# Supplementary material for: Evolutionary origins and innovations sculpting the mammalian PRPS enzyme complex
Source: bioRxiv. 2024 Oct 1:2024.10.01.616059. Preprint. [Version 1] doi: 10.1101/2024.10.01.616059 (PMC11476008; doi:10.1101/2024.10.01.616059)
Supplement: Supplement 2 [file media-2.xlsx]

## Sheet: 3T3 (NES-GFP)
Proteins identified from eluates of 3T3 NES-GFP IP
High (99%) confidence and 2 peptides
Protein FDR Confidence: Sequest HT	Description	Master	Accession	Gene Symbol	Score Sequest HT: Sequest HT	Exp. q-value: Sequest HT	# Peptides	# PSMs	# Unique Peptides	Coverage [%]	# AAs	MW [kDa]
High	Green fluorescent protein OS=Aequorea victoria OX=6100 GN=GFP PE=1 SV=1	Master Protein	P42212	Gfp	2598.93	0	29	1163	29	61	238	26.9
	Annotated Sequence	Modifications	Master Protein Accessions	Positions in Master Proteins	XCorr (by Search Engine): Sequest HT	# Protein Groups	# Proteins	# PSMs	# Missed Cleavages	Confidence	Theo. MH+ [Da]	m/z [Da] (by Search Engine): Sequest HT	RT [min] (by Search Engine): Sequest HT
	[R].AEVKFEGDTLVNR.[I]		P42212	P42212 [110-122]	4.9	1	1	73	1	High	1477.76	493.26	21.2105
	[R].AEVKFEGDTLVNRIELK.[G]		P42212	P42212 [110-126]	7.11	1	1	252	2	High	1961.07	654.361	24.8739
	[R].AEVKFEGDTLVNRIELK.[G]	1xDeamidated [N12]	P42212	P42212 [110-126]	5.23	1	1	5	2	High	1962.05	654.694	24.6841
	[K].EDGNILGHK.[L]		P42212	P42212 [132-140]	1.79	1	1	4	0	High	982.495	491.751	15.8187
	[K].FEGDTLVNR.[I]		P42212	P42212 [114-122]	2.16	1	1	5	0	High	1050.52	525.764	20.4539
	[K].FEGDTLVNRIELK.[G]		P42212	P42212 [114-126]	3.94	1	1	36	1	High	1533.83	767.417	25.2508
	[K].FICTTGK.[L]	1xCarbamidomethyl [C3]	P42212	P42212 [46-52]	1.79	1	1	11	0	High	826.413	413.71	15.9672
	[K].FSVSGEGEGDATYGK.[L]		P42212	P42212 [27-41]	3.38	1	1	13	0	High	1503.66	752.333	20.7645
	[K].FSVSGEGEGDATYGKLTLK.[F]		P42212	P42212 [27-45]	6.88	1	1	35	1	High	1958.97	653.663	23.7886
	[K].GEELFTGVVPILVELDGDVNGHK.[F]		P42212	P42212 [4-26]	6.12	1	1	5	0	High	2437.26	813.092	34.9688
	[K].GEELFTGVVPILVELDGDVNGHK.[F]	1xDeamidated [N20]	P42212	P42212 [4-26]	3.48	1	1	3	0	High	2438.24	813.421	35.2978
	[K].GIDFKEDGNILGHK.[L]		P42212	P42212 [127-140]	4.48	1	1	24	1	High	1542.79	514.936	21.9143
	[K].GIDFKEDGNILGHKLEYNYNSHNVYIMADKQK.[N]	1xDeamidated [N23]; 1xOxidation [M27]	P42212	P42212 [127-158]	2.07	1	1	1	3	Medium	3770.81	943.463	25.1031
	[K].GIDFKEDGNILGHKLEYNYNSHNVYIMADKQK.[N]	2xDeamidated [N20; N23]; 1xOxidation [M27]	P42212	P42212 [127-158]	2.15	1	1	1	3	Medium	3771.8	943.713	25.516
	[R].IELKGIDFK.[E]		P42212	P42212 [123-131]	1.57	1	1	1	1	Medium	1062.62	531.813	23.193
	[R].IELKGIDFKEDGNILGHK.[L]		P42212	P42212 [123-140]	5.88	1	1	4	2	High	2026.1	507.279	24.4891
	[R].IELKGIDFKEDGNILGHK.[L]	1xDeamidated [N13]	P42212	P42212 [123-140]	2.73	1	1	1	2	High	2027.08	676.369	24.3881
	[K].LEYNYNSHNVYIMADK.[Q]	1xOxidation [M13]	P42212	P42212 [141-156]	3.53	1	1	2	0	High	1989.9	663.971	21.7854
	[K].LEYNYNSHNVYIMADKQK.[N]	1xOxidation [M13]	P42212	P42212 [141-158]	5.95	1	1	8	1	High	2246.05	562.269	20.1404
	[K].LEYNYNSHNVYIMADKQK.[N]	1xDeamidated [N6]; 1xOxidation [M13]	P42212	P42212 [141-158]	2.85	1	1	1	1	High	2247.04	562.517	21.2548
	[K].LTLKFICTTGK.[L]	1xCarbamidomethyl [C7]	P42212	P42212 [42-52]	2.76	1	1	1	1	High	1281.72	427.912	23.2941
	[K].NGIKVNFK.[I]		P42212	P42212 [159-166]	2.59	1	1	15	1	High	919.536	460.272	17.6871
	[K].NGIKVNFK.[I]	1xDeamidated [N1]	P42212	P42212 [159-166]	2.76	1	1	17	1	High	920.52	460.764	20.3495
	[K].NGIKVNFKIR.[H]		P42212	P42212 [159-168]	3.61	1	1	51	2	High	1188.72	396.912	20.4123
	[K].NGIKVNFKIR.[H]	1xDeamidated [N1]	P42212	P42212 [159-168]	3.51	1	1	5	2	High	1189.71	397.24	22.089
	[K].NGIKVNFKIR.[H]	2xDeamidated [N1; N6]	P42212	P42212 [159-168]	3.42	1	1	1	2	High	1190.69	397.569	22.9476
	[K].QHDFFK.[S]		P42212	P42212 [80-85]	1.73	1	1	18	0	High	821.394	411.201	18.3058
	[K].QHDFFKSAMPEGYVQER.[T]	1xOxidation [M9]	P42212	P42212 [80-96]	2.44	1	1	2	1	High	2084.95	521.993	21.7346
	[K].QKNGIKVNFK.[I]	1xDeamidated [N3]	P42212	P42212 [157-166]	2.39	1	1	2	2	High	1176.67	392.896	16.8706
	[K].SAMPEGYVQER.[T]		P42212	P42212 [86-96]	1.72	1	1	2	0	High	1266.58	633.792	19.6538
	[K].SAMPEGYVQER.[T]	1xOxidation [M3]	P42212	P42212 [86-96]	2.47	1	1	38	0	High	1282.57	641.79	17.8646
	[R].TIFFKDDGNYK.[T]		P42212	P42212 [97-107]	3.08	1	1	87	1	High	1347.66	449.892	21.6794
	[R].TIFFKDDGNYKTR.[A]		P42212	P42212 [97-109]	4.26	1	1	268	2	High	1604.81	535.607	21.156
	[R].TIFFKDDGNYKTR.[A]	1xDeamidated [N9]	P42212	P42212 [97-109]	3.31	1	1	2	2	High	1605.79	535.937	21.1064
	[R].TIFFKDDGNYKTRAEVK.[F]		P42212	P42212 [97-113]	2.38	1	1	2	3	Medium	2032.05	508.767	20.2483
	[K].TRAEVKFEGDTLVNR.[I]		P42212	P42212 [108-122]	4.64	1	1	28	2	High	1734.91	578.976	20.223
	[K].TRAEVKFEGDTLVNRIELK.[G]		P42212	P42212 [108-126]	6.21	1	1	83	3	High	2218.22	740.078	24.0255
	[K].TRAEVKFEGDTLVNRIELK.[G]	1xDeamidated [N14]	P42212	P42212 [108-126]	3.03	1	1	2	3	High	2219.2	555.561	24.4908
	[K].VNFKIR.[H]		P42212	P42212 [163-168]	1.73	1	1	10	1	High	776.478	388.743	17.935
	[R].YPDHMKQHDFFK.[S]	1xOxidation [M5]	P42212	P42212 [74-85]	3.66	1	1	44	1	High	1608.73	536.913	17.629
High	Vimentin OS=Mus musculus OX=10090 GN=Vim PE=1 SV=3	Master Protein	P20152	Vim	404.7	0	51	172	50	85	466	53.7
	Annotated Sequence	Modifications	Master Protein Accessions	Positions in Master Proteins	XCorr (by Search Engine): Sequest HT	# Protein Groups	# Proteins	# PSMs	# Missed Cleavages	Confidence	Theo. MH+ [Da]	m/z [Da] (by Search Engine): Sequest HT	RT [min] (by Search Engine): Sequest HT
	[R].DGQVINETSQHHDDLE.[-]		P20152	P20152 [451-466]	3.72	1	1	3	0	High	1836.8	612.937	19.0292
	[R].DVRQQYESVAAK.[N]		P20152	P20152 [271-282]	3.36	1	1	3	1	High	1393.71	465.238	18.5634
	[R].ETNLESLPLVDTHSK.[R]		P20152	P20152 [425-439]	2.6	1	1	2	0	High	1682.86	561.625	23.6924
	[R].ETNLESLPLVDTHSKR.[T]		P20152	P20152 [425-440]	4.03	1	1	6	1	High	1838.96	460.495	21.8694
	[KR].EYQDLLNVK.[M]		P20152	P20152 [382-390]	1.93	1	6	2	0	High	1121.58	561.296	23.9754
	[K].FADLSEAANR.[N]		P20152	P20152 [295-304]	2.32	1	1	1	0	High	1093.53	547.267	20.3431
	[K].FADLSEAANRNNDALR.[Q]		P20152	P20152 [295-310]	2.84	1	1	4	1	High	1776.86	592.959	21.3051
	[K].FADLSEAANRNNDALR.[Q]	1xDeamidated [N9]	P20152	P20152 [295-310]	2.2	1	1	2	1	High	1777.85	593.288	21.9224
	[R].FLEQQNK.[ALVMI]		Q8VED5; Q3UV17; Q922U2; P20152	Q8VED5 [159-165]; Q3UV17 [185-191]; Q922U2 [182-188]; P20152 [123-129]	1.53	4	17	3	0	Medium	906.468	453.737	15.8661
	[R].FLEQQNKILLAELEQLKGQGK.[S]		P20152	P20152 [123-143]	7.05	1	1	8	2	High	2427.36	607.597	28.8573
	[R].HLREYQDLLNVK.[M]		P20152	P20152 [379-390]	4.27	1	4	4	1	High	1527.83	509.948	23.1363
	[R].KLLEGEESR.[IL]		P20152	P20152 [402-410]	1.58	1	7	1	1	Medium	1060.56	530.786	15.6728
	[R].KLLEGEESRISLPLPTFSSLNLR.[E]		P20152	P20152 [402-424]	1.97	1	1	1	2	Medium	2599.45	650.617	30.1488
	[R].KVESLQEEIAFLK.[K]		P20152	P20152 [223-235]	4.44	1	1	6	1	High	1533.85	767.431	26.6642
	[R].KVESLQEEIAFLKK.[L]		P20152	P20152 [223-236]	6.21	1	1	6	2	High	1661.95	554.654	24.3256
	[R].LGDLYEEEMRELR.[R]	1xOxidation [M9]	P20152	P20152 [146-158]	2.33	1	1	2	1	High	1668.79	556.937	22.9527
	[R].LGDLYEEEMRELRR.[Q]	1xOxidation [M9]	P20152	P20152 [146-159]	3.23	1	1	7	2	High	1824.89	456.978	21.8261
	[K].LLEGEESR.[IL]		P20152	P20152 [403-410]	1.81	1	7	2	0	High	932.468	466.737	16.4765
	[K].LLEGEESRISLPLPTFSSLNLR.[E]		P20152	P20152 [403-424]	2.92	1	1	2	1	High	2471.35	824.455	31.5963
	[K].ILLAELEQLK.[G]		P20152	P20152 [130-139]	1.52	1	1	1	0	Medium	1169.71	585.361	29.1835
	[K].ILLAELEQLKGQGK.[S]		P20152	P20152 [130-143]	3.88	1	1	7	1	High	1539.91	513.975	25.8655
	[R].LLQDSVDFSLADAINTEFKNTR.[T]		P20152	P20152 [79-100]	4.41	1	1	3	1	High	2497.26	833.092	31.8612
	[R].LQDEIQNMKEEMAR.[H]	2xOxidation [M8; M12]	P20152	P20152 [365-378]	3.37	1	1	2	1	High	1766.8	589.607	16.2075
	[K].LQEEMLQREEAESTLQSFRQDVDNASLAR.[L]	1xOxidation [M5]	P20152	P20152 [189-217]	5.94	1	1	3	2	High	3409.63	853.163	28.1808
	[R].ISLPLPTFSSLNLR.[E]		P20152	P20152 [411-424]	2.24	1	1	3	0	High	1557.9	779.454	32.3258
	[R].ISLPLPTFSSLNLRETNLESLPLVDTHSKR.[T]		P20152	P20152 [411-440]	2.33	1	1	1	2	Medium	3377.84	845.215	30.9257
	[R].ISLPLPTFSSLNLRETNLESLPLVDTHSKR.[T]	1xDeamidated [N12]	P20152	P20152 [411-440]	2.5	1	1	1	2	High	3378.83	845.467	30.9554
	[K].MALDIEIATYR.[K]	1xOxidation [M1]	P20152	P20152 [391-401]	2.31	1	4	3	0	High	1311.66	656.336	26.0929
	[K].MALDIEIATYRK.[L]	1xOxidation [M1]	P20152	P20152 [391-402]	4.35	1	4	4	1	High	1439.76	480.591	22.9592
	[R].MFGGSGTSSRPSSNR.[S]	1xOxidation [M1]	P20152	P20152 [14-28]	2.27	1	1	6	0	High	1543.69	515.236	14.2547
	[K].NLQEAEEWYKSK.[YVF]		P20152	P20152 [283-294]	2.97	1	4	3	1	High	1524.73	508.916	22.2066
	[R].QAKQESNEYRR.[Q]		P20152	P20152 [311-321]	1.6	1	1	1	2	Medium	1408.69	470.239	10.5274
	[R].QDVDNASLAR.[L]		P20152	P20152 [208-217]	2.44	1	1	2	0	High	1088.53	544.77	16.9134
	[R].QMREMEENFALEAANYQDTIGR.[L]	2xOxidation [M2; M5]	P20152	P20152 [343-364]	3.45	1	1	2	1	High	2648.17	883.398	25.2757
	[R].QQYESVAAK.[N]		P20152	P20152 [274-282]	2.29	1	1	4	0	High	1023.51	512.259	15.3637
	[R].QVDQLTNDK.[A]		P20152	P20152 [160-168]	1.47	1	1	1	0	Medium	1060.53	530.766	15.7206
	[R].QVDQLTNDKAR.[V]		P20152	P20152 [160-170]	3.82	1	1	10	1	High	1287.67	429.894	14.8133
	[R].QVDQLTNDKAR.[V]	1xDeamidated [N7]	P20152	P20152 [160-170]	2.76	1	1	1	1	High	1288.65	430.222	15.4947
	[R].QVDQLTNDKARVEVERDNLAEDIMR.[L]	1xOxidation [M24]	P20152	P20152 [160-184]	1.83	1	1	1	3	Medium	2973.47	744.123	23.1375
	[R].QVQSLTCEVDALK.[G]	1xCarbamidomethyl [C7]	P20152	P20152 [322-334]	1.74	1	1	1	0	High	1490.75	745.878	24.4618
	[R].QVQSLTCEVDALK.[G]	1xCarbamidomethyl [C7]; 1xDeamidated [Q3]	P20152	P20152 [322-334]	1.74	1	1	1	0	High	1491.74	746.371	24.4316
	[R].QVQSLTCEVDALKGTNESLER.[Q]	1xCarbamidomethyl [C7]	P20152	P20152 [322-342]	6.39	1	1	6	1	High	2377.17	793.061	25.0611
	[R].RMFGGSGTSSRPSSNR.[S]	1xOxidation [M2]	P20152	P20152 [13-28]	2.29	1	1	1	1	Medium	1699.79	425.704	13.9823
	[R].RQVDQLTNDKAR.[V]		P20152	P20152 [159-170]	3.37	1	1	3	2	High	1443.77	481.927	14.6047
	[R].RQVQSLTCEVDALKGTNESLER.[Q]	1xCarbamidomethyl [C8]	P20152	P20152 [321-342]	3.53	1	1	2	2	High	2533.27	634.072	23.639
	[K].SKFADLSEAANRNNDALR.[Q]		P20152	P20152 [293-310]	2.19	1	1	1	2	High	1991.99	664.668	20.9671
	[R].SLYSSSPGGAYVTR.[S]		P20152	P20152 [51-64]	3.21	1	1	4	0	High	1444.71	482.24	21.532
	[K].SRLGDLYEEEMRELRR.[Q]	1xOxidation [M11]	P20152	P20152 [144-159]	3	1	1	2	3	High	2068.02	517.761	24.0068
	[R].SYVTTSTR.[T]		P20152	P20152 [29-36]	1.99	1	1	4	0	High	914.458	457.732	15.414
	[R].TNEKVELQELNDR.[F]		P20152	P20152 [101-113]	2.47	1	2	1	1	High	1587.8	529.937	19.6933
	[R].TNEKVELQELNDRFANYIDKVR.[F]		P20152	P20152 [101-122]	6.81	1	1	6	3	High	2694.38	674.351	27.6542
	[R].TNEKVELQELNDRFANYIDKVR.[F]	1xDeamidated [Q8]	P20152	P20152 [101-122]	4.55	1	1	1	3	High	2695.37	674.602	27.4714
	[K].TVETRDGQVINETSQHHDDLE.[-]		P20152	P20152 [446-466]	4.56	1	1	3	1	High	2423.11	606.531	19.0704
	[R].TYSLGSALRPSTSR.[S]		P20152	P20152 [37-50]	2.13	1	1	4	0	High	1495.79	499.267	20.9086
	[R].VEVERDNLAEDIMR.[L]	1xOxidation [M13]	P20152	P20152 [171-184]	3.71	1	1	4	1	High	1704.82	568.946	21.2618
	[R].VEVERDNLAEDIMRLR.[E]	1xOxidation [M13]	P20152	P20152 [171-186]	2.69	1	1	4	2	High	1974.01	494.258	24.2739
High	Actin, cytoplasmic 1 OS=Mus musculus OX=10090 GN=Actb PE=1 SV=1	Master Protein	P60710	Actb	216.21	0	30	92	2	69	375	41.7
	Annotated Sequence	Modifications	Master Protein Accessions	Positions in Master Proteins	XCorr (by Search Engine): Sequest HT	# Protein Groups	# Proteins	# PSMs	# Missed Cleavages	Confidence	Theo. MH+ [Da]	m/z [Da] (by Search Engine): Sequest HT	RT [min] (by Search Engine): Sequest HT
	[K].AGFAGDDAPR.[A]		P63268; P60710; P63260	P63268 [20-29]; P60710 [19-28]; P63260 [19-28]	2.19	3	6	6	0	High	976.448	488.728	17.2414
	[R].AVFPSIVGRPR.[H]		P63268; P60710; P63260	P63268 [30-40]; P60710 [29-39]; P63260 [29-39]	3.01	3	6	17	0	High	1198.71	400.24	22.5428
	[K].CDVDIRKDLYANTVLSGGTTMYPGIADR.[M]	1xCarbamidomethyl [C1]; 1xOxidation [M21]	P60710; P63260	P60710 [285-312]; P63260 [285-312]	4.06	2	2	1	2	High	3117.5	780.13	27.4152
	[R].DLTDYLMK.[I]	1xOxidation [M7]	Q8BFZ3; P63268; P60710; P63260	Q8BFZ3 [185-192]; P63268 [185-192]; P60710 [184-191]; P63260 [184-191]	1.7	4	7	1	0	High	1014.48	507.744	25.6567
	[K].DLYANTVLSGGTTMYPGIADR.[M]	1xOxidation [M14]	P60710; P63260	P60710 [292-312]; P63260 [292-312]	4.4	2	2	3	0	High	2231.06	744.362	28.7699
	[K].DSYVGDEAQSK.[R]		P63268; P60710; P63260	P63268 [52-62]; P60710 [51-61]; P63260 [51-61]	1.87	3	6	2	0	High	1198.52	599.765	16.584
	[K].DSYVGDEAQSKR.[G]		P63268; P60710; P63260	P63268 [52-63]; P60710 [51-62]; P63260 [51-62]	2.91	3	6	3	1	High	1354.62	452.213	15.317
	[K].EITALAPSTMK.[I]	1xOxidation [M10]	P63268; P60710; P63260	P63268 [317-327]; P60710 [316-326]; P63260 [316-326]	2.29	3	6	2	0	High	1177.61	589.31	19.6431
	[K].EITALAPSTMKIK.[I]	1xOxidation [M10]	P63268; P60710; P63260	P63268 [317-329]; P60710 [316-328]; P63260 [316-328]	2.97	3	6	2	1	High	1418.79	473.602	19.6983
	[R].GYSFTTTAER.[E]		P60710; P63260	P60710 [197-206]; P63260 [197-206]	2.24	2	2	2	0	High	1132.53	566.767	19.993
	[R].GYSFTTTAEREIVR.[D]		P60710; P63260	P60710 [197-210]; P63260 [197-210]	2.33	2	2	1	1	High	1629.82	543.946	23.3294
	[R].HQGVMVGMGQK.[D]	2xOxidation [M5; M8]	Q8BFZ3; P63268; P60710; P63260	Q8BFZ3 [41-51]; P63268 [41-51]; P60710 [40-50]; P63260 [40-50]	1.8	4	7	2	0	Medium	1203.56	401.858	13.2234
	[R].HQGVMVGMGQKDSYVGDEAQSK.[R]	2xOxidation [M5; M8]	P63268; P60710; P63260	P63268 [41-62]; P60710 [40-61]; P63260 [40-61]	4.65	3	6	2	1	High	2383.07	596.523	16.9594
	[R].HQGVMVGMGQKDSYVGDEAQSKR.[G]	2xOxidation [M5; M8]	P63268; P60710; P63260	P63268 [41-63]; P60710 [40-62]; P63260 [40-62]	6.31	3	6	2	2	High	2539.17	635.547	16.3814
	[K].LCYVALDFEQEMATAASSSSLEK.[S]	1xCarbamidomethyl [C2]; 1xOxidation [M12]	P60710; P63260	P60710 [216-238]; P63260 [216-238]	1.81	2	2	1	0	Medium	2566.17	856.062	28.9205
	[R].LDLAGRDLTDYLMK.[I]	1xOxidation [M13]	Q8BFZ3; P63268; P60710; P63260	Q8BFZ3 [179-192]; P63268 [179-192]; P60710 [178-191]; P63260 [178-191]	3.89	4	7	4	1	High	1639.84	547.284	27.2673
	[R].LDLAGRDLTDYLMKILTER.[G]	1xOxidation [M13]	Q8BFZ3; P63268; P60710; P63260	Q8BFZ3 [179-197]; P63268 [179-197]; P60710 [178-196]; P63260 [178-196]	1.54	4	7	1	2	Medium	2252.2	751.403	33.257
	[K].IKIIAPPERK.[Y]		Q8BFZ3; P63268; P60710; P63260	Q8BFZ3 [328-337]; P63268 [328-337]; P60710 [327-336]; P63260 [327-336]	2.05	4	7	2	2	High	1164.75	388.92	17.4495
	[K].IIAPPER.[K]		Q8BFZ3; P63268; P60710; P63260	Q8BFZ3 [330-336]; P63268 [330-336]; P60710 [329-335]; P63260 [329-335]	1.65	4	7	3	0	High	795.472	398.24	17.4437
	[K].ILTERGYSFTTTAER.[E]		P60710; P63260	P60710 [192-206]; P63260 [192-206]	2.36	2	2	1	1	High	1744.89	582.301	21.8356
	[-].MDDDIAALVVDNGSGMCK.[A]	1xCarbamidomethyl [C17]; 1xOxidation [M16]; 1xMet-loss+Acetyl [N-Term]	P60710	P60710 [1-18]	3.82	1	1	3	0	High	1837.79	919.4	31.0227
	[-].MDDDIAALVVDNGSGMCKAGFAGDDAPR.[A]	1xCarbamidomethyl [C17]; 1xOxidation [M16]; 1xMet-loss+Acetyl [N-Term]	P60710	P60710 [1-28]	2.78	1	1	1	1	High	2795.22	932.41	29.8979
	[R].MQKEITALAPSTMK.[I]	2xOxidation [M1; M13]	P63268; P60710; P63260	P63268 [314-327]; P60710 [313-326]; P63260 [313-326]	4.29	3	6	4	1	High	1580.8	527.606	18.124
	[K].QEYDESGPSIVHR.[K]		P60710; P63260	P60710 [360-372]; P63260 [360-372]	4.19	2	2	1	0	High	1516.7	506.239	18.6853
	[K].RGILTLK.[Y]		Q8BFZ3; P63268; P60710; P63260	Q8BFZ3 [63-69]; P63268 [63-69]; P60710 [62-68]; P63260 [62-68]	1.71	4	7	2	1	High	800.535	400.771	19.4985
	[RK].SYELPDGQVITIGNER.[F]		Q8BFZ3; P63268; P60710; P63260	Q8BFZ3 [240-255]; P63268 [240-255]; P60710 [239-254]; P63260 [239-254]	3.21	4	7	8	0	High	1790.89	597.635	28.0992
	[RK].SYELPDGQVITIGNERFR.[C]		Q8BFZ3; P63268; P60710; P63260	Q8BFZ3 [240-257]; P63268 [240-257]; P60710 [239-256]; P63260 [239-256]	1.54	4	7	1	1	Medium	2094.06	698.692	27.507
	[R].TTGIVMDSGDGVTHTVPIYEGYALPHAILR.[L]	1xOxidation [M6]	Q8BFZ3; P60710; P63260	Q8BFZ3 [149-178]; P60710 [148-177]; P63260 [148-177]	6.5	3	3	7	0	High	3199.61	800.658	27.9164
	[R].VAPEEHPVLLTEAPLNPK.[A]		P60710; P63260	P60710 [96-113]; P63260 [96-113]	5.1	2	2	6	0	High	1954.06	652.027	23.9701
	[R].VAPEEHPVLLTEAPLNPKANR.[E]		P60710; P63260	P60710 [96-116]; P63260 [96-116]	2.89	2	2	1	1	High	2295.25	574.567	22.4422
High	Actin, cytoplasmic 2 OS=Mus musculus OX=10090 GN=Actg1 PE=1 SV=1	Master Protein	P63260	Actg1	211.42	0	29	90	1	69	375	41.8
	Annotated Sequence	Modifications	Master Protein Accessions	Positions in Master Proteins	XCorr (by Search Engine): Sequest HT	# Protein Groups	# Proteins	# PSMs	# Missed Cleavages	Confidence	Theo. MH+ [Da]	m/z [Da] (by Search Engine): Sequest HT	RT [min] (by Search Engine): Sequest HT
	[K].AGFAGDDAPR.[A]		P63268; P60710; P63260	P63268 [20-29]; P60710 [19-28]; P63260 [19-28]	2.19	3	6	6	0	High	976.448	488.728	17.2414
	[R].AVFPSIVGRPR.[H]		P63268; P60710; P63260	P63268 [30-40]; P60710 [29-39]; P63260 [29-39]	3.01	3	6	17	0	High	1198.71	400.24	22.5428
	[K].CDVDIRKDLYANTVLSGGTTMYPGIADR.[M]	1xCarbamidomethyl [C1]; 1xOxidation [M21]	P60710; P63260	P60710 [285-312]; P63260 [285-312]	4.06	2	2	1	2	High	3117.5	780.13	27.4152
	[R].DLTDYLMK.[I]	1xOxidation [M7]	Q8BFZ3; P63268; P60710; P63260	Q8BFZ3 [185-192]; P63268 [185-192]; P60710 [184-191]; P63260 [184-191]	1.7	4	7	1	0	High	1014.48	507.744	25.6567
	[K].DLYANTVLSGGTTMYPGIADR.[M]	1xOxidation [M14]	P60710; P63260	P60710 [292-312]; P63260 [292-312]	4.4	2	2	3	0	High	2231.06	744.362	28.7699
	[K].DSYVGDEAQSK.[R]		P63268; P60710; P63260	P63268 [52-62]; P60710 [51-61]; P63260 [51-61]	1.87	3	6	2	0	High	1198.52	599.765	16.584
	[K].DSYVGDEAQSKR.[G]		P63268; P60710; P63260	P63268 [52-63]; P60710 [51-62]; P63260 [51-62]	2.91	3	6	3	1	High	1354.62	452.213	15.317
	[K].EITALAPSTMK.[I]	1xOxidation [M10]	P63268; P60710; P63260	P63268 [317-327]; P60710 [316-326]; P63260 [316-326]	2.29	3	6	2	0	High	1177.61	589.31	19.6431
	[K].EITALAPSTMKIK.[I]	1xOxidation [M10]	P63268; P60710; P63260	P63268 [317-329]; P60710 [316-328]; P63260 [316-328]	2.97	3	6	2	1	High	1418.79	473.602	19.6983
	[R].GYSFTTTAER.[E]		P60710; P63260	P60710 [197-206]; P63260 [197-206]	2.24	2	2	2	0	High	1132.53	566.767	19.993
	[R].GYSFTTTAEREIVR.[D]		P60710; P63260	P60710 [197-210]; P63260 [197-210]	2.33	2	2	1	1	High	1629.82	543.946	23.3294
	[R].HQGVMVGMGQK.[D]	2xOxidation [M5; M8]	Q8BFZ3; P63268; P60710; P63260	Q8BFZ3 [41-51]; P63268 [41-51]; P60710 [40-50]; P63260 [40-50]	1.8	4	7	2	0	Medium	1203.56	401.858	13.2234
	[R].HQGVMVGMGQKDSYVGDEAQSK.[R]	2xOxidation [M5; M8]	P63268; P60710; P63260	P63268 [41-62]; P60710 [40-61]; P63260 [40-61]	4.65	3	6	2	1	High	2383.07	596.523	16.9594
	[R].HQGVMVGMGQKDSYVGDEAQSKR.[G]	2xOxidation [M5; M8]	P63268; P60710; P63260	P63268 [41-63]; P60710 [40-62]; P63260 [40-62]	6.31	3	6	2	2	High	2539.17	635.547	16.3814
	[K].LCYVALDFEQEMATAASSSSLEK.[S]	1xCarbamidomethyl [C2]; 1xOxidation [M12]	P60710; P63260	P60710 [216-238]; P63260 [216-238]	1.81	2	2	1	0	Medium	2566.17	856.062	28.9205
	[R].LDLAGRDLTDYLMK.[I]	1xOxidation [M13]	Q8BFZ3; P63268; P60710; P63260	Q8BFZ3 [179-192]; P63268 [179-192]; P60710 [178-191]; P63260 [178-191]	3.89	4	7	4	1	High	1639.84	547.284	27.2673
	[R].LDLAGRDLTDYLMKILTER.[G]	1xOxidation [M13]	Q8BFZ3; P63268; P60710; P63260	Q8BFZ3 [179-197]; P63268 [179-197]; P60710 [178-196]; P63260 [178-196]	1.54	4	7	1	2	Medium	2252.2	751.403	33.257
	[K].IKIIAPPERK.[Y]		Q8BFZ3; P63268; P60710; P63260	Q8BFZ3 [328-337]; P63268 [328-337]; P60710 [327-336]; P63260 [327-336]	2.05	4	7	2	2	High	1164.75	388.92	17.4495
	[K].IIAPPER.[K]		Q8BFZ3; P63268; P60710; P63260	Q8BFZ3 [330-336]; P63268 [330-336]; P60710 [329-335]; P63260 [329-335]	1.65	4	7	3	0	High	795.472	398.24	17.4437
	[K].ILTERGYSFTTTAER.[E]		P60710; P63260	P60710 [192-206]; P63260 [192-206]	2.36	2	2	1	1	High	1744.89	582.301	21.8356
	[-].MEEEIAALVIDNGSGMCK.[A]	1xCarbamidomethyl [C17]; 1xOxidation [M16]; 1xMet-loss+Acetyl [N-Term]	P63260	P63260 [1-18]	3.13	1	1	2	0	High	1893.86	947.433	33.4229
	[R].MQKEITALAPSTMK.[I]	2xOxidation [M1; M13]	P63268; P60710; P63260	P63268 [314-327]; P60710 [313-326]; P63260 [313-326]	4.29	3	6	4	1	High	1580.8	527.606	18.124
	[K].QEYDESGPSIVHR.[K]		P60710; P63260	P60710 [360-372]; P63260 [360-372]	4.19	2	2	1	0	High	1516.7	506.239	18.6853
	[K].RGILTLK.[Y]		Q8BFZ3; P63268; P60710; P63260	Q8BFZ3 [63-69]; P63268 [63-69]; P60710 [62-68]; P63260 [62-68]	1.71	4	7	2	1	High	800.535	400.771	19.4985
	[RK].SYELPDGQVITIGNER.[F]		Q8BFZ3; P63268; P60710; P63260	Q8BFZ3 [240-255]; P63268 [240-255]; P60710 [239-254]; P63260 [239-254]	3.21	4	7	8	0	High	1790.89	597.635	28.0992
	[RK].SYELPDGQVITIGNERFR.[C]		Q8BFZ3; P63268; P60710; P63260	Q8BFZ3 [240-257]; P63268 [240-257]; P60710 [239-256]; P63260 [239-256]	1.54	4	7	1	1	Medium	2094.06	698.692	27.507
	[R].TTGIVMDSGDGVTHTVPIYEGYALPHAILR.[L]	1xOxidation [M6]	Q8BFZ3; P60710; P63260	Q8BFZ3 [149-178]; P60710 [148-177]; P63260 [148-177]	6.5	3	3	7	0	High	3199.61	800.658	27.9164
	[R].VAPEEHPVLLTEAPLNPK.[A]		P60710; P63260	P60710 [96-113]; P63260 [96-113]	5.1	2	2	6	0	High	1954.06	652.027	23.9701
	[R].VAPEEHPVLLTEAPLNPKANR.[E]		P60710; P63260	P60710 [96-116]; P63260 [96-116]	2.89	2	2	1	1	High	2295.25	574.567	22.4422
High	Actin, gamma-enteric smooth muscle OS=Mus musculus OX=10090 GN=Actg2 PE=1 SV=1	Master Protein	P63268	Actg2	132.15	0	19	65	1	34	376	41.9
	Annotated Sequence	Modifications	Master Protein Accessions	Positions in Master Proteins	XCorr (by Search Engine): Sequest HT	# Protein Groups	# Proteins	# PSMs	# Missed Cleavages	Confidence	Theo. MH+ [Da]	m/z [Da] (by Search Engine): Sequest HT	RT [min] (by Search Engine): Sequest HT
	[K].AGFAGDDAPR.[A]		P63268; P60710; P63260	P63268 [20-29]; P60710 [19-28]; P63260 [19-28]	2.19	3	6	6	0	High	976.448	488.728	17.2414
	[R].AVFPSIVGRPR.[H]		P63268; P60710; P63260	P63268 [30-40]; P60710 [29-39]; P63260 [29-39]	3.01	3	6	17	0	High	1198.71	400.24	22.5428
	[R].DLTDYLMK.[I]	1xOxidation [M7]	Q8BFZ3; P63268; P60710; P63260	Q8BFZ3 [185-192]; P63268 [185-192]; P60710 [184-191]; P63260 [184-191]	1.7	4	7	1	0	High	1014.48	507.744	25.6567
	[K].DSYVGDEAQSK.[R]		P63268; P60710; P63260	P63268 [52-62]; P60710 [51-61]; P63260 [51-61]	1.87	3	6	2	0	High	1198.52	599.765	16.584
	[K].DSYVGDEAQSKR.[G]		P63268; P60710; P63260	P63268 [52-63]; P60710 [51-62]; P63260 [51-62]	2.91	3	6	3	1	High	1354.62	452.213	15.317
	[K].EITALAPSTMK.[I]	1xOxidation [M10]	P63268; P60710; P63260	P63268 [317-327]; P60710 [316-326]; P63260 [316-326]	2.29	3	6	2	0	High	1177.61	589.31	19.6431
	[K].EITALAPSTMKIK.[I]	1xOxidation [M10]	P63268; P60710; P63260	P63268 [317-329]; P60710 [316-328]; P63260 [316-328]	2.97	3	6	2	1	High	1418.79	473.602	19.6983
	[R].HQGVMVGMGQK.[D]	2xOxidation [M5; M8]	Q8BFZ3; P63268; P60710; P63260	Q8BFZ3 [41-51]; P63268 [41-51]; P60710 [40-50]; P63260 [40-50]	1.8	4	7	2	0	Medium	1203.56	401.858	13.2234
	[R].HQGVMVGMGQKDSYVGDEAQSK.[R]	2xOxidation [M5; M8]	P63268; P60710; P63260	P63268 [41-62]; P60710 [40-61]; P63260 [40-61]	4.65	3	6	2	1	High	2383.07	596.523	16.9594
	[R].HQGVMVGMGQKDSYVGDEAQSKR.[G]	2xOxidation [M5; M8]	P63268; P60710; P63260	P63268 [41-63]; P60710 [40-62]; P63260 [40-62]	6.31	3	6	2	2	High	2539.17	635.547	16.3814
	[R].LDLAGRDLTDYLMK.[I]	1xOxidation [M13]	Q8BFZ3; P63268; P60710; P63260	Q8BFZ3 [179-192]; P63268 [179-192]; P60710 [178-191]; P63260 [178-191]	3.89	4	7	4	1	High	1639.84	547.284	27.2673
	[R].LDLAGRDLTDYLMKILTER.[G]	1xOxidation [M13]	Q8BFZ3; P63268; P60710; P63260	Q8BFZ3 [179-197]; P63268 [179-197]; P60710 [178-196]; P63260 [178-196]	1.54	4	7	1	2	Medium	2252.2	751.403	33.257
	[K].IKIIAPPERK.[Y]		Q8BFZ3; P63268; P60710; P63260	Q8BFZ3 [328-337]; P63268 [328-337]; P60710 [327-336]; P63260 [327-336]	2.05	4	7	2	2	High	1164.75	388.92	17.4495
	[K].IIAPPER.[K]		Q8BFZ3; P63268; P60710; P63260	Q8BFZ3 [330-336]; P63268 [330-336]; P60710 [329-335]; P63260 [329-335]	1.65	4	7	3	0	High	795.472	398.24	17.4437
	[R].MQKEITALAPSTMK.[I]	2xOxidation [M1; M13]	P63268; P60710; P63260	P63268 [314-327]; P60710 [313-326]; P63260 [313-326]	4.29	3	6	4	1	High	1580.8	527.606	18.124
	[K].RGILTLK.[Y]		Q8BFZ3; P63268; P60710; P63260	Q8BFZ3 [63-69]; P63268 [63-69]; P60710 [62-68]; P63260 [62-68]	1.71	4	7	2	1	High	800.535	400.771	19.4985
	[RK].SYELPDGQVITIGNER.[F]		Q8BFZ3; P63268; P60710; P63260	Q8BFZ3 [240-255]; P63268 [240-255]; P60710 [239-254]; P63260 [239-254]	3.21	4	7	8	0	High	1790.89	597.635	28.0992
	[RK].SYELPDGQVITIGNERFR.[C]		Q8BFZ3; P63268; P60710; P63260	Q8BFZ3 [240-257]; P63268 [240-257]; P60710 [239-256]; P63260 [239-256]	1.54	4	7	1	1	Medium	2094.06	698.692	27.507
	[R].VAPEEHPTLLTEAPLNPK.[A]		P63268	P63268 [97-114]	2.62	1	4	1	0	High	1956.04	652.686	23.35
High	Fibronectin OS=Mus musculus OX=10090 GN=Fn1 PE=1 SV=4	Master Protein	P11276	Fn1	77.86	0	30	42	30	17	2477	272.4
	Annotated Sequence	Modifications	Master Protein Accessions	Positions in Master Proteins	XCorr (by Search Engine): Sequest HT	# Protein Groups	# Proteins	# PSMs	# Missed Cleavages	Confidence	Theo. MH+ [Da]	m/z [Da] (by Search Engine): Sequest HT	RT [min] (by Search Engine): Sequest HT
	[R].APITGYIIR.[H]		P11276	P11276 [1473-1481]	2.02	1	1	2	0	High	1003.59	502.301	23.9251
	[R].FLTTTPNSLLVSWQAPR.[A]		P11276	P11276 [2001-2017]	2	1	1	1	0	High	1931.04	644.351	30.7527
	[R].FTNIGPDTMR.[V]	1xOxidation [M9]	P11276	P11276 [1365-1374]	1.79	1	1	1	0	High	1167.55	584.277	19.1212
	[K].GLAFTDVDVDSIK.[I]		P11276	P11276 [1727-1739]	2.5	1	1	1	0	High	1379.71	690.357	27.6579
	[K].GLTPGVIYEGQLISIQQYGHR.[E]		P11276	P11276 [670-690]	3.44	1	1	1	0	High	2329.23	777.08	28.4963
	[R].GVTYNIIVEALQNQRR.[H]		P11276	P11276 [2255-2270]	2.34	1	1	2	1	High	1874.02	625.344	28.9306
	[R].HALQSASAGSGSFTDVR.[T]		P11276	P11276 [274-290]	4.53	1	1	1	0	High	1690.81	564.276	19.3692
	[K].LGVRPSQGGEAPR.[E]		P11276	P11276 [1116-1128]	3.02	1	1	2	0	High	1323.71	441.909	15.998
	[K].IHLYTLNDNAR.[S]		P11276	P11276 [1971-1981]	1.56	1	1	1	0	Medium	1329.69	443.903	21.3393
	[R].LRPRPYLPNVDEEVQIGHVPR.[G]		P11276	P11276 [2161-2181]	3.11	1	1	1	0	High	2484.35	621.842	24.33
	[R].ITYGETGGNSPVQEFTVPGSK.[S]		P11276	P11276 [1570-1590]	1.83	1	1	1	0	Medium	2168.05	723.356	25.8361
	[R].NGESQPLVQTAVTNIDRPK.[G]		P11276	P11276 [1708-1726]	3.93	1	1	2	0	High	2067.08	689.699	22.8798
	[R].NGESQPLVQTAVTNIDRPK.[G]	1xDeamidated [N1]	P11276	P11276 [1708-1726]	3.4	1	1	1	0	High	2068.07	690.027	24.8814
	[R].NLQPGSEYTVTLVAVK.[G]		P11276	P11276 [1054-1069]	1.48	1	1	1	0	Medium	1718.93	859.97	26.4828
	[R].NLQPGSEYTVTLVAVKGNQQSPK.[A]		P11276	P11276 [1054-1076]	3.62	1	1	1	1	High	2458.29	820.105	23.693
	[R].NTFAEITGLSPGVTYLFK.[V]		P11276	P11276 [958-975]	1.56	1	1	1	0	Medium	1958.03	653.347	33.1835
	[K].QYNVGPLASK.[Y]		P11276	P11276 [1040-1049]	1.44	1	1	1	0	Medium	1076.57	538.79	20.2355
	[K].QYNVGPLASKYPLR.[N]		P11276	P11276 [1040-1053]	2.23	1	1	2	1	High	1605.87	535.963	23.0361
	[K].SEPLIGR.[K]		P11276	P11276 [2072-2078]	1.36	1	1	1	0	Medium	771.436	386.222	18.1279
	[R].SISPDVR.[S]		P11276	P11276 [1950-1956]	1.45	1	1	1	0	Medium	773.415	387.211	16.3114
	[R].SSPVIIDASTAIDAPSNLR.[F]		P11276	P11276 [1982-2000]	3.49	1	1	2	0	High	1927.01	643.009	27.4599
	[R].STTPDITGYR.[I]		P11276	P11276 [1197-1206]	1.95	1	1	3	0	High	1110.54	555.775	20.1033
	[R].SYTITGLQPGTDYKIHLYTLNDNAR.[S]		P11276	P11276 [1957-1981]	3.53	1	1	2	1	High	2854.44	714.365	27.0461
	[K].TEIDKPSQMQVTDVQDNSISVR.[W]	1xOxidation [M9]	P11276	P11276 [1630-1651]	2.55	1	1	1	0	High	2506.21	836.074	21.5383
	[R].TKTETITGFQVDAIPANGQTPVQR.[S]		P11276	P11276 [1926-1949]	4.55	1	1	1	1	High	2572.34	858.118	24.5388
	[R].TKTETITGFQVDAIPANGQTPVQR.[S]	1xDeamidated [N17]	P11276	P11276 [1926-1949]	2.14	1	1	1	1	High	2573.32	858.445	25.1203
	[R].TVLVTWTPPR.[A]		P11276	P11276 [1011-1020]	1.69	1	1	1	0	High	1169.67	585.338	25.4211
	[R].VTTTPKNGLGPSK.[T]	1xDeamidated [N7]	P11276	P11276 [1664-1676]	2.2	1	1	1	1	High	1300.71	434.242	15.4569
	[R].VTWAPPPSIELTNLLVR.[Y]		P11276	P11276 [1375-1391]	2.13	1	1	1	0	High	1906.08	636.031	33.353
	[R].WLPSTSPVTGYR.[V]		P11276	P11276 [1652-1663]	1.5	1	1	1	0	Medium	1363.7	682.354	24.5942
	[R].WSRPQAPITGYR.[I]		P11276	P11276 [830-841]	3.63	1	1	2	0	High	1431.75	477.921	20.8643
	[R].YRVTYSSPEDGIR.[E]		P11276	P11276 [1752-1764]	2	1	1	1	1	High	1542.75	514.924	20.2168
High	Beta-actin-like protein 2 OS=Mus musculus OX=10090 GN=Actbl2 PE=1 SV=1	Master Protein	Q8BFZ3	Actbl2	61.06	0	11	32	1	28	376	42
	Annotated Sequence	Modifications	Master Protein Accessions	Positions in Master Proteins	XCorr (by Search Engine): Sequest HT	# Protein Groups	# Proteins	# PSMs	# Missed Cleavages	Confidence	Theo. MH+ [Da]	m/z [Da] (by Search Engine): Sequest HT	RT [min] (by Search Engine): Sequest HT
	[R].DLTDYLMK.[I]	1xOxidation [M7]	Q8BFZ3; P63268; P60710; P63260	Q8BFZ3 [185-192]; P63268 [185-192]; P60710 [184-191]; P63260 [184-191]	1.7	4	7	1	0	High	1014.48	507.744	25.6567
	[R].HQGVMVGMGQK.[D]	2xOxidation [M5; M8]	Q8BFZ3; P63268; P60710; P63260	Q8BFZ3 [41-51]; P63268 [41-51]; P60710 [40-50]; P63260 [40-50]	1.8	4	7	2	0	Medium	1203.56	401.858	13.2234
	[R].HQGVMVGMGQKDCYVGDEAQSKR.[G]	1xCarbamidomethyl [C13]; 1xOxidation [M5]	Q8BFZ3	Q8BFZ3 [41-63]	2.37	1	1	1	2	Medium	2596.17	649.803	16.8728
	[R].LDLAGRDLTDYLMK.[I]	1xOxidation [M13]	Q8BFZ3; P63268; P60710; P63260	Q8BFZ3 [179-192]; P63268 [179-192]; P60710 [178-191]; P63260 [178-191]	3.89	4	7	4	1	High	1639.84	547.284	27.2673
	[R].LDLAGRDLTDYLMKILTER.[G]	1xOxidation [M13]	Q8BFZ3; P63268; P60710; P63260	Q8BFZ3 [179-197]; P63268 [179-197]; P60710 [178-196]; P63260 [178-196]	1.54	4	7	1	2	Medium	2252.2	751.403	33.257
	[K].IKIIAPPERK.[Y]		Q8BFZ3; P63268; P60710; P63260	Q8BFZ3 [328-337]; P63268 [328-337]; P60710 [327-336]; P63260 [327-336]	2.05	4	7	2	2	High	1164.75	388.92	17.4495
	[K].IIAPPER.[K]		Q8BFZ3; P63268; P60710; P63260	Q8BFZ3 [330-336]; P63268 [330-336]; P60710 [329-335]; P63260 [329-335]	1.65	4	7	3	0	High	795.472	398.24	17.4437
	[K].RGILTLK.[Y]		Q8BFZ3; P63268; P60710; P63260	Q8BFZ3 [63-69]; P63268 [63-69]; P60710 [62-68]; P63260 [62-68]	1.71	4	7	2	1	High	800.535	400.771	19.4985
	[RK].SYELPDGQVITIGNER.[F]		Q8BFZ3; P63268; P60710; P63260	Q8BFZ3 [240-255]; P63268 [240-255]; P60710 [239-254]; P63260 [239-254]	3.21	4	7	8	0	High	1790.89	597.635	28.0992
	[RK].SYELPDGQVITIGNERFR.[C]		Q8BFZ3; P63268; P60710; P63260	Q8BFZ3 [240-257]; P63268 [240-257]; P60710 [239-256]; P63260 [239-256]	1.54	4	7	1	1	Medium	2094.06	698.692	27.507
	[R].TTGIVMDSGDGVTHTVPIYEGYALPHAILR.[L]	1xOxidation [M6]	Q8BFZ3; P60710; P63260	Q8BFZ3 [149-178]; P60710 [148-177]; P63260 [148-177]	6.5	3	3	7	0	High	3199.61	800.658	27.9164
High	60S ribosomal protein L7a OS=Mus musculus OX=10090 GN=Rpl7a PE=1 SV=2	Master Protein	P12970	Rpl7a	46.51	0	16	22	16	51	266	30
	Annotated Sequence	Modifications	Master Protein Accessions	Positions in Master Proteins	XCorr (by Search Engine): Sequest HT	# Protein Groups	# Proteins	# PSMs	# Missed Cleavages	Confidence	Theo. MH+ [Da]	m/z [Da] (by Search Engine): Sequest HT	RT [min] (by Search Engine): Sequest HT
	[K].AAGKGDVPTKRPPVLR.[A]		P12970	P12970 [122-137]	2.58	1	1	1	2	High	1661.98	416.25	16.382
	[R].AGVNTVTTLVENK.[K]		P12970	P12970 [138-150]	2.53	1	1	1	0	High	1345.73	673.37	22.9412
	[R].AGVNTVTTLVENKK.[A]		P12970	P12970 [138-151]	4.15	1	1	1	1	High	1473.83	491.947	20.6695
	[R].HWGGNVLGPK.[S]		P12970	P12970 [236-245]	1.68	1	1	1	0	High	1064.56	532.786	19.7008
	[K].KVAPAPAVVK.[K]		P12970	P12970 [11-20]	1.74	1	1	1	1	High	979.63	490.319	15.3374
	[K].KVVNPLFEK.[R]		P12970	P12970 [26-34]	2.43	1	1	2	1	High	1073.64	537.321	20.1818
	[R].LKVPPAINQFTQALDR.[Q]		P12970	P12970 [74-89]	5.03	1	1	4	1	High	1811.02	604.344	28.5796
	[R].LKVPPAINQFTQALDRQTATQLLK.[L]		P12970	P12970 [74-97]	3	1	1	1	2	High	2694.53	674.388	30.1764
	[K].MGVPYCIIK.[G]	1xCarbamidomethyl [C6]; 1xOxidation [M1]	P12970	P12970 [177-185]	1.52	1	1	1	0	Medium	1096.55	548.781	22.954
	[K].NFGIGQDIQPK.[R]		P12970	P12970 [38-48]	2.2	1	1	1	0	High	1216.63	608.82	22.8773
	[K].NFGIGQDIQPKR.[D]		P12970	P12970 [38-49]	2.62	1	1	1	1	High	1372.73	458.25	20.6366
	[R].QTATQLLK.[L]		P12970	P12970 [90-97]	2.32	1	1	2	0	High	902.531	451.769	18.1873
	[K].TCTTVAFTQVNSEDKGALAK.[L]	1xCarbamidomethyl [C2]	P12970	P12970 [198-217]	3.66	1	1	1	1	High	2141.05	714.356	21.5069
	[R].TNYNDRYDEIR.[R]		P12970	P12970 [224-234]	1.85	1	1	1	1	Medium	1458.66	486.891	18.2158
	[R].TNYNDRYDEIRR.[H]		P12970	P12970 [224-235]	1.8	1	1	1	2	Medium	1614.76	404.446	17.0473
	[K].VAPAPAVVK.[K]		P12970	P12970 [12-20]	2.04	1	1	2	0	High	851.535	426.271	16.831
High	Heat shock cognate 71 kDa protein OS=Mus musculus OX=10090 GN=Hspa8 PE=1 SV=1	Master Protein	P63017	Hspa8	32.71	0	14	18	13	27	646	70.8
	Annotated Sequence	Modifications	Master Protein Accessions	Positions in Master Proteins	XCorr (by Search Engine): Sequest HT	# Protein Groups	# Proteins	# PSMs	# Missed Cleavages	Confidence	Theo. MH+ [Da]	m/z [Da] (by Search Engine): Sequest HT	RT [min] (by Search Engine): Sequest HT
	[R].ARFEELNADLFRGTLDPVEK.[A]		P63017	P63017 [300-319]	3.5	1	1	2	2	High	2320.19	580.804	28.0609
	[K].DAGTIAGLNVLR.[I]		P63017	P63017 [160-171]	2.69	1	1	2	0	High	1199.67	600.341	27.2853
	[R].IINEPTAAAIAYGLDKK.[VG]		P63017	P63017 [172-188]	4.07	1	2	2	1	High	1787.99	596.668	24.9804
	[K].LLQDFFNGKELNK.[S]		P63017	P63017 [349-361]	2.69	1	2	1	1	High	1565.83	522.616	26.0282
	[K].MKEIAEAYLGK.[T]	1xOxidation [M1]	P63017	P63017 [127-137]	1.93	1	1	1	1	High	1268.66	423.556	19.5057
	[K].NQVAMNPTNTVFDAKR.[L]	1xOxidation [M5]	P63017	P63017 [57-72]	3.93	1	1	1	1	High	1821.89	607.968	19.6418
	[R].NTTIPTK.[QK]		P63017; P38647	P63017 [417-423]; P38647 [461-467]	1.4	2	3	1	0	Medium	774.436	387.722	14.5203
	[R].QATKDAGTIAGLNVLR.[I]		P63017	P63017 [156-171]	3.16	1	1	2	1	High	1627.91	543.309	23.2446
	[K].STAGDTHLGGEDFDNR.[M]		P63017	P63017 [221-236]	1.94	1	2	1	0	High	1691.73	564.579	18.9234
	[R].TTPSYVAFTDTER.[L]		P63017	P63017 [37-49]	2.04	1	5	1	0	High	1487.7	744.355	23.3829
	[R].TTPSYVAFTDTERLIGDAAK.[N]		P63017	P63017 [37-56]	2.31	1	5	1	1	High	2156.09	719.369	28.8621
	[K].TVTNAVVTVPAYFNDSQR.[Q]		P63017	P63017 [138-155]	2.48	1	1	1	0	High	1982	661.338	26.8998
	[K].VCNPIITK.[L]	1xCarbamidomethyl [C2]	P63017	P63017 [602-609]	1.48	1	1	1	0	Medium	944.523	472.765	18.5999
	[K].VQVEYKGETK.[S]		P63017	P63017 [103-112]	1.93	1	1	1	1	High	1180.62	394.212	15.0084
High	60S ribosomal protein L18 OS=Mus musculus OX=10090 GN=Rpl18 PE=1 SV=3	Master Protein	P35980	Rpl18	25.94	0	7	11	7	31	188	21.6
	Annotated Sequence	Modifications	Master Protein Accessions	Positions in Master Proteins	XCorr (by Search Engine): Sequest HT	# Protein Groups	# Proteins	# PSMs	# Missed Cleavages	Confidence	Theo. MH+ [Da]	m/z [Da] (by Search Engine): Sequest HT	RT [min] (by Search Engine): Sequest HT
	[R].GTVLLSGPR.[K]		P35980	P35980 [135-143]	2.09	1	1	2	0	High	899.531	450.269	20.1238
	[K].ILTFDQLALESPK.[G]		P35980	P35980 [120-132]	2.6	1	1	2	0	High	1474.82	737.912	29.2091
	[K].ILTFDQLALESPKGR.[G]		P35980	P35980 [120-134]	2.82	1	1	1	1	High	1687.94	563.318	26.4467
	[K].TAVVVGTVTDDVR.[I]		P35980	P35980 [79-91]	3.08	1	1	2	0	High	1331.72	666.362	22.1465
	[R].TNRPPLSLSR.[M]		P35980	P35980 [56-65]	3.24	1	1	2	0	High	1140.65	380.887	17.9298
	[R].TNSTFNQVVLK.[R]		P35980	P35980 [39-49]	1.34	1	1	1	0	Medium	1250.67	625.842	21.9325
	[R].TNSTFNQVVLKR.[L]		P35980	P35980 [39-50]	3.27	1	1	1	1	High	1406.78	469.596	19.8988
High	Myosin-9 OS=Mus musculus OX=10090 GN=Myh9 PE=1 SV=4	Master Protein	Q8VDD5	Myh9	18.35	0	11	12	11	8	1960	226.2
	Annotated Sequence	Modifications	Master Protein Accessions	Positions in Master Proteins	XCorr (by Search Engine): Sequest HT	# Protein Groups	# Proteins	# PSMs	# Missed Cleavages	Confidence	Theo. MH+ [Da]	m/z [Da] (by Search Engine): Sequest HT	RT [min] (by Search Engine): Sequest HT
	[R].ALEEAMEQKAELER.[L]	1xOxidation [M6]	Q8VDD5	Q8VDD5 [1484-1497]	1.69	1	1	1	1	Medium	1662.8	554.938	18.131
	[K].ALELDSNLYR.[I]		Q8VDD5	Q8VDD5 [746-755]	2.23	1	1	1	0	High	1193.62	597.311	24.4581
	[K].ASIAALEAK.[I]		Q8VDD5	Q8VDD5 [1807-1815]	1.7	1	1	1	0	High	873.504	437.255	19.5101
	[R].FLSNGHVTIPGQQDK.[D]	2xDeamidated [Q12; Q13]; 1xPhospho [T8]	Q8VDD5	Q8VDD5 [302-316]	1.93	1	1	1	0	Medium	1722.77	431.448	17.3947
	[K].HSQAVEELADQLEQTKR.[V]		Q8VDD5	Q8VDD5 [1194-1210]	2.4	1	1	1	1	High	1981.99	496.254	23.5999
	[R].KKVEAQLQELQVK.[F]		Q8VDD5	Q8VDD5 [1248-1260]	1.95	1	1	1	2	High	1540.91	514.307	19.4721
	[K].IAQLEEQLDNETKER.[Q]		Q8VDD5	Q8VDD5 [1816-1830]	4.23	1	1	1	1	High	1815.91	605.974	21.6007
	[K].IAQLEEQLDNETKER.[Q]	1xDeamidated [Q3]	Q8VDD5	Q8VDD5 [1816-1830]	4.06	1	1	1	1	High	1816.89	606.308	21.5826
	[R].LQQELDDLLVDLDHQR.[Q]		Q8VDD5	Q8VDD5 [1418-1433]	1.63	1	1	1	0	Medium	1949.99	650.67	30.2719
	[R].QRYEILTPNSIPK.[G]		Q8VDD5	Q8VDD5 [719-731]	1.68	1	1	1	1	Medium	1558.86	520.291	23.0013
	[R].VISGVLQLGNIAFKK.[E]		Q8VDD5	Q8VDD5 [342-356]	3.81	1	1	1	1	High	1586.96	529.659	27.5275
	[K].VSHLLGINVTDFTR.[G]		Q8VDD5	Q8VDD5 [374-387]	2.31	1	1	1	0	High	1571.85	524.623	27.4579
High	60S ribosomal protein L8 OS=Mus musculus OX=10090 GN=Rpl8 PE=1 SV=2	Master Protein	P62918	Rpl8	14.31	0	8	11	8	26	257	28
	Annotated Sequence	Modifications	Master Protein Accessions	Positions in Master Proteins	XCorr (by Search Engine): Sequest HT	# Protein Groups	# Proteins	# PSMs	# Missed Cleavages	Confidence	Theo. MH+ [Da]	m/z [Da] (by Search Engine): Sequest HT	RT [min] (by Search Engine): Sequest HT
	[R].ASGNYATVISHNPETK.[K]		P62918	P62918 [129-144]	3.83	1	1	1	0	High	1688.82	563.613	18.7753
	[R].ASGNYATVISHNPETKK.[T]		P62918	P62918 [129-145]	1.83	1	1	1	1	Medium	1816.92	454.985	17.2402
	[R].AVDFAER.[H]		P62918	P62918 [31-37]	1.48	1	1	1	0	Medium	807.4	404.203	18.0238
	[R].AVVGVVAGGGR.[I]		P62918	P62918 [164-174]	2.18	1	1	2	0	High	941.553	471.28	18.3508
	[R].AVVGVVAGGGRIDKPILK.[A]		P62918	P62918 [164-181]	2.25	1	1	3	1	High	1749.07	583.696	21.7498
	[K].GIVKDIIHDPGR.[G]		P62918	P62918 [43-54]	1.56	1	1	1	1	Medium	1319.74	440.585	22.6707
	[K].GIVKDIIHDPGRGAPLAK.[V]		P62918	P62918 [43-60]	2.1	1	1	1	2	Medium	1857.07	465.024	23.6937
	[R].KVGLIAAR.[R]		P62918	P62918 [234-241]	1.86	1	1	1	1	High	827.546	414.277	16.9557
High	Plectin OS=Mus musculus OX=10090 GN=Plec PE=1 SV=3	Master Protein	Q9QXS1	Plec	14.11	0	20	20	20	5	4691	533.9
	Annotated Sequence	Modifications	Master Protein Accessions	Positions in Master Proteins	XCorr (by Search Engine): Sequest HT	# Protein Groups	# Proteins	# PSMs	# Missed Cleavages	Confidence	Theo. MH+ [Da]	m/z [Da] (by Search Engine): Sequest HT	RT [min] (by Search Engine): Sequest HT
	[R].APVPASELLDAK.[I]		Q9QXS1	Q9QXS1 [3454-3465]	1.42	1	16	1	0	Medium	1210.67	605.837	23.5456
	[R].AQAEAQQPVFNTLRDELR.[G]		Q9QXS1	Q9QXS1 [1282-1299]	1.74	1	16	1	1	Medium	2086.07	696.028	25.7472
	[K].AQAELEAQELQR.[R]		Q9QXS1	Q9QXS1 [1529-1540]	1.48	1	16	1	0	Medium	1385.7	693.353	20.2779
	[R].ARNDESQLSPATR.[G]		Q9QXS1	Q9QXS1 [720-732]	1.8	1	16	1	1	Medium	1444.71	482.245	15.4971
	[R].FRELAEEAAR.[L]		Q9QXS1	Q9QXS1 [1941-1950]	1.9	1	16	1	1	Medium	1191.61	397.875	18.2377
	[R].GGAEGELQALR.[A]		Q9QXS1	Q9QXS1 [1614-1624]	1.64	1	16	1	0	High	1100.57	550.789	21.2662
	[R].LAAEQELIR.[L]		Q9QXS1	Q9QXS1 [1854-1862]	2.18	1	16	1	0	High	1042.59	521.798	21.2681
	[K].LAAISEATR.[L]		Q9QXS1	Q9QXS1 [1984-1992]	1.37	1	16	1	0	Medium	931.521	466.264	18.219
	[R].LAEVEAALEKQR.[Q]		Q9QXS1	Q9QXS1 [1507-1518]	1.65	1	16	1	1	Medium	1356.75	452.921	20.3711
	[R].LGFHLPLEVAYQR.[G]		Q9QXS1	Q9QXS1 [3958-3970]	1.71	1	16	1	0	Medium	1542.84	514.953	28.0373
	[R].LSFSGLRAPVPASELLDAK.[I]		Q9QXS1	Q9QXS1 [3447-3465]	2.3	1	16	1	1	High	1971.09	657.701	28.6383
	[R].LSVAAQEAAR.[L]		Q9QXS1	Q9QXS1 [2428-2437]	2.21	1	16	1	0	High	1015.55	508.28	17.1473
	[R].LTVDEAVR.[AK]		Q9QXS1	Q9QXS1 [3220-3227]; [3886-3893]	1.98	1	16	1	0	High	902.494	451.752	19.2676
	[R].NLVDNITGQR.[L]		Q9QXS1	Q9QXS1 [4445-4454]	2.19	1	16	1	0	High	1129.6	565.302	23.0976
	[R].QKVPAQQLQEAGILSQEELQR.[L]		Q9QXS1	Q9QXS1 [2795-2815]	1.57	1	16	1	1	Medium	2393.28	798.43	24.9899
	[R].QLQLAQEAAQKR.[L]		Q9QXS1	Q9QXS1 [2180-2191]	1.96	1	16	1	1	High	1383.77	461.928	17.9173
	[R].QVQVALETAQR.[S]		Q9QXS1	Q9QXS1 [1707-1717]	1.56	1	16	1	0	Medium	1242.68	621.844	19.8014
	[K].SFLSEKDSLLQR.[E]		Q9QXS1	Q9QXS1 [2639-2650]	1.82	1	16	1	1	Medium	1422.76	474.924	23.7653
	[R].SIQEELQHLR.[Q]		Q9QXS1	Q9QXS1 [1562-1571]	1.64	1	16	1	0	Medium	1252.66	418.226	22.9946
	[R].VSLDEALQR.[G]		Q9QXS1	Q9QXS1 [4550-4558]	1.62	1	16	1	0	Medium	1030.55	515.78	22.435
High	Cleavage and polyadenylation specificity factor subunit 5 OS=Mus musculus OX=10090 GN=Nudt21 PE=1 SV=1	Master Protein	Q9CQF3	Nudt21	11.84	0	3	5	3	25	227	26.2
	Annotated Sequence	Modifications	Master Protein Accessions	Positions in Master Proteins	XCorr (by Search Engine): Sequest HT	# Protein Groups	# Proteins	# PSMs	# Missed Cleavages	Confidence	Theo. MH+ [Da]	m/z [Da] (by Search Engine): Sequest HT	RT [min] (by Search Engine): Sequest HT
	[R].GVNQFGNKYIQQTKPLTLER.[T]		Q9CQF3	Q9CQF3 [16-35]	2.92	1	1	1	1	High	2334.26	584.32	22.9431
	[K].LFLVQLQEK.[A]		Q9CQF3	Q9CQF3 [174-182]	2	1	1	2	0	High	1117.66	559.335	26.7718
	[R].TINLYPLTNYTFGTKEPLYEKDSSVAAR.[F]		Q9CQF3	Q9CQF3 [36-63]	3.93	1	1	2	2	High	3191.63	798.663	28.1309
High	60S ribosomal protein L10a OS=Mus musculus OX=10090 GN=Rpl10a PE=1 SV=3	Master Protein	P53026	Rpl10a	11.76	0	5	6	5	18	217	24.9
	Annotated Sequence	Modifications	Master Protein Accessions	Positions in Master Proteins	XCorr (by Search Engine): Sequest HT	# Protein Groups	# Proteins	# PSMs	# Missed Cleavages	Confidence	Theo. MH+ [Da]	m/z [Da] (by Search Engine): Sequest HT	RT [min] (by Search Engine): Sequest HT
	[R].DTLYEAVR.[E]		P53026	P53026 [8-15]	1.34	1	1	1	0	Medium	966.489	483.748	21.275
	[R].DTLYEAVREVLHGNQR.[K]		P53026	P53026 [8-23]	2.45	1	1	1	1	High	1899.97	475.748	28.882
	[K].KYDAFLASESLIK.[Q]		P53026	P53026 [106-118]	3.22	1	1	2	1	High	1484.8	495.605	25.9339
	[R].ILGPGLNK.[A]		P53026	P53026 [123-130]	2.04	1	1	1	0	High	811.504	406.255	19.12
	[K].VSRDTLYEAVR.[E]		P53026	P53026 [5-15]	2.13	1	1	1	1	High	1308.69	436.902	20.0302
High	Ig heavy chain V region 914 OS=Mus musculus OX=10090 PE=1 SV=1	Master Protein	P18527	Gm16949	10.29	0	3	12	3	11	97	10.7
	Annotated Sequence	Modifications	Master Protein Accessions	Positions in Master Proteins	XCorr (by Search Engine): Sequest HT	# Protein Groups	# Proteins	# PSMs	# Missed Cleavages	Confidence	Theo. MH+ [Da]	m/z [Da] (by Search Engine): Sequest HT	RT [min] (by Search Engine): Sequest HT
	[R].FTISRDNAR.[N]	1xDeamidated [N7]	P18527	P18527 [67-75]	2.14	1	1	6	1	High	1080.54	540.775	17.1424
	[K].GRFTISR.[DB]		P18527	P18527 [65-71]	1.73	1	18	2	1	High	836.474	418.74	16.7997
	[K].GRFTISRDNAR.[N]	1xDeamidated [N9]	P18527	P18527 [65-75]	2.57	1	1	4	2	High	1293.67	431.894	16.7226
High	ATP synthase subunit alpha, mitochondrial OS=Mus musculus OX=10090 GN=Atp5f1a PE=1 SV=1	Master Protein	Q03265	Atp5a1	7.92	0	5	5	5	12	553	59.7
	Annotated Sequence	Modifications	Master Protein Accessions	Positions in Master Proteins	XCorr (by Search Engine): Sequest HT	# Protein Groups	# Proteins	# PSMs	# Missed Cleavages	Confidence	Theo. MH+ [Da]	m/z [Da] (by Search Engine): Sequest HT	RT [min] (by Search Engine): Sequest HT
	[K].AVDSLVPIGR.[G]		Q03265	Q03265 [195-204]	1.89	1	1	1	0	High	1026.59	513.801	23.8014
	[R].TGAIVDVPVGEELLGR.[V]		Q03265	Q03265 [134-149]	1.69	1	1	1	0	High	1624.89	812.951	29.4342
	[K].TSIAIDTIINQKR.[F]		Q03265	Q03265 [219-231]	2.18	1	1	1	1	High	1472.84	491.62	23.4997
	[R].VLSIGDGIAR.[V]		Q03265	Q03265 [74-83]	1.5	1	1	1	0	Medium	1000.58	500.793	22.9213
	[R].VVDALGNAIDGKGPIGSK.[T]		Q03265	Q03265 [150-167]	2.16	1	1	1	1	High	1710.94	570.985	22.9463
High	ATP synthase subunit beta, mitochondrial OS=Mus musculus OX=10090 GN=Atp5f1b PE=1 SV=2	Master Protein	P56480	Atp5b	7.68	0	4	5	4	11	529	56.3
	Annotated Sequence	Modifications	Master Protein Accessions	Positions in Master Proteins	XCorr (by Search Engine): Sequest HT	# Protein Groups	# Proteins	# PSMs	# Missed Cleavages	Confidence	Theo. MH+ [Da]	m/z [Da] (by Search Engine): Sequest HT	RT [min] (by Search Engine): Sequest HT
	[R].IMNVIGEPIDERGPIK.[T]	1xOxidation [M2]	P56480	P56480 [144-159]	2.32	1	1	1	1	High	1796.96	599.66	22.7422
	[R].LVLEVAQHLGESTVR.[T]		P56480	P56480 [95-109]	1.94	1	1	2	0	High	1650.92	550.976	25.2694
	[K].VLDSGAPIKIPVGPETLGR.[I]		P56480	P56480 [125-143]	3.26	1	1	1	1	High	1919.1	640.371	26.5299
	[K].VVDLLAPYAK.[G]		P56480	P56480 [189-198]	2.1	1	1	1	0	High	1088.64	544.821	26.1438

## Sheet: 3T3 (PRPS1-GFP)
Proteins identified from eluates of 3T3 PRPS1-GFP IP
High (99%) confidence and 2 peptides
Protein FDR Confidence: Sequest HT	Description	Master	Accession	Gene Symbol	Score Sequest HT: Sequest HT	Exp. q-value: Sequest HT	# Peptides	# PSMs	# Unique Peptides	Coverage [%]	# AAs	MW [kDa]
High	Ribose-phosphate pyrophosphokinase 1	Master Protein	PRPS1	Prps1	9868.3	0	69	2642	40	100	318	34.8
	Annotated Sequence	Modifications	Master Protein Accessions	Positions in Master Proteins	XCorr (by Search Engine): Sequest HT	# Protein Groups	# Proteins	# PSMs	# Missed Cleavages	Confidence	Theo. MH+ [Da]	m/z [Da] (by Search Engine): Sequest HT	RT [min] (by Search Engine): Sequest HT
	[K].ANEVDRMVLVGDVK.[D]	1xOxidation [M7]	Q9CS42; PRPS1	Q9CS42 [199-212]; PRPS1 [199-212]	4.03	2	2	5	1	High	1560.81	520.939	20.0067
	[K].ANEVDRMVLVGDVK.[D]	1xDeamidated [N2]; 1xOxidation [M7]	Q9CS42; PRPS1	Q9CS42 [199-212]; PRPS1 [199-212]	2.66	2	2	2	1	High	1561.79	521.267	21.1974
	[K].ANEVDRMVLVGDVKDR.[V]		Q9CS42; PRPS1	Q9CS42 [199-214]; PRPS1 [199-214]	4.17	2	2	1	2	High	1815.94	454.74	21.6655
	[K].ANEVDRMVLVGDVKDR.[V]	1xDeamidated [N2]	Q9CS42; PRPS1	Q9CS42 [199-214]; PRPS1 [199-214]	3.5	2	2	2	2	High	1816.92	606.308	21.8543
	[K].ANEVDRMVLVGDVKDR.[V]	1xOxidation [M7]	Q9CS42; PRPS1	Q9CS42 [199-214]; PRPS1 [199-214]	5.67	2	2	25	2	High	1831.93	611.316	18.9393
	[K].ANEVDRMVLVGDVKDR.[V]	1xDeamidated [N2]; 1xOxidation [M7]	Q9CS42; PRPS1	Q9CS42 [199-214]; PRPS1 [199-214]	5.48	2	2	6	2	High	1832.92	611.643	19.6633
	[K].DKSRAPISAK.[L]		Q9CS42; PRPS1	Q9CS42 [101-110]; PRPS1 [101-110]	2.4	2	2	7	2	High	1072.61	536.809	11.8281
	[K].DRVAILVDDMADTCGTICHAADK.[L]	2xCarbamidomethyl [C14; C18]; 1xOxidation [M10]	Q9CS42; PRPS1	Q9CS42 [213-235]; PRPS1 [213-235]	4.53	2	2	2	1	High	2563.16	855.058	23.1701
	[K].DRVAILVDDMADTCGTICHAADKLLSAGATR.[V]	2xCarbamidomethyl [C14; C18]	PRPS1	PRPS1 [213-243]	8.57	1	1	1	2	High	3316.61	829.907	32.8023
	[K].DRVAILVDDMADTCGTICHAADKLLSAGATR.[V]	2xCarbamidomethyl [C14; C18]; 1xOxidation [M10]	PRPS1	PRPS1 [213-243]	9.72	1	1	5	2	High	3332.6	833.907	29.071
	[R].ENISEWR.[N]		PRPS1	PRPS1 [157-163]	2.09	1	1	7	0	High	933.442	467.225	19.8994
	[R].ENISEWRNCTIVSPDAGGAK.[R]	1xCarbamidomethyl [C9]	PRPS1	PRPS1 [157-176]	4.77	1	1	5	1	High	2204.04	735.352	23.3782
	[R].ENISEWRNCTIVSPDAGGAK.[R]	1xCarbamidomethyl [C9]; 1xDeamidated [N8]	PRPS1	PRPS1 [157-176]	4.33	1	1	2	1	High	2205.02	735.686	23.7328
	[R].ENISEWRNCTIVSPDAGGAKR.[V]	1xCarbamidomethyl [C9]	PRPS1	PRPS1 [157-177]	6.21	1	1	7	2	High	2360.14	787.386	21.7649
	[R].ENISEWRNCTIVSPDAGGAKR.[V]	1xCarbamidomethyl [C9]; 1xDeamidated [N8]	PRPS1	PRPS1 [157-177]	3.79	1	1	3	2	High	2361.13	787.711	22.2627
	[K].FSNQETCVEIGESVR.[G]	1xCarbamidomethyl [C7]	PRPS1	PRPS1 [35-49]	4.93	1	1	25	0	High	1754.8	585.605	22.9541
	[R].GEDVYIVQSGCGEINDNLMELLIMINACK.[I]	2xCarbamidomethyl [C11; C28]; 2xOxidation [M19; M24]	PRPS1	PRPS1 [50-78]	3.41	1	1	5	0	High	3330.54	1110.85	36.175
	[R].GEDVYIVQSGCGEINDNLMELLIMINACK.[I]	2xCarbamidomethyl [C11; C28]; 1xDeamidated [Q/N]; 2xOxidation [M19; M24]	PRPS1	PRPS1 [50-78]	3.46	1	1	12	0	High	3331.52	1111.19	36.4841
	[K].HCSKIQVIDISMILAEAIR.[R]	1xCarbamidomethyl [C2]; 1xOxidation [M12]	Q9CS42; PRPS1	Q9CS42 [283-301]; PRPS1 [283-301]	5.74	2	2	2	1	High	2213.18	738.399	32.3104
	[K].HCSKIQVIDISMILAEAIRR.[T]	1xCarbamidomethyl [C2]; 1xOxidation [M12]	Q9CS42; PRPS1	Q9CS42 [283-302]; PRPS1 [283-302]	5.62	2	2	12	2	High	2369.28	593.075	30.4543
	[K].KANEVDRMVLVGDVK.[D]	1xOxidation [M8]	Q9CS42; PRPS1	Q9CS42 [198-212]; PRPS1 [198-212]	4.45	2	2	5	2	High	1688.9	563.639	18.0579
	[K].KANEVDRMVLVGDVKDR.[V]	1xOxidation [M8]	Q9CS42; PRPS1	Q9CS42 [198-214]; PRPS1 [198-214]	5.57	2	2	19	3	High	1960.03	654.014	17.6556
	[K].KANEVDRMVLVGDVKDR.[V]	1xDeamidated [N3]; 1xOxidation [M8]	Q9CS42; PRPS1	Q9CS42 [198-214]; PRPS1 [198-214]	4.67	2	2	6	3	High	1961.01	491.01	18.1513
	[K].KDKSRAPISAK.[L]		Q9CS42; PRPS1	Q9CS42 [100-110]; PRPS1 [100-110]	3.87	2	2	16	3	High	1200.71	400.906	10.5311
	[K].KFSNQETCVEIGESVR.[G]	1xCarbamidomethyl [C8]	PRPS1	PRPS1 [34-49]	5.52	1	1	12	1	High	1882.9	628.304	20.8038
	[K].KFSNQETCVEIGESVR.[G]	1xCarbamidomethyl [C8]; 1xDeamidated [N4]	PRPS1	PRPS1 [34-49]	3.55	1	1	1	1	High	1883.88	942.453	20.6403
	[R].KKANEVDRMVLVGDVK.[D]	1xOxidation [M9]	Q9CS42; PRPS1	Q9CS42 [197-212]; PRPS1 [197-212]	3.74	2	2	10	3	High	1816.99	455.004	16.4182
	[K].IADRLGLELGK.[V]		PRPS1	PRPS1 [19-29]	3.4	1	1	111	1	High	1184.7	395.571	25.2166
	[K].IADRLGLELGKVVTK.[K]		PRPS1	PRPS1 [19-33]	5.38	1	1	27	2	High	1611.98	537.998	23.7714
	[K].IADRLGLELGKVVTKK.[F]		PRPS1	PRPS1 [19-34]	7.51	1	1	35	3	High	1740.07	580.696	21.7054
	[K].IASASRVTAVIPCFPYAR.[Q]	1xCarbamidomethyl [C13]	PRPS1	PRPS1 [79-96]	5.06	1	1	8	1	High	1979.05	660.355	26.4386
	[K].IASASRVTAVIPCFPYARQDKK.[D]	1xCarbamidomethyl [C13]	PRPS1	PRPS1 [79-100]	4.54	1	1	1	3	High	2478.33	826.783	23.0645
	[K].IFSGSSHQDLSQK.[I]		PRPS1	PRPS1 [6-18]	4.5	1	1	58	0	High	1433.7	478.572	16.8888
	[K].IFSGSSHQDLSQKIADR.[L]		PRPS1	PRPS1 [6-22]	5.39	1	1	11	1	High	1888.95	472.993	19.0405
	[K].IFSGSSHQDLSQKIADRLGLELGK.[V]		PRPS1	PRPS1 [6-29]	8.1	1	1	35	2	High	2599.38	867.133	26.6464
	[K].IFSGSSHQDLSQKIADRLGLELGK.[V]	1xDeamidated [Q8]	PRPS1	PRPS1 [6-29]	3	1	1	1	2	High	2600.37	650.851	31.1692
	[K].IFSGSSHQDLSQKIADRLGLELGKVVTK.[K]		PRPS1	PRPS1 [6-33]	5.9	1	1	16	3	High	3026.66	757.421	28.1157
	[K].IFSGSSHQDLSQKIADRLGLELGKVVTK.[K]	1xDeamidated [Q12]	PRPS1	PRPS1 [6-33]	4.55	1	1	1	3	High	3027.65	757.671	27.986
	[R].LGLELGKVVTK.[K]		Q9CS42; PRPS1	Q9CS42 [23-33]; PRPS1 [23-33]	3.83	2	2	11	1	High	1156.73	578.869	22.5555
	[R].LGLELGKVVTKK.[F]		Q9CS42; PRPS1	Q9CS42 [23-34]; PRPS1 [23-34]	4.54	2	2	12	2	High	1284.82	428.946	19.9597
	[K].LLSAGATR.[V]		PRPS1	PRPS1 [236-243]	2.22	1	1	12	0	High	788.462	394.735	16.0091
	[K].LLSAGATRVYAILTHGIFSGPAISR.[I]		PRPS1	PRPS1 [236-260]	7.6	1	1	14	1	High	2571.44	857.818	32.6497
	[R].INNACFEAVVVTNTIPQEDK.[M]	1xCarbamidomethyl [C5]	PRPS1	PRPS1 [261-280]	5.3	1	1	17	0	High	2262.11	754.707	28.0188
	[R].INNACFEAVVVTNTIPQEDK.[M]	1xCarbamidomethyl [C5]; 1xDeamidated [N3]	PRPS1	PRPS1 [261-280]	2.16	1	1	2	0	High	2263.09	1132.05	28.9326
	[R].INNACFEAVVVTNTIPQEDKMK.[H]	1xCarbamidomethyl [C5]	PRPS1	PRPS1 [261-282]	7.2	1	1	4	1	High	2521.24	841.086	26.4836
	[R].INNACFEAVVVTNTIPQEDKMK.[H]	1xCarbamidomethyl [C5]; 1xDeamidated [N13]	PRPS1	PRPS1 [261-282]	6.11	1	1	1	1	High	2522.23	841.41	26.47
	[R].INNACFEAVVVTNTIPQEDKMK.[H]	1xCarbamidomethyl [C5]; 1xOxidation [M21]	PRPS1	PRPS1 [261-282]	6.31	1	1	30	1	High	2537.24	846.417	25.5002
	[R].INNACFEAVVVTNTIPQEDKMK.[H]	1xCarbamidomethyl [C5]; 1xDeamidated [N]; 1xOxidation [M21]	PRPS1	PRPS1 [261-282]	6.71	1	1	10	1	High	2538.22	846.748	26.6339
	[R].INNACFEAVVVTNTIPQEDKMKHCSK.[I]	2xCarbamidomethyl [C5; C24]	PRPS1	PRPS1 [261-286]	4.31	1	1	1	2	High	3033.46	759.121	23.1879
	[R].INNACFEAVVVTNTIPQEDKMKHCSK.[I]	2xCarbamidomethyl [C5; C24]; 1xDeamidated [N13]	PRPS1	PRPS1 [261-286]	2.42	1	1	1	2	High	3034.44	1012.16	23.2168
	[R].INNACFEAVVVTNTIPQEDKMKHCSK.[I]	2xCarbamidomethyl [C5; C24]; 1xOxidation [M21]	PRPS1	PRPS1 [261-286]	7.72	1	1	22	2	High	3049.45	763.119	22.2595
	[R].INNACFEAVVVTNTIPQEDKMKHCSK.[I]	2xCarbamidomethyl [C5; C24]; 1xDeamidated [N]; 1xOxidation [M21]	PRPS1	PRPS1 [261-286]	6.45	1	1	5	2	High	3050.44	763.367	23.2067
	[R].INNACFEAVVVTNTIPQEDKMKHCSK.[I]	2xCarbamidomethyl [C5; C24]; 2xDeamidated [N3; N13]; 1xOxidation [M21]	PRPS1	PRPS1 [261-286]	5.95	1	1	1	2	High	3051.42	763.618	23.1546
	[R].LNVDFALIHK.[E]		PRPS1	PRPS1 [185-194]	3.17	1	1	5	0	High	1169.67	585.337	25.1751
	[R].LNVDFALIHKER.[K]		PRPS1	PRPS1 [185-196]	4.69	1	1	10	1	High	1454.81	485.609	22.7349
	[R].LNVDFALIHKERK.[K]		PRPS1	PRPS1 [185-197]	4.09	1	1	3	2	High	1582.91	396.482	20.606
	[K].IQVIDISMILAEAIR.[R]		Q9CS42; PRPS1	Q9CS42 [287-301]; PRPS1 [287-301]	4.5	2	2	29	0	High	1684.97	562.327	38.7589
	[K].IQVIDISMILAEAIR.[R]	1xOxidation [M8]	Q9CS42; PRPS1	Q9CS42 [287-301]; PRPS1 [287-301]	5.33	2	2	56	0	High	1700.96	567.659	37.4691
	[K].IQVIDISMILAEAIRR.[T]		Q9CS42; PRPS1	Q9CS42 [287-302]; PRPS1 [287-302]	4.34	2	2	50	1	High	1841.07	614.364	36.6678
	[K].IQVIDISMILAEAIRR.[T]	1xOxidation [M8]	Q9CS42; PRPS1	Q9CS42 [287-302]; PRPS1 [287-302]	3.75	2	2	80	1	High	1857.06	619.693	40.5964
	[K].LVANMLSVAGADHIITMDLHASQIQGFFDIPVDNLYAEPAVLK.[W]		PRPS1	PRPS1 [111-153]	3.94	1	1	3	0	High	4637.38	1160.1	38.0214
	[K].LVANMLSVAGADHIITMDLHASQIQGFFDIPVDNLYAEPAVLK.[W]	1xDeamidated [N/Q]	PRPS1	PRPS1 [111-153]	5.12	1	1	7	0	High	4638.36	1160.35	37.8348
	[K].LVANMLSVAGADHIITMDLHASQIQGFFDIPVDNLYAEPAVLK.[W]	1xOxidation [M]	PRPS1	PRPS1 [111-153]	7.71	1	1	30	0	High	4653.37	1551.8	36.5647
	[K].LVANMLSVAGADHIITMDLHASQIQGFFDIPVDNLYAEPAVLK.[W]	1xDeamidated [N/Q]; 1xOxidation [M]	PRPS1	PRPS1 [111-153]	4.64	1	1	6	0	High	4654.36	1164.35	37.7284
	[K].LVANMLSVAGADHIITMDLHASQIQGFFDIPVDNLYAEPAVLK.[W]	2xDeamidated [Q/N]; 1xOxidation [M5]	PRPS1	PRPS1 [111-153]	7.57	1	1	5	0	High	4655.34	1552.46	36.5194
	[K].LVANMLSVAGADHIITMDLHASQIQGFFDIPVDNLYAEPAVLK.[W]	3xDeamidated [N4; Q23; N34]; 1xOxidation [M17]	PRPS1	PRPS1 [111-153]	2.66	1	1	1	0	High	4656.33	1552.79	39.2283
	[K].LVANMLSVAGADHIITMDLHASQIQGFFDIPVDNLYAEPAVLK.[W]	2xOxidation [M5; M17]	PRPS1	PRPS1 [111-153]	8.65	1	1	39	0	High	4669.37	1168.1	35.7628
	[K].LVANMLSVAGADHIITMDLHASQIQGFFDIPVDNLYAEPAVLK.[W]	1xDeamidated [Q/N]; 2xOxidation [M5; M17]	PRPS1	PRPS1 [111-153]	6.81	1	1	3	0	High	4670.35	1557.46	35.7237
	[K].LVANMLSVAGADHIITMDLHASQIQGFFDIPVDNLYAEPAVLK.[W]	2xDeamidated [Q23; Q/N]; 2xOxidation [M5; M17]	PRPS1	PRPS1 [111-153]	3.52	1	1	3	0	High	4671.34	1557.79	36.8696
	[K].LVANMLSVAGADHIITMDLHASQIQGFFDIPVDNLYAEPAVLK.[W]	1xPhospho [T16]	PRPS1	PRPS1 [111-153]	3.79	1	1	1	0	High	4717.34	1180.1	38.9582
	[K].LVANMLSVAGADHIITMDLHASQIQGFFDIPVDNLYAEPAVLK.[W]	1xDeamidated [N4]; 1xPhospho [S/T]	PRPS1	PRPS1 [111-153]	3.87	1	1	3	0	High	4718.33	1180.34	38.8638
	[K].LVANMLSVAGADHIITMDLHASQIQGFFDIPVDNLYAEPAVLK.[W]	2xDeamidated [Q23; N34]; 1xPhospho [T16]	PRPS1	PRPS1 [111-153]	3.41	1	1	1	0	High	4719.31	1573.78	38.8689
	[K].LVANMLSVAGADHIITMDLHASQIQGFFDIPVDNLYAEPAVLK.[W]	1xPhospho [S/T]; 1xOxidation [M5]	PRPS1	PRPS1 [111-153]	4.74	1	1	2	0	High	4733.34	1578.45	40.6734
	[K].MKHCSKIQVIDISMILAEAIR.[R]	1xCarbamidomethyl [C4]; 1xPhospho [S5]; 1xOxidation [M14]	Q9CS42; PRPS1	Q9CS42 [281-301]; PRPS1 [281-301]	2.65	2	2	2	2	High	2552.28	851.436	40.1578
	[-].MPNIKIFSGSSHQDLSQK.[I]	1xMet-loss [N-Term]	PRPS1	PRPS1 [1-18]	7.69	1	1	23	1	High	1885.98	472.249	19.4436
	[-].MPNIKIFSGSSHQDLSQK.[I]	1xDeamidated [N3]; 1xMet-loss [N-Term]	PRPS1	PRPS1 [1-18]	3.33	1	1	1	1	High	1886.96	943.992	19.4858
	[-].MPNIKIFSGSSHQDLSQK.[I]	1xMet-loss+Acetyl [N-Term]	PRPS1	PRPS1 [1-18]	6.1	1	1	6	1	High	1927.99	643.334	21.2419
	[-].MPNIKIFSGSSHQDLSQKIADR.[L]	1xMet-loss [N-Term]	PRPS1	PRPS1 [1-22]	7.67	1	1	2	2	High	2341.23	586.062	21.1815
	[-].MPNIKIFSGSSHQDLSQKIADR.[L]	1xMet-loss+Acetyl [N-Term]	PRPS1	PRPS1 [1-22]	5.83	1	1	3	2	High	2383.24	795.082	22.6356
	[-].MPNIKIFSGSSHQDLSQKIADRLGLELGK.[V]	1xMet-loss [N-Term]	PRPS1	PRPS1 [1-29]	7.71	1	1	8	3	High	3051.66	763.669	27.8209
	[-].MPNIKIFSGSSHQDLSQKIADRLGLELGK.[V]	1xDeamidated [Q17]; 1xMet-loss [N-Term]	PRPS1	PRPS1 [1-29]	5.21	1	1	3	3	High	3052.64	763.921	27.7959
	[R].MVLVGDVK.[D]		Q9CS42; PRPS1	Q9CS42 [205-212]; PRPS1 [205-212]	1.94	2	2	2	0	Medium	860.491	430.749	21.7336
	[R].MVLVGDVK.[D]	1xOxidation [M1]	Q9CS42; PRPS1	Q9CS42 [205-212]; PRPS1 [205-212]	2.06	2	2	6	0	High	876.486	438.746	18.5908
	[R].MVLVGDVKDR.[V]		Q9CS42; PRPS1	Q9CS42 [205-214]; PRPS1 [205-214]	3.95	2	2	19	1	High	1131.62	377.878	19.8597
	[R].MVLVGDVKDR.[V]	1xOxidation [M1]	Q9CS42; PRPS1	Q9CS42 [205-214]; PRPS1 [205-214]	3.52	2	2	60	1	High	1147.61	383.21	17.4064
	[R].MVLVGDVKDRVAILVDDMADTCGTICHAADK.[L]	2xCarbamidomethyl [C22; C26]; 2xOxidation [M1; M18]	Q9CS42; PRPS1	Q9CS42 [205-235]; PRPS1 [205-235]	3.39	2	2	1	2	High	3420.63	855.915	27.0767
	[R].MVLVGDVKDRVAILVDDMADTCGTICHAADKLLSAGATR.[V]	2xCarbamidomethyl [C22; C26]; 2xOxidation [M1; M18]	PRPS1	PRPS1 [205-243]	5.92	1	1	1	3	High	4190.07	1048.27	31.3067
	[R].NCTIVSPDAGGAK.[R]	1xCarbamidomethyl [C2]	PRPS1	PRPS1 [164-176]	3.01	1	1	13	0	High	1289.62	645.31	17.6813
	[R].NCTIVSPDAGGAK.[R]	1xCarbamidomethyl [C2]; 1xDeamidated [N1]	PRPS1	PRPS1 [164-176]	2.82	1	1	5	0	High	1290.6	645.803	20.502
	[R].NCTIVSPDAGGAKR.[V]	1xCarbamidomethyl [C2]	PRPS1	PRPS1 [164-177]	3.86	1	1	29	1	High	1445.72	482.577	16.258
	[R].NCTIVSPDAGGAKR.[V]	1xCarbamidomethyl [C2]; 1xDeamidated [N1]	PRPS1	PRPS1 [164-177]	3.59	1	1	6	1	High	1446.7	482.906	18.0592
	[R].RTHNGESVSYLFSHVPL.[-]		Q9CS42; PRPS1	Q9CS42 [302-318]; PRPS1 [302-318]	6.19	2	2	9	1	High	1942.98	648.331	26.6294
	[R].RTHNGESVSYLFSHVPL.[-]	1xDeamidated [N4]	Q9CS42; PRPS1	Q9CS42 [302-318]; PRPS1 [302-318]	6.83	2	2	13	1	High	1943.96	648.659	28.5311
	[K].RVTSIADR.[L]		Q9CS42; PRPS1	Q9CS42 [177-184]; PRPS1 [177-184]	2.64	2	2	11	1	High	917.516	459.262	14.4669
	[K].RVTSIADRLNVDFALIHK.[E]		PRPS1	PRPS1 [177-194]	5.23	1	1	110	2	High	2068.17	517.797	25.6708
	[K].RVTSIADRLNVDFALIHK.[E]	1xDeamidated [N10]	PRPS1	PRPS1 [177-194]	2.75	1	1	1	2	Medium	2069.15	518.047	24.5791
	[K].RVTSIADRLNVDFALIHKER.[K]		PRPS1	PRPS1 [177-196]	6.4	1	1	103	3	High	2353.31	589.082	24.4725
	[K].RVTSIADRLNVDFALIHKER.[K]	1xDeamidated [N10]	PRPS1	PRPS1 [177-196]	3.84	1	1	4	3	High	2354.29	785.441	25.07
	[K].SRAPISAK.[L]		Q9CS42; PRPS1	Q9CS42 [103-110]; PRPS1 [103-110]	2.53	2	2	13	1	High	829.489	415.248	12.1066
	[R].THNGESVSYLFSHVPL.[-]		Q9CS42; PRPS1	Q9CS42 [303-318]; PRPS1 [303-318]	4.77	2	2	14	0	High	1786.88	596.298	28.8972
	[R].THNGESVSYLFSHVPL.[-]	1xDeamidated [N3]	Q9CS42; PRPS1	Q9CS42 [303-318]; PRPS1 [303-318]	4.84	2	2	22	0	High	1787.86	596.626	29.9472
	[R].VAILVDDMADTCGTICHAADK.[L]	2xCarbamidomethyl [C12; C16]	Q9CS42; PRPS1	Q9CS42 [215-235]; PRPS1 [215-235]	7.1	2	2	3	0	High	2276.04	759.348	25.8897
	[R].VAILVDDMADTCGTICHAADK.[L]	2xCarbamidomethyl [C12; C16]; 1xOxidation [M8]	Q9CS42; PRPS1	Q9CS42 [215-235]; PRPS1 [215-235]	6.23	2	2	90	0	High	2292.03	764.681	23.3757
	[R].VAILVDDMADTCGTICHAADKLLSAGATR.[V]	2xCarbamidomethyl [C12; C16]	PRPS1	PRPS1 [215-243]	7.91	1	1	11	1	High	3045.48	762.126	31.6339
	[R].VAILVDDMADTCGTICHAADKLLSAGATR.[V]	2xCarbamidomethyl [C12; C16]; 1xOxidation [M8]	PRPS1	PRPS1 [215-243]	8.29	1	1	127	1	High	3061.48	766.123	30.051
	[R].VAILVDDMADTCGTICHAADKLLSAGATR.[V]	2xCarbamidomethyl [C12; C16]; 1xPhospho [T14]	PRPS1	PRPS1 [215-243]	3.03	1	1	1	1	High	3125.45	1042.49	30.5879
	[R].VTAVIPCFPYAR.[Q]	1xCarbamidomethyl [C7]	Q9CS42; PRPS1	Q9CS42 [85-96]; PRPS1 [85-96]	4.59	2	2	109	0	High	1393.73	465.248	27.7639
	[R].VTAVIPCFPYARQDK.[K]	1xCarbamidomethyl [C7]	Q9CS42; PRPS1	Q9CS42 [85-99]; PRPS1 [85-99]	3.96	2	2	6	1	High	1764.91	588.975	24.9191
	[R].VTAVIPCFPYARQDKK.[D]	1xCarbamidomethyl [C7]	Q9CS42; PRPS1	Q9CS42 [85-100]; PRPS1 [85-100]	4.68	2	2	11	2	High	1893.01	631.673	22.5663
	[R].VTAVIPCFPYARQDKKDK.[S]	1xCarbamidomethyl [C7]	Q9CS42; PRPS1	Q9CS42 [85-102]; PRPS1 [85-102]	4.33	2	2	5	3	High	2136.13	534.787	21.4806
	[R].VTSIADR.[L]		Q9CS42; PRPS1	Q9CS42 [178-184]; PRPS1 [178-184]	2.08	2	2	3	0	High	761.415	381.212	14.9238
	[R].VTSIADRLNVDFALIHK.[E]		PRPS1	PRPS1 [178-194]	4.02	1	1	211	1	High	1912.07	638.026	50.5972
	[R].VTSIADRLNVDFALIHK.[E]	1xDeamidated [N9]	PRPS1	PRPS1 [178-194]	3.38	1	1	4	1	High	1913.05	638.36	28.0719
	[R].VTSIADRLNVDFALIHKER.[K]		PRPS1	PRPS1 [178-196]	7.49	1	1	266	2	High	2197.21	733.075	26.3805
	[R].VTSIADRLNVDFALIHKER.[K]	1xDeamidated [N9]	PRPS1	PRPS1 [178-196]	4.71	1	1	6	2	High	2198.19	733.408	28.2891
	[R].VTSIADRLNVDFALIHKERK.[K]		PRPS1	PRPS1 [178-197]	6.69	1	1	10	3	High	2325.3	775.778	23.7945
	[KR].VYAILTHGIFSGPAISR.[I]		Q9CS42; PRPS1	Q9CS42 [244-260]; PRPS1 [244-260]	5.9	2	2	220	0	High	1802	601.336	29.02
	[K].WIRENISEWR.[N]		PRPS1	PRPS1 [154-163]	4.08	1	1	65	1	High	1388.71	463.574	23.154
	[K].WIRENISEWRNCTIVSPDAGGAK.[R]	1xCarbamidomethyl [C12]	PRPS1	PRPS1 [154-176]	5.66	1	1	5	2	High	2659.3	665.581	24.8963
	[K].WIRENISEWRNCTIVSPDAGGAK.[R]	1xCarbamidomethyl [C12]; 1xDeamidated [N11]	PRPS1	PRPS1 [154-176]	4.91	1	1	2	2	High	2660.29	665.831	24.8781
	[K].WIRENISEWRNCTIVSPDAGGAKR.[V]	1xCarbamidomethyl [C12]	PRPS1	PRPS1 [154-177]	6.69	1	1	7	3	High	2815.41	704.607	23.5745
	[K].WIRENISEWRNCTIVSPDAGGAKR.[V]	1xCarbamidomethyl [C12]; 1xDeamidated [N11]	PRPS1	PRPS1 [154-177]	3.68	1	1	1	3	High	2816.39	704.856	24.274
High	Ribose-phosphate pyrophosphokinase 2 OS=Mus musculus OX=10090 GN=Prps2 PE=1 SV=4	Master Protein	Q9CS42	Prps2	5438.06	0	59	1541	30	86	318	34.8
	Annotated Sequence	Modifications	Master Protein Accessions	Positions in Master Proteins	XCorr (by Search Engine): Sequest HT	# Protein Groups	# Proteins	# PSMs	# Missed Cleavages	Confidence	Theo. MH+ [Da]	m/z [Da] (by Search Engine): Sequest HT	RT [min] (by Search Engine): Sequest HT
	[K].ANEVDRMVLVGDVK.[D]	1xOxidation [M7]	Q9CS42; PRPS1	Q9CS42 [199-212]; PRPS1 [199-212]	4.03	2	2	5	1	High	1560.81	520.939	20.0067
	[K].ANEVDRMVLVGDVK.[D]	1xDeamidated [N2]; 1xOxidation [M7]	Q9CS42; PRPS1	Q9CS42 [199-212]; PRPS1 [199-212]	2.66	2	2	2	1	High	1561.79	521.267	21.1974
	[K].ANEVDRMVLVGDVKDR.[V]		Q9CS42; PRPS1	Q9CS42 [199-214]; PRPS1 [199-214]	4.17	2	2	1	2	High	1815.94	454.74	21.6655
	[K].ANEVDRMVLVGDVKDR.[V]	1xDeamidated [N2]	Q9CS42; PRPS1	Q9CS42 [199-214]; PRPS1 [199-214]	3.5	2	2	2	2	High	1816.92	606.308	21.8543
	[K].ANEVDRMVLVGDVKDR.[V]	1xOxidation [M7]	Q9CS42; PRPS1	Q9CS42 [199-214]; PRPS1 [199-214]	5.67	2	2	25	2	High	1831.93	611.316	18.9393
	[K].ANEVDRMVLVGDVKDR.[V]	1xDeamidated [N2]; 1xOxidation [M7]	Q9CS42; PRPS1	Q9CS42 [199-214]; PRPS1 [199-214]	5.48	2	2	6	2	High	1832.92	611.643	19.6633
	[K].DKSRAPISAK.[L]		Q9CS42; PRPS1	Q9CS42 [101-110]; PRPS1 [101-110]	2.4	2	2	7	2	High	1072.61	536.809	11.8281
	[K].DRVAILVDDMADTCGTICHAADK.[L]	2xCarbamidomethyl [C14; C18]; 1xOxidation [M10]	Q9CS42; PRPS1	Q9CS42 [213-235]; PRPS1 [213-235]	4.53	2	2	2	1	High	2563.16	855.058	23.1701
	[K].DRVAILVDDMADTCGTICHAADKLLSAGATK.[V]	2xCarbamidomethyl [C14; C18]; 1xOxidation [M10]	Q9CS42	Q9CS42 [213-243]	5.34	1	1	1	2	High	3304.6	826.906	28.8261
	[R].ENITEWR.[N]		Q9CS42	Q9CS42 [157-163]	2.1	1	1	3	0	High	947.458	474.233	20.9487
	[R].ENITEWRNCIIVSPDAGGAK.[R]	1xCarbamidomethyl [C9]	Q9CS42	Q9CS42 [157-176]	5.34	1	1	3	1	High	2230.09	744.034	25.8326
	[R].ENITEWRNCIIVSPDAGGAK.[R]	1xCarbamidomethyl [C9]; 1xDeamidated [N8]	Q9CS42	Q9CS42 [157-176]	3.97	1	1	1	1	High	2231.08	1116.05	25.8594
	[R].ENITEWRNCIIVSPDAGGAKR.[V]	1xCarbamidomethyl [C9]	Q9CS42	Q9CS42 [157-177]	6.47	1	1	6	2	High	2386.19	796.067	24.0553
	[R].ENITEWRNCIIVSPDAGGAKR.[V]	1xCarbamidomethyl [C9]; 2xDeamidated [N2; N8]	Q9CS42	Q9CS42 [157-177]	2.79	1	1	1	2	High	2388.16	796.725	23.992
	[K].FSNQETSVEIGESVR.[G]		Q9CS42	Q9CS42 [35-49]	4.23	1	1	12	0	High	1681.8	561.272	22.5135
	[K].FSNQETSVEIGESVR.[G]	1xDeamidated [Q4]	Q9CS42	Q9CS42 [35-49]	2.72	1	1	1	0	High	1682.79	841.905	23.314
	[R].GEDVYIIQSGCGEINDNLMELLIMINACK.[I]	2xCarbamidomethyl [C11; C28]; 2xDeamidated [N15; N17]; 1xOxidation [M24]	Q9CS42	Q9CS42 [50-78]	3.03	1	1	3	0	High	3330.52	1110.85	36.6884
	[R].GEDVYIIQSGCGEINDNLMELLIMINACK.[I]	2xCarbamidomethyl [C11; C28]; 1xDeamidated [N15]; 2xOxidation [M19; M24]	Q9CS42	Q9CS42 [50-78]	2.65	1	1	2	0	High	3345.54	1115.86	36.7972
	[K].HCSKIQVIDISMILAEAIR.[R]	1xCarbamidomethyl [C2]; 1xOxidation [M12]	Q9CS42; PRPS1	Q9CS42 [283-301]; PRPS1 [283-301]	5.74	2	2	2	1	High	2213.18	738.399	32.3104
	[K].HCSKIQVIDISMILAEAIRR.[T]	1xCarbamidomethyl [C2]; 1xOxidation [M12]	Q9CS42; PRPS1	Q9CS42 [283-302]; PRPS1 [283-302]	5.62	2	2	12	2	High	2369.28	593.075	30.4543
	[K].KANEVDRMVLVGDVK.[D]	1xOxidation [M8]	Q9CS42; PRPS1	Q9CS42 [198-212]; PRPS1 [198-212]	4.45	2	2	5	2	High	1688.9	563.639	18.0579
	[K].KANEVDRMVLVGDVKDR.[V]	1xOxidation [M8]	Q9CS42; PRPS1	Q9CS42 [198-214]; PRPS1 [198-214]	5.57	2	2	19	3	High	1960.03	654.014	17.6556
	[K].KANEVDRMVLVGDVKDR.[V]	1xDeamidated [N3]; 1xOxidation [M8]	Q9CS42; PRPS1	Q9CS42 [198-214]; PRPS1 [198-214]	4.67	2	2	6	3	High	1961.01	491.01	18.1513
	[K].KDKSRAPISAK.[L]		Q9CS42; PRPS1	Q9CS42 [100-110]; PRPS1 [100-110]	3.87	2	2	16	3	High	1200.71	400.906	10.5311
	[K].KFSNQETSVEIGESVR.[G]		Q9CS42	Q9CS42 [34-49]	4.49	1	1	7	1	High	1809.9	603.971	20.3106
	[R].KKANEVDRMVLVGDVK.[D]	1xOxidation [M9]	Q9CS42; PRPS1	Q9CS42 [197-212]; PRPS1 [197-212]	3.74	2	2	10	3	High	1816.99	455.004	16.4182
	[K].IASSSRVTAVIPCFPYAR.[Q]	1xCarbamidomethyl [C13]	Q9CS42	Q9CS42 [79-96]	5.25	1	1	6	1	High	1995.05	665.687	26.1329
	[K].IASSSRVTAVIPCFPYARQDKK.[D]	1xCarbamidomethyl [C13]	Q9CS42	Q9CS42 [79-100]	3.79	1	1	1	3	High	2494.32	624.336	22.5262
	[R].LGLELGKVVTK.[K]		Q9CS42; PRPS1	Q9CS42 [23-33]; PRPS1 [23-33]	3.83	2	2	11	1	High	1156.73	578.869	22.5555
	[R].LGLELGKVVTKK.[F]		Q9CS42; PRPS1	Q9CS42 [23-34]; PRPS1 [23-34]	4.54	2	2	12	2	High	1284.82	428.946	19.9597
	[K].LLSAGATK.[V]		Q9CS42	Q9CS42 [236-243]	1.8	1	1	4	0	Medium	760.456	380.732	15.2732
	[K].LLSAGATKVYAILTHGIFSGPAISR.[I]		Q9CS42	Q9CS42 [236-260]	8.4	1	1	16	1	High	2543.43	848.483	32.4508
	[R].INSAAFEAVVVTNTIPQEDK.[M]		Q9CS42	Q9CS42 [261-280]	5.75	1	1	16	0	High	2146.1	716.038	29.2873
	[R].INSAAFEAVVVTNTIPQEDK.[M]	1xDeamidated [N13]	Q9CS42	Q9CS42 [261-280]	4.28	1	1	2	0	High	2147.09	716.372	29.2536
	[R].INSAAFEAVVVTNTIPQEDKMK.[H]		Q9CS42	Q9CS42 [261-282]	2.52	1	1	1	1	High	2405.24	802.418	27.6331
	[R].INSAAFEAVVVTNTIPQEDKMK.[H]	1xOxidation [M21]	Q9CS42	Q9CS42 [261-282]	7.3	1	1	17	1	High	2421.23	807.749	26.577
	[R].INSAAFEAVVVTNTIPQEDKMK.[H]	1xDeamidated [N2]; 1xOxidation [M21]	Q9CS42	Q9CS42 [261-282]	4.54	1	1	3	1	High	2422.22	808.081	28.2151
	[R].INSAAFEAVVVTNTIPQEDKMKHCSK.[I]	1xCarbamidomethyl [C24]	Q9CS42	Q9CS42 [261-286]	3.12	1	1	1	2	High	2917.45	730.12	24.1334
	[R].INSAAFEAVVVTNTIPQEDKMKHCSK.[I]	1xCarbamidomethyl [C24]; 1xOxidation [M21]	Q9CS42	Q9CS42 [261-286]	7.11	1	1	9	2	High	2933.45	734.118	23.2476
	[R].INSAAFEAVVVTNTIPQEDKMKHCSK.[I]	1xCarbamidomethyl [C24]; 1xDeamidated [N13]; 1xOxidation [M21]	Q9CS42	Q9CS42 [261-286]	3.12	1	1	3	2	High	2934.43	734.365	22.6064
	[R].LNVEFALIHK.[E]		Q9CS42	Q9CS42 [185-194]	3.22	1	1	1	0	High	1183.68	395.232	25.0936
	[R].LNVEFALIHKER.[K]		Q9CS42	Q9CS42 [185-196]	4.53	1	1	6	1	High	1468.83	490.281	22.4308
	[K].IQVIDISMILAEAIR.[R]		Q9CS42; PRPS1	Q9CS42 [287-301]; PRPS1 [287-301]	4.5	2	2	29	0	High	1684.97	562.327	38.7589
	[K].IQVIDISMILAEAIR.[R]	1xOxidation [M8]	Q9CS42; PRPS1	Q9CS42 [287-301]; PRPS1 [287-301]	5.33	2	2	56	0	High	1700.96	567.659	37.4691
	[K].IQVIDISMILAEAIRR.[T]		Q9CS42; PRPS1	Q9CS42 [287-302]; PRPS1 [287-302]	4.34	2	2	50	1	High	1841.07	614.364	36.6678
	[K].IQVIDISMILAEAIRR.[T]	1xOxidation [M8]	Q9CS42; PRPS1	Q9CS42 [287-302]; PRPS1 [287-302]	3.75	2	2	80	1	High	1857.06	619.693	40.5964
	[K].MKHCSKIQVIDISMILAEAIR.[R]	1xCarbamidomethyl [C4]; 1xPhospho [S5]; 1xOxidation [M14]	Q9CS42; PRPS1	Q9CS42 [281-301]; PRPS1 [281-301]	2.65	2	2	2	2	High	2552.28	851.436	40.1578
	[-].MPNIVLFSGSSHQDLSQR.[V]	1xMet-loss [N-Term]	Q9CS42	Q9CS42 [1-18]	6.05	1	1	77	0	High	1884.96	628.99	23.5101
	[-].MPNIVLFSGSSHQDLSQR.[V]	1xDeamidated [N3]; 1xMet-loss [N-Term]	Q9CS42	Q9CS42 [1-18]	4.97	1	1	3	0	High	1885.94	629.312	25.6689
	[-].MPNIVLFSGSSHQDLSQR.[V]	2xDeamidated [N3; Q13]; 1xMet-loss [N-Term]	Q9CS42	Q9CS42 [1-18]	2.07	1	1	1	0	Medium	1886.92	629.645	37.0024
	[-].MPNIVLFSGSSHQDLSQR.[V]	1xMet-loss+Acetyl [N-Term]	Q9CS42	Q9CS42 [1-18]	5.66	1	1	19	0	High	1926.97	642.994	25.3343
	[-].MPNIVLFSGSSHQDLSQR.[V]	1xDeamidated [N3]; 1xMet-loss+Acetyl [N-Term]	Q9CS42	Q9CS42 [1-18]	2.33	1	1	1	0	High	1927.95	964.483	25.844
	[-].MPNIVLFSGSSHQDLSQRVADR.[L]	1xMet-loss [N-Term]	Q9CS42	Q9CS42 [1-22]	3.67	1	1	3	1	High	2326.19	582.301	23.3032
	[-].MPNIVLFSGSSHQDLSQRVADRLGLELGK.[V]	1xMet-loss [N-Term]	Q9CS42	Q9CS42 [1-29]	5.24	1	1	1	2	High	3036.62	759.915	29.4775
	[R].MVLVGDVK.[D]		Q9CS42; PRPS1	Q9CS42 [205-212]; PRPS1 [205-212]	1.94	2	2	2	0	Medium	860.491	430.749	21.7336
	[R].MVLVGDVK.[D]	1xOxidation [M1]	Q9CS42; PRPS1	Q9CS42 [205-212]; PRPS1 [205-212]	2.06	2	2	6	0	High	876.486	438.746	18.5908
	[R].MVLVGDVKDR.[V]		Q9CS42; PRPS1	Q9CS42 [205-214]; PRPS1 [205-214]	3.95	2	2	19	1	High	1131.62	377.878	19.8597
	[R].MVLVGDVKDR.[V]	1xOxidation [M1]	Q9CS42; PRPS1	Q9CS42 [205-214]; PRPS1 [205-214]	3.52	2	2	60	1	High	1147.61	383.21	17.4064
	[R].MVLVGDVKDRVAILVDDMADTCGTICHAADK.[L]	2xCarbamidomethyl [C22; C26]; 2xOxidation [M1; M18]	Q9CS42; PRPS1	Q9CS42 [205-235]; PRPS1 [205-235]	3.39	2	2	1	2	High	3420.63	855.915	27.0767
	[R].NCIIVSPDAGGAK.[R]	1xCarbamidomethyl [C2]	Q9CS42	Q9CS42 [164-176]	2.75	1	1	6	0	High	1301.65	651.329	20.2122
	[R].NCIIVSPDAGGAK.[R]	1xCarbamidomethyl [C2]; 1xDeamidated [N1]	Q9CS42	Q9CS42 [164-176]	2.64	1	1	1	0	High	1302.64	651.822	23.1694
	[R].NCIIVSPDAGGAKR.[V]	1xCarbamidomethyl [C2]	Q9CS42	Q9CS42 [164-177]	3.83	1	1	12	1	High	1457.75	486.589	18.0852
	[R].NCIIVSPDAGGAKR.[V]	1xCarbamidomethyl [C2]; 1xDeamidated [N1]	Q9CS42	Q9CS42 [164-177]	3.49	1	1	4	1	High	1458.74	729.872	20.4426
	[R].RTHNGESVSYLFSHVPL.[-]		Q9CS42; PRPS1	Q9CS42 [302-318]; PRPS1 [302-318]	6.19	2	2	9	1	High	1942.98	648.331	26.6294
	[R].RTHNGESVSYLFSHVPL.[-]	1xDeamidated [N4]	Q9CS42; PRPS1	Q9CS42 [302-318]; PRPS1 [302-318]	6.83	2	2	13	1	High	1943.96	648.659	28.5311
	[K].RVTSIADR.[L]		Q9CS42; PRPS1	Q9CS42 [177-184]; PRPS1 [177-184]	2.64	2	2	11	1	High	917.516	459.262	14.4669
	[K].RVTSIADRLNVEFALIHK.[E]		Q9CS42	Q9CS42 [177-194]	4.52	1	1	13	2	High	2082.18	521.301	26.0351
	[K].RVTSIADRLNVEFALIHKER.[K]		Q9CS42	Q9CS42 [177-196]	4.99	1	1	4	3	High	2367.33	592.587	24.5995
	[K].RVTSIADRLNVEFALIHKER.[K]	1xDeamidated [N10]	Q9CS42	Q9CS42 [177-196]	2.05	1	1	1	3	Medium	2368.31	790.102	25.6531
	[K].SRAPISAK.[L]		Q9CS42; PRPS1	Q9CS42 [103-110]; PRPS1 [103-110]	2.53	2	2	13	1	High	829.489	415.248	12.1066
	[R].THNGESVSYLFSHVPL.[-]		Q9CS42; PRPS1	Q9CS42 [303-318]; PRPS1 [303-318]	4.77	2	2	14	0	High	1786.88	596.298	28.8972
	[R].THNGESVSYLFSHVPL.[-]	1xDeamidated [N3]	Q9CS42; PRPS1	Q9CS42 [303-318]; PRPS1 [303-318]	4.84	2	2	22	0	High	1787.86	596.626	29.9472
	[R].VADRLGLELGK.[V]		Q9CS42	Q9CS42 [19-29]	3.41	1	1	25	1	High	1170.68	585.846	21.2324
	[R].VADRLGLELGKVVTK.[K]		Q9CS42	Q9CS42 [19-33]	5.62	1	1	16	2	High	1597.96	533.326	22.7306
	[R].VADRLGLELGKVVTKK.[F]		Q9CS42	Q9CS42 [19-34]	6.54	1	1	24	3	High	1726.06	576.024	20.8943
	[R].VAILVDDMADTCGTICHAADK.[L]	2xCarbamidomethyl [C12; C16]	Q9CS42; PRPS1	Q9CS42 [215-235]; PRPS1 [215-235]	7.1	2	2	3	0	High	2276.04	759.348	25.8897
	[R].VAILVDDMADTCGTICHAADK.[L]	2xCarbamidomethyl [C12; C16]; 1xOxidation [M8]	Q9CS42; PRPS1	Q9CS42 [215-235]; PRPS1 [215-235]	6.23	2	2	90	0	High	2292.03	764.681	23.3757
	[R].VAILVDDMADTCGTICHAADKLLSAGATK.[V]	2xCarbamidomethyl [C12; C16]	Q9CS42	Q9CS42 [215-243]	7.98	1	1	3	1	High	3017.47	755.124	31.6594
	[R].VAILVDDMADTCGTICHAADKLLSAGATK.[V]	2xCarbamidomethyl [C12; C16]; 1xOxidation [M8]	Q9CS42	Q9CS42 [215-243]	8.8	1	1	18	1	High	3033.47	759.125	28.8753
	[R].VTAVIPCFPYAR.[Q]	1xCarbamidomethyl [C7]	Q9CS42; PRPS1	Q9CS42 [85-96]; PRPS1 [85-96]	4.59	2	2	109	0	High	1393.73	465.248	27.7639
	[R].VTAVIPCFPYARQDK.[K]	1xCarbamidomethyl [C7]	Q9CS42; PRPS1	Q9CS42 [85-99]; PRPS1 [85-99]	3.96	2	2	6	1	High	1764.91	588.975	24.9191
	[R].VTAVIPCFPYARQDKK.[D]	1xCarbamidomethyl [C7]	Q9CS42; PRPS1	Q9CS42 [85-100]; PRPS1 [85-100]	4.68	2	2	11	2	High	1893.01	631.673	22.5663
	[R].VTAVIPCFPYARQDKKDK.[S]	1xCarbamidomethyl [C7]	Q9CS42; PRPS1	Q9CS42 [85-102]; PRPS1 [85-102]	4.33	2	2	5	3	High	2136.13	534.787	21.4806
	[R].VTSIADR.[L]		Q9CS42; PRPS1	Q9CS42 [178-184]; PRPS1 [178-184]	2.08	2	2	3	0	High	761.415	381.212	14.9238
	[R].VTSIADRLNVEFALIHK.[E]		Q9CS42	Q9CS42 [178-194]	3.57	1	1	54	1	High	1926.08	482.277	29.5264
	[R].VTSIADRLNVEFALIHK.[E]	1xDeamidated [N9]	Q9CS42	Q9CS42 [178-194]	2.96	1	1	1	1	High	1927.06	643.032	28.1731
	[R].VTSIADRLNVEFALIHKER.[K]		Q9CS42	Q9CS42 [178-196]	7.55	1	1	136	2	High	2211.22	737.747	25.6915
	[R].VTSIADRLNVEFALIHKER.[K]	1xDeamidated [N9]	Q9CS42	Q9CS42 [178-196]	5.06	1	1	11	2	High	2212.21	553.812	25.6715
	[R].VTSIADRLNVEFALIHKERK.[K]		Q9CS42	Q9CS42 [178-197]	4.17	1	1	4	3	High	2339.32	585.585	24.0877
	[KR].VYAILTHGIFSGPAISR.[I]		Q9CS42; PRPS1	Q9CS42 [244-260]; PRPS1 [244-260]	5.9	2	2	220	0	High	1802	601.336	29.02
High	Green fluorescent protein OS=Aequorea victoria OX=6100 GN=GFP PE=1 SV=1	Master Protein	P42212	Gfp	5347.07	0	40	1520	40	87	238	26.9
	Annotated Sequence	Modifications	Master Protein Accessions	Positions in Master Proteins	XCorr (by Search Engine): Sequest HT	# Protein Groups	# Proteins	# PSMs	# Missed Cleavages	Confidence	Theo. MH+ [Da]	m/z [Da] (by Search Engine): Sequest HT	RT [min] (by Search Engine): Sequest HT
	[R].AEVKFEGDTLVNR.[I]		P42212	P42212 [110-122]	5.11	1	1	165	1	High	1477.76	493.26	22.7873
	[R].AEVKFEGDTLVNRIELK.[G]		P42212	P42212 [110-126]	6.59	1	1	311	2	High	1961.07	654.362	25.2042
	[R].AEVKFEGDTLVNRIELK.[G]	1xDeamidated [N12]	P42212	P42212 [110-126]	3.92	1	1	5	2	High	1962.05	654.693	29.3178
	[K].DDGNYKTRAEVK.[F]		P42212	P42212 [102-113]	3.08	1	1	1	2	High	1395.69	465.9	13.7284
	[K].EDGNILGHK.[L]		P42212	P42212 [132-140]	2.35	1	1	2	0	High	982.495	491.752	15.4758
	[K].EDGNILGHKLEYNYNSHNVYIMADKQK.[N]	1xOxidation [M22]	P42212	P42212 [132-158]	5.71	1	1	1	2	High	3209.53	803.139	22.4504
	[K].FEGDTLVNR.[I]		P42212	P42212 [114-122]	2.41	1	1	4	0	High	1050.52	525.764	20.4998
	[K].FEGDTLVNRIELK.[G]		P42212	P42212 [114-126]	4.3	1	1	16	1	High	1533.83	767.418	25.2057
	[K].FEGDTLVNRIELK.[G]	1xDeamidated [N8]	P42212	P42212 [114-126]	3.26	1	1	1	1	High	1534.81	512.275	25.0476
	[K].FICTTGK.[L]	1xCarbamidomethyl [C3]	P42212	P42212 [46-52]	1.97	1	1	11	0	Medium	826.413	413.71	15.7329
	[K].FSVSGEGEGDATYGK.[L]		P42212	P42212 [27-41]	4.1	1	1	76	0	High	1503.66	752.334	21.8512
	[K].FSVSGEGEGDATYGKLTLK.[F]		P42212	P42212 [27-45]	6.32	1	1	131	1	High	1958.97	653.661	24.0327
	[K].GEELFTGVVPILVELDGDVNGHK.[F]		P42212	P42212 [4-26]	7.03	1	1	24	0	High	2437.26	813.093	35.6674
	[K].GEELFTGVVPILVELDGDVNGHK.[F]	1xDeamidated [N20]	P42212	P42212 [4-26]	5.92	1	1	16	0	High	2438.24	813.419	34.9192
	[K].GEELFTGVVPILVELDGDVNGHKFSVSGEGEGDATYGK.[L]		P42212	P42212 [4-41]	5.53	1	1	22	1	High	3921.9	981.233	36.57
	[K].GEELFTGVVPILVELDGDVNGHKFSVSGEGEGDATYGK.[L]	1xDeamidated [N20]	P42212	P42212 [4-41]	5.12	1	1	12	1	High	3922.89	981.482	38.964
	[K].GEELFTGVVPILVELDGDVNGHKFSVSGEGEGDATYGKLTLK.[F]		P42212	P42212 [4-45]	3.06	1	1	2	2	High	4377.21	1095.05	38.9679
	[K].GEELFTGVVPILVELDGDVNGHKFSVSGEGEGDATYGKLTLK.[F]	1xDeamidated [N20]	P42212	P42212 [4-45]	4.75	1	1	5	2	High	4378.2	1095.31	40.206
	[K].GIDFKEDGNILGHK.[L]		P42212	P42212 [127-140]	4.31	1	1	20	1	High	1542.79	771.899	21.8087
	[K].GIDFKEDGNILGHKLEYNYNSHNVYIMADK.[Q]	1xOxidation [M27]	P42212	P42212 [127-156]	4.58	1	1	4	2	High	3513.67	879.175	25.7835
	[K].GIDFKEDGNILGHKLEYNYNSHNVYIMADKQK.[N]		P42212	P42212 [127-158]	4.12	1	1	2	3	High	3753.83	939.212	25.1458
	[K].GIDFKEDGNILGHKLEYNYNSHNVYIMADKQK.[N]	1xOxidation [M27]	P42212	P42212 [127-158]	5.82	1	1	9	3	High	3769.83	1257.28	24.5945
	[K].GIDFKEDGNILGHKLEYNYNSHNVYIMADKQK.[N]	1xDeamidated [N/Q]; 1xOxidation [M27]	P42212	P42212 [127-158]	6.08	1	1	8	3	High	3770.81	1257.61	24.363
	[K].GIDFKEDGNILGHKLEYNYNSHNVYIMADKQK.[N]	2xDeamidated [N18; N20]; 1xOxidation [M27]	P42212	P42212 [127-158]	7.01	1	1	2	3	High	3771.8	943.713	24.3556
	[R].HNIEDGSVQLADHYQQNTPIGDGPVLLPDNHYLSTQSALSK.[D]		P42212	P42212 [169-209]	6.15	1	1	2	0	High	4472.18	1118.81	27.5548
	[R].HNIEDGSVQLADHYQQNTPIGDGPVLLPDNHYLSTQSALSK.[D]	1xDeamidated [Q15]	P42212	P42212 [169-209]	6.02	1	1	1	0	High	4473.16	1491.73	27.7701
	[R].HNIEDGSVQLADHYQQNTPIGDGPVLLPDNHYLSTQSALSK.[D]	2xDeamidated [Q15; Q16]	P42212	P42212 [169-209]	4.52	1	1	1	0	High	4474.14	1492.06	27.8482
	[R].IELKGIDFK.[E]		P42212	P42212 [123-131]	2.72	1	1	1	1	High	1062.62	531.813	23.2295
	[R].IELKGIDFKEDGNILGHK.[L]		P42212	P42212 [123-140]	6.83	1	1	5	2	High	2026.1	507.281	24.2656
	[R].IELKGIDFKEDGNILGHK.[L]	1xDeamidated [N13]	P42212	P42212 [123-140]	2.77	1	1	1	2	Medium	2027.08	507.53	24.5423
	[K].LEYNYNSHNVYIMADK.[Q]	1xOxidation [M13]	P42212	P42212 [141-156]	4.37	1	1	3	0	High	1989.9	663.971	21.8672
	[K].LEYNYNSHNVYIMADKQK.[N]		P42212	P42212 [141-158]	3.72	1	1	2	1	High	2230.06	558.27	21.4295
	[K].LEYNYNSHNVYIMADKQK.[N]	1xOxidation [M13]	P42212	P42212 [141-158]	6.14	1	1	6	1	High	2246.05	562.269	20.0391
	[K].LEYNYNSHNVYIMADKQK.[N]	2xDeamidated [N4; N6]; 1xOxidation [M13]	P42212	P42212 [141-158]	3.05	1	1	1	1	High	2248.02	750.019	21.3048
	[K].LEYNYNSHNVYIMADKQKNGIK.[V]	1xDeamidated [N19]; 1xOxidation [M13]	P42212	P42212 [141-162]	3.72	1	1	1	2	High	2659.28	665.576	20.2154
	[K].LEYNYNSHNVYIMADKQKNGIKVNFK.[I]	1xDeamidated [Q17]; 1xOxidation [M13]	P42212	P42212 [141-166]	2.54	1	1	1	3	Medium	3147.56	787.644	22.9213
	[K].LEYNYNSHNVYIMADKQKNGIKVNFK.[I]	2xDeamidated [N9; N19]; 1xOxidation [M13]	P42212	P42212 [141-166]	2.11	1	1	1	3	Medium	3148.54	1050.18	22.8308
	[K].LPVPWPTLVTTFSYGVQCFSR.[Y]	1xCarbamidomethyl [C18]	P42212	P42212 [53-73]	2.9	1	1	1	0	High	2455.25	819.083	39.1674
	[K].IRHNIEDGSVQLADHYQQNTPIGDGPVLLPDNHYLSTQSALSK.[D]		P42212	P42212 [167-209]	9.23	1	1	2	1	High	4741.36	1186.1	26.8172
	[K].IRHNIEDGSVQLADHYQQNTPIGDGPVLLPDNHYLSTQSALSK.[D]	1xDeamidated [N19]	P42212	P42212 [167-209]	4.59	1	1	2	1	High	4742.34	1186.35	27.0787
	[K].IRHNIEDGSVQLADHYQQNTPIGDGPVLLPDNHYLSTQSALSK.[D]	2xDeamidated [N/Q]	P42212	P42212 [167-209]	6.15	1	1	2	1	High	4743.33	1186.6	26.9668
	[K].LTLKFICTTGK.[L]	1xCarbamidomethyl [C7]	P42212	P42212 [42-52]	2.04	1	1	2	1	High	1281.72	641.366	23.1331
	[K].NGIKVNFK.[I]		P42212	P42212 [159-166]	2.81	1	1	18	1	High	919.536	460.272	17.305
	[K].NGIKVNFK.[I]	1xDeamidated [N1]	P42212	P42212 [159-166]	2.59	1	1	14	1	High	920.52	460.764	20.2504
	[K].NGIKVNFK.[I]	2xDeamidated [N1; N6]	P42212	P42212 [159-166]	2.64	1	1	5	1	High	921.504	461.254	21.0781
	[K].NGIKVNFKIR.[H]		P42212	P42212 [159-168]	3.73	1	1	21	2	High	1188.72	396.912	19.4989
	[K].NGIKVNFKIR.[H]	1xDeamidated [N]	P42212	P42212 [159-168]	3.9	1	1	8	2	High	1189.71	397.24	21.6598
	[K].NGIKVNFKIR.[H]	2xDeamidated [N1; N6]	P42212	P42212 [159-168]	3.66	1	1	1	2	High	1190.69	397.568	22.9257
	[K].QHDFFK.[S]		P42212	P42212 [80-85]	1.93	1	1	9	0	Medium	821.394	411.201	17.9617
	[K].QHDFFKSAMPEGYVQER.[T]	1xOxidation [M9]	P42212	P42212 [80-96]	4.38	1	1	3	1	High	2084.95	521.993	21.1535
	[K].QKNGIKVNFK.[I]		P42212	P42212 [157-166]	2.29	1	1	1	2	Medium	1175.69	392.568	14.7437
	[K].QKNGIKVNFK.[I]	1xDeamidated [N3]	P42212	P42212 [157-166]	3.57	1	1	4	2	High	1176.67	392.896	16.037
	[K].SAMPEGYVQER.[T]		P42212	P42212 [86-96]	2.5	1	1	4	0	High	1266.58	633.793	19.8133
	[K].SAMPEGYVQER.[T]	1xOxidation [M3]	P42212	P42212 [86-96]	2.51	1	1	45	0	High	1282.57	641.789	18.4487
	[R].TIFFKDDGNYK.[T]		P42212	P42212 [97-107]	2.98	1	1	59	1	High	1347.66	449.891	21.2343
	[R].TIFFKDDGNYK.[T]	1xDeamidated [N9]	P42212	P42212 [97-107]	2.86	1	1	2	1	High	1348.64	450.22	22.5543
	[R].TIFFKDDGNYKTR.[A]		P42212	P42212 [97-109]	4.31	1	1	196	2	High	1604.81	535.608	20.2545
	[R].TIFFKDDGNYKTR.[A]	1xDeamidated [N9]	P42212	P42212 [97-109]	4.2	1	1	5	2	High	1605.79	535.937	20.6984
	[R].TIFFKDDGNYKTRAEVK.[F]		P42212	P42212 [97-113]	4.51	1	1	3	3	High	2032.05	508.767	19.3159
	[K].TRAEVKFEGDTLVNR.[I]		P42212	P42212 [108-122]	4.33	1	1	38	2	High	1734.91	578.975	19.6002
	[K].TRAEVKFEGDTLVNRIELK.[G]		P42212	P42212 [108-126]	7.27	1	1	112	3	High	2218.22	740.077	23.3788
	[K].TRAEVKFEGDTLVNRIELK.[G]	1xDeamidated [N14]	P42212	P42212 [108-126]	4.4	1	1	9	3	High	2219.2	555.561	25.0635
	[K].VNFKIR.[H]		P42212	P42212 [163-168]	1.83	1	1	7	1	Medium	776.478	388.742	17.3409
	[R].YPDHMKQHDFFK.[S]		P42212	P42212 [74-85]	3.96	1	1	6	1	High	1592.73	398.938	18.1674
	[R].YPDHMKQHDFFK.[S]	1xOxidation [M5]	P42212	P42212 [74-85]	3.78	1	1	61	1	High	1608.73	402.937	16.3084
	[R].YPDHMKQHDFFK.[S]	1xDeamidated [Q7]; 1xOxidation [M5]	P42212	P42212 [74-85]	2	1	1	2	1	Medium	1609.71	805.366	16.3092
	[R].YPDHMKQHDFFKSAMPEGYVQER.[T]	2xOxidation [M5; M15]	P42212	P42212 [74-96]	3.32	1	1	1	2	High	2872.28	718.826	20.1669
	[R].YPDHMKQHDFFKSAMPEGYVQER.[T]	1xDeamidated [Q7]; 2xOxidation [M5; M15]	P42212	P42212 [74-96]	2.46	1	1	1	2	Medium	2873.27	719.077	20.001
High	Phosphoribosyl pyrophosphate synthase-associated protein 1 OS=Mus musculus OX=10090 GN=Prpsap1 PE=1 SV=1	Master Protein	Q9D0M1	Prpsap1	866.44	0	41	241	39	89	356	39.4
	Annotated Sequence	Modifications	Master Protein Accessions	Positions in Master Proteins	XCorr (by Search Engine): Sequest HT	# Protein Groups	# Proteins	# PSMs	# Missed Cleavages	Confidence	Theo. MH+ [Da]	m/z [Da] (by Search Engine): Sequest HT	RT [min] (by Search Engine): Sequest HT
	[K].AGLTHLITMDLHQK.[E]	1xOxidation [M9]	Q9D0M1; Q8R574	Q9D0M1 [125-138]; Q8R574 [137-150]	4.69	2	2	4	0	High	1593.84	531.952	20.9428
	[K].AGLTHIITMDLHQKEIQGFFSFPVDNLR.[A]	1xOxidation [M9]	Q9D0M1	Q9D0M1 [125-152]	7.29	1	1	4	1	High	3243.66	811.671	31.6607
	[R].ASPFLLQYIQEEIPNYR.[N]		Q9D0M1	Q9D0M1 [153-169]	4.69	1	1	14	0	High	2081.07	694.361	34.6165
	[R].ASPFLLQYIQEEIPNYR.[N]	1xDeamidated [Q/N]	Q9D0M1	Q9D0M1 [153-169]	4.48	1	1	3	0	High	2082.05	694.69	35.0131
	[R].ASPFLLQYIQEEIPNYRNAVIVAK.[S]		Q9D0M1	Q9D0M1 [153-176]	6.47	1	1	4	1	High	2776.5	926.172	33.7465
	[R].ASPFLLQYIQEEIPNYRNAVIVAK.[S]	1xDeamidated [N]	Q9D0M1	Q9D0M1 [153-176]	6.5	1	1	9	1	High	2777.49	926.501	34.4036
	[R].DVNTAVMELLIMAYALK.[T]	2xOxidation [M7; M12]	Q9D0M1	Q9D0M1 [69-85]	5.82	1	1	15	0	High	1926.99	643.003	38.5065
	[R].DVNTAVMELLIMAYALKTACAR.[N]	1xCarbamidomethyl [C20]; 2xOxidation [M7; M12]	Q9D0M1	Q9D0M1 [69-90]	6.14	1	1	1	1	High	2486.25	829.421	35.2036
	[K].EKPPITVVGDVGGR.[I]		Q9D0M1; Q8R574	Q9D0M1 [237-250]; Q8R574 [250-263]	4.29	2	2	7	0	High	1423.79	475.268	20.7479
	[K].EIQGFFSFPVDNLR.[A]		Q9D0M1	Q9D0M1 [139-152]	3.47	1	1	7	0	High	1668.84	556.951	32.9586
	[K].ESVRGQDIFIIQTIPR.[D]		Q9D0M1	Q9D0M1 [53-68]	4.14	1	1	4	1	High	1872.03	624.683	27.1244
	[R].GAYKIYVMATHGILSAEAPR.[L]	1xOxidation [M8]	Q9D0M1	Q9D0M1 [276-295]	5.37	1	1	7	1	High	2164.12	541.786	24.9961
	[R].GQDIFIIQTIPR.[D]		Q9D0M1	Q9D0M1 [57-68]	3.52	1	1	6	0	High	1400.79	700.899	29.1695
	[R].GSIVCKLLASMLAK.[A]	1xCarbamidomethyl [C5]; 1xOxidation [M11]	Q9D0M1	Q9D0M1 [111-124]	3.21	1	1	2	1	High	1506.84	502.951	26.3078
	[R].KRGSIVCKLLASMLAK.[A]	1xCarbamidomethyl [C7]; 1xOxidation [M13]	Q9D0M1	Q9D0M1 [109-124]	3.35	1	1	1	3	High	1791.03	448.514	23.1707
	[R].LGLAVIHGEAQCTELDMDDGRHSPPMVK.[N]	1xCarbamidomethyl [C12]; 1xPhospho [T/S]; 2xOxidation [M17; M26]	Q9D0M1	Q9D0M1 [193-220]	6.47	1	1	3	1	High	3188.42	797.862	23.0671
	[R].LGLAVIHGEAQCTELDMDDGRHSPPMVK.[N]	1xCarbamidomethyl [C12]; 1xDeamidated [Q11]; 1xPhospho [S23]; 2xOxidation [M17; M26]	Q9D0M1	Q9D0M1 [193-220]	3.44	1	1	1	1	High	3189.41	1063.81	23.1452
	[R].IHNGESMAYLFR.[N]	1xOxidation [M7]	Q9D0M1	Q9D0M1 [339-350]	4.07	1	1	6	0	High	1453.69	485.235	20.1191
	[R].IHNGESMAYLFR.[N]	1xDeamidated [N3]; 1xOxidation [M7]	Q9D0M1	Q9D0M1 [339-350]	3.8	1	1	4	0	High	1454.67	485.563	22.3746
	[K].IKTVDISLILSEAIR.[R]		Q9D0M1	Q9D0M1 [323-337]	4.44	1	1	10	1	High	1671.01	557.673	32.4563
	[K].IKTVDISLILSEAIRR.[I]		Q9D0M1	Q9D0M1 [323-338]	4.98	1	1	10	2	High	1827.11	457.532	30.3255
	[K].LLASMLAK.[A]	1xOxidation [M5]	Q9D0M1	Q9D0M1 [117-124]	1.67	1	1	1	0	Medium	862.507	431.757	19.0577
	[R].LIEESPIDEVVVTNTVPHELQK.[L]		Q9D0M1	Q9D0M1 [296-317]	5.11	1	1	11	0	High	2489.31	830.442	28.0582
	[R].LIEESPIDEVVVTNTVPHELQK.[L]	1xDeamidated [N14]	Q9D0M1	Q9D0M1 [296-317]	3.73	1	1	4	0	High	2490.3	1245.66	28.0115
	[R].LIEESPIDEVVVTNTVPHELQKLQCPK.[I]	1xCarbamidomethyl [C25]	Q9D0M1	Q9D0M1 [296-322]	6.77	1	1	3	1	High	3115.63	779.664	28.6765
	[R].ITERLGAELGK.[S]		Q9D0M1	Q9D0M1 [26-36]	2.75	1	1	2	1	High	1186.68	593.843	18.8599
	[K].IYVMATHGILSAEAPR.[L]	1xOxidation [M4]	Q9D0M1	Q9D0M1 [280-295]	5.92	1	1	4	0	High	1744.91	582.307	22.462
	[K].NATVHPGLELPLMMAK.[E]	2xOxidation [M13; M14]	Q9D0M1	Q9D0M1 [221-236]	4.44	1	1	6	0	High	1753.9	585.304	23.2419
	[K].NATVHPGLELPLMMAK.[E]	1xDeamidated [N1]; 2xOxidation [M13; M14]	Q9D0M1	Q9D0M1 [221-236]	3.75	1	1	1	0	High	1754.88	585.632	25.6999
	[R].NAVIVAKSPDAAK.[R]		Q9D0M1	Q9D0M1 [170-182]	3.13	1	1	4	1	High	1283.73	428.582	15.8943
	[R].NAVIVAKSPDAAKR.[A]		Q9D0M1	Q9D0M1 [170-183]	3.59	1	1	3	2	High	1439.83	480.616	14.71
	[R].NIIGVIPYFPYSK.[Q]		Q9D0M1	Q9D0M1 [91-103]	3.41	1	1	8	0	High	1510.83	504.282	31.8022
	[R].NIIGVIPYFPYSKQSK.[M]		Q9D0M1	Q9D0M1 [91-106]	3.54	1	1	3	1	High	1854.02	618.676	28.2039
	[K].RAQSYAERLR.[L]		Q9D0M1	Q9D0M1 [183-192]	3.85	1	1	2	2	High	1249.68	417.231	14.3339
	[K].RGSIVCKLLASMLAK.[A]	1xCarbamidomethyl [C6]; 1xOxidation [M12]	Q9D0M1	Q9D0M1 [110-124]	2.19	1	1	1	2	Medium	1662.94	554.984	24.4323
	[R].RIHNGESMAYLFR.[N]	1xOxidation [M8]	Q9D0M1	Q9D0M1 [338-350]	5.66	1	1	3	1	High	1609.79	537.269	18.5011
	[R].RIHNGESMAYLFR.[N]	1xDeamidated [N4]; 1xOxidation [M8]	Q9D0M1	Q9D0M1 [338-350]	5.98	1	1	3	1	High	1610.77	537.597	20.3661
	[K].RITERLGAELGK.[S]		Q9D0M1	Q9D0M1 [25-36]	3.27	1	1	1	2	High	1342.78	448.265	18.192
	[K].SPDAAKRAQSYAER.[L]		Q9D0M1	Q9D0M1 [177-190]	3.18	1	1	2	2	High	1549.77	388.199	15.3929
	[K].SVVYQETNGETR.[V]		Q9D0M1	Q9D0M1 [37-48]	2.91	1	1	2	0	High	1382.65	691.831	17.0433
	[K].SVVYQETNGETR.[V]	1xDeamidated [N8]	Q9D0M1	Q9D0M1 [37-48]	2.55	1	1	2	0	High	1383.64	692.323	17.8704
	[K].SVVYQETNGETRVEIK.[E]		Q9D0M1	Q9D0M1 [37-52]	3.57	1	1	4	1	High	1851.94	617.987	20.2696
	[K].SVVYQETNGETRVEIK.[E]	1xDeamidated [N8]	Q9D0M1	Q9D0M1 [37-52]	3.03	1	1	2	1	High	1852.93	618.316	21.2458
	[K].SVVYQETNGETRVEIKESVR.[G]		Q9D0M1	Q9D0M1 [37-56]	4.32	1	1	7	2	High	2323.19	581.553	20.2632
	[K].SVVYQETNGETRVEIKESVR.[G]	1xDeamidated [N8]	Q9D0M1	Q9D0M1 [37-56]	3.5	1	1	5	2	High	2324.17	581.801	21.1227
	[R].TGYRVFSANSTAACTELAK.[R]	1xCarbamidomethyl [C14]	Q9D0M1	Q9D0M1 [6-24]	6.57	1	1	3	1	High	2046.99	683.002	22.097
	[R].TGYRVFSANSTAACTELAKR.[I]	1xCarbamidomethyl [C14]	Q9D0M1	Q9D0M1 [6-25]	7.71	1	1	5	2	High	2203.09	551.528	20.8524
	[R].TGYRVFSANSTAACTELAKR.[I]	1xCarbamidomethyl [C14]; 1xDeamidated [N9]	Q9D0M1	Q9D0M1 [6-25]	4.03	1	1	2	2	High	2204.08	735.37	21.0135
	[K].TVDISLILSEAIR.[R]		Q9D0M1	Q9D0M1 [325-337]	3.74	1	1	7	0	High	1429.83	715.417	34.4133
	[K].TVDISLILSEAIRR.[I]		Q9D0M1	Q9D0M1 [325-338]	3.88	1	1	13	1	High	1585.93	529.314	31.671
	[R].VFSANSTAACTELAK.[R]	1xCarbamidomethyl [C10]	Q9D0M1	Q9D0M1 [10-24]	3.96	1	1	2	0	High	1569.76	785.383	21.1885
	[R].VFSANSTAACTELAKR.[I]	1xCarbamidomethyl [C10]	Q9D0M1	Q9D0M1 [10-25]	5.13	1	1	4	1	High	1725.86	575.958	19.6847
	[R].VFSANSTAACTELAKR.[I]	1xCarbamidomethyl [C10]; 1xDeamidated [N5]	Q9D0M1	Q9D0M1 [10-25]	2.98	1	1	1	1	High	1726.84	576.287	20.6187
High	Phosphoribosyl pyrophosphate synthase-associated protein 2 OS=Mus musculus OX=10090 GN=Prpsap2 PE=1 SV=1	Master Protein	Q8R574	Prpsap2	513.47	0	43	148	41	85	369	40.9
	Annotated Sequence	Modifications	Master Protein Accessions	Positions in Master Proteins	XCorr (by Search Engine): Sequest HT	# Protein Groups	# Proteins	# PSMs	# Missed Cleavages	Confidence	Theo. MH+ [Da]	m/z [Da] (by Search Engine): Sequest HT	RT [min] (by Search Engine): Sequest HT
	[K].AGLTHLITMDLHQK.[E]	1xOxidation [M9]	Q9D0M1; Q8R574	Q9D0M1 [125-138]; Q8R574 [137-150]	4.69	2	2	4	0	High	1593.84	531.952	20.9428
	[K].AGLTHLITMDLHQKEIQGFFNIPVDNLR.[A]	1xOxidation [M9]	Q8R574	Q8R574 [137-164]	7.31	1	1	4	1	High	3236.69	809.93	31.2982
	[K].AGLTHLITMDLHQKEIQGFFNIPVDNLR.[A]	1xPhospho [T8]	Q8R574	Q8R574 [137-164]	2.86	1	1	1	1	Medium	3300.66	825.926	31.5848
	[R].AQSFAER.[L]		Q8R574	Q8R574 [196-202]	2.15	1	1	4	0	High	808.395	404.701	14.514
	[R].AQSFAERLR.[L]		Q8R574	Q8R574 [196-204]	1.82	1	1	1	1	Medium	1077.58	539.293	17.3132
	[R].ASPFLLQYIQEEIPDYR.[N]		Q8R574	Q8R574 [165-181]	4.96	1	1	4	0	High	2082.05	1041.53	35.054
	[R].ASPFLLQYIQEEIPDYRNAVIVAK.[S]		Q8R574	Q8R574 [165-188]	7.08	1	1	2	1	High	2777.49	926.503	34.0859
	[R].ASPFLLQYIQEEIPDYRNAVIVAKSPASAK.[R]	1xDeamidated [Q10]	Q8R574	Q8R574 [165-194]	5.32	1	1	1	2	High	3319.76	830.7	32.3673
	[K].DVNTTIMELLIMVYACK.[T]	1xCarbamidomethyl [C16]; 2xOxidation [M7; M12]	Q8R574	Q8R574 [81-97]	3.6	1	1	4	0	High	2046	682.67	39.0685
	[K].EKPPITVVGDVGGR.[I]		Q9D0M1; Q8R574	Q9D0M1 [237-250]; Q8R574 [250-263]	4.29	2	2	7	0	High	1423.79	475.268	20.7479
	[K].EIQGFFNIPVDNLR.[A]		Q8R574	Q8R574 [151-164]	4.01	1	1	3	0	High	1661.86	831.436	31.9613
	[R].GAYKIFVMATHGLLSSDAPR.[L]		Q8R574	Q8R574 [289-308]	2.53	1	1	1	1	Medium	2134.11	534.283	30.0358
	[R].GAYKIFVMATHGLLSSDAPR.[L]	1xOxidation [M8]	Q8R574	Q8R574 [289-308]	5.54	1	1	4	1	High	2150.11	538.283	27.8964
	[K].GGLVLFSANSNSSCMELSK.[K]	1xCarbamidomethyl [C14]; 1xOxidation [M15]	Q8R574	Q8R574 [18-36]	2.96	1	1	1	0	High	2016.94	1008.97	26.3812
	[K].GGLVLFSANSNSSCMELSK.[K]	1xCarbamidomethyl [C14]; 1xDeamidated [N9]; 1xOxidation [M15]	Q8R574	Q8R574 [18-36]	2.03	1	1	1	0	Medium	2017.92	673.317	26.3597
	[K].GGLVLFSANSNSSCMELSKK.[I]	1xCarbamidomethyl [C14]; 1xOxidation [M15]	Q8R574	Q8R574 [18-37]	5.31	1	1	3	1	High	2145.03	715.679	23.5167
	[K].GGLVLFSANSNSSCMELSKK.[I]	1xCarbamidomethyl [C14]; 1xDeamidated [N9]; 1xOxidation [M15]	Q8R574	Q8R574 [18-37]	4.32	1	1	2	1	High	2146.02	716.011	24.6672
	[R].GKDVFIIQTISK.[D]		Q8R574	Q8R574 [69-80]	3.77	1	1	2	1	High	1348.78	450.266	23.5778
	[R].GSIVSKLLASMMCK.[A]	1xCarbamidomethyl [C13]; 2xOxidation [M11; M12]	Q8R574	Q8R574 [123-136]	3.56	1	1	1	1	High	1556.78	519.598	23.7149
	[K].IAERLGVEMGK.[V]	1xOxidation [M9]	Q8R574	Q8R574 [38-48]	1.68	1	1	1	1	Medium	1218.65	609.828	16.7358
	[K].IFVMATHGLLSSDAPR.[L]	1xOxidation [M4]	Q8R574	Q8R574 [293-308]	4.61	1	1	5	0	High	1730.89	577.634	23.2808
	[R].LGIAVIHGEAQDAESDLVDGR.[H]		Q8R574	Q8R574 [205-225]	3.7	1	1	1	0	High	2165.08	722.37	26.4082
	[R].LGIAVIHGEAQDAESDLVDGRHSPPMVR.[S]	1xPhospho [S23]; 1xOxidation [M26]	Q8R574	Q8R574 [205-232]	4.85	1	1	3	1	High	3065.45	767.117	25.047
	[R].LGVEMGKVQVYQEPNR.[E]	1xOxidation [M5]	Q8R574	Q8R574 [42-57]	4.38	1	1	1	1	High	1862.94	621.652	20.2198
	[R].LGVEMGKVQVYQEPNRETR.[V]	1xOxidation [M5]	Q8R574	Q8R574 [42-60]	5.72	1	1	3	2	High	2249.13	563.039	18.8772
	[R].IHNGESMSYLFR.[N]		Q8R574	Q8R574 [352-363]	2.36	1	1	1	0	High	1453.69	727.349	20.0499
	[R].IHNGESMSYLFR.[N]	1xOxidation [M7]	Q8R574	Q8R574 [352-363]	3.94	1	1	4	0	High	1469.68	490.567	19.6866
	[R].IHNGESMSYLFR.[N]	1xDeamidated [N3]; 1xOxidation [M7]	Q8R574	Q8R574 [352-363]	2.98	1	1	1	0	High	1470.67	490.894	21.9273
	[K].IKTVDISMILSEAIR.[R]	1xOxidation [M8]	Q8R574	Q8R574 [336-350]	4.63	1	1	7	1	High	1704.96	568.991	31.3992
	[K].IKTVDISMILSEAIRR.[I]	1xOxidation [M8]	Q8R574	Q8R574 [336-351]	5.83	1	1	7	2	High	1861.06	466.021	29.4685
	[K].LLASMMCK.[A]	1xCarbamidomethyl [C7]; 2xOxidation [M5; M6]	Q8R574	Q8R574 [129-136]	2	1	1	3	0	Medium	985.452	493.229	14.9224
	[R].LIEESAIDEVVVTNTIPHEIQK.[L]		Q8R574	Q8R574 [309-330]	5.58	1	1	6	0	High	2477.31	826.443	28.6632
	[R].LIEESAIDEVVVTNTIPHEIQKLQCPK.[I]	1xCarbamidomethyl [C25]	Q8R574	Q8R574 [309-335]	7.22	1	1	4	1	High	3103.63	776.665	29.6167
	[R].LIEESAIDEVVVTNTIPHEIQKLQCPK.[I]	1xCarbamidomethyl [C25]; 1xDeamidated [Q21]	Q8R574	Q8R574 [309-335]	2.42	1	1	1	1	High	3104.62	1035.55	29.7312
	[R].LRLGIAVIHGEAQDAESDLVDGRHSPPMVR.[S]	1xDeamidated [Q13]; 1xPhospho [S25]; 1xOxidation [M28]	Q8R574	Q8R574 [203-232]	3.44	1	1	1	2	High	3335.62	834.668	26.0088
	[R].NAVIVAKSPASAK.[R]		Q8R574	Q8R574 [182-194]	2.15	1	1	1	1	High	1255.74	628.373	15.5481
	[R].NAVIVAKSPASAKR.[A]		Q8R574	Q8R574 [182-195]	2.67	1	1	1	2	High	1411.84	471.284	14.3497
	[K].RAQSFAER.[L]		Q8R574	Q8R574 [195-202]	2.68	1	1	4	1	High	964.496	482.751	13.226
	[K].RAQSFAERLR.[L]		Q8R574	Q8R574 [195-204]	3.9	1	1	1	2	High	1233.68	411.899	15.5733
	[K].RGSIVSKLLASMMCK.[A]	1xCarbamidomethyl [C14]; 2xOxidation [M12; M13]	Q8R574	Q8R574 [122-136]	3.19	1	1	1	2	High	1712.89	571.633	21.5831
	[R].RIHNGESMSYLFR.[N]	1xOxidation [M8]	Q8R574	Q8R574 [351-363]	5.03	1	1	2	1	High	1625.79	542.601	18.2766
	[K].SIIGVIPYFPYSK.[Q]		Q8R574	Q8R574 [103-115]	2.8	1	1	4	0	High	1483.82	742.413	31.9111
	[K].SIIGVIPYFPYSKQCK.[M]	1xCarbamidomethyl [C15]	Q8R574	Q8R574 [103-118]	3.1	1	1	1	1	High	1900	634.006	28.4424
	[R].SVAAIHPSLEIPMLIPK.[E]	1xOxidation [M13]	Q8R574	Q8R574 [233-249]	4.64	1	1	8	0	High	1832.04	611.35	28.6214
	[R].SVAAIHPSLEIPMLIPKEKPPITVVGDVGGR.[I]	1xOxidation [M13]	Q8R574	Q8R574 [233-263]	7.21	1	1	2	1	High	3236.81	809.959	28.3882
	[K].TVDISMILSEAIR.[R]	1xOxidation [M6]	Q8R574	Q8R574 [338-350]	3.01	1	1	6	0	High	1463.78	732.394	33.4977
	[K].TVDISMILSEAIRR.[I]	1xOxidation [M6]	Q8R574	Q8R574 [338-351]	2.8	1	1	5	1	High	1619.88	540.631	31.1989
	[R].VQIQESVR.[G]		Q8R574	Q8R574 [61-68]	2.26	1	1	7	0	High	958.532	479.768	17.5482
	[K].VQVYQEPNR.[E]		Q8R574	Q8R574 [49-57]	1.99	1	1	2	0	Medium	1132.57	566.794	17.2514
	[K].VQVYQEPNRETR.[V]		Q8R574	Q8R574 [49-60]	3.14	1	1	6	1	High	1518.77	506.927	16.0704
High	Actin, cytoplasmic 1 OS=Mus musculus OX=10090 GN=Actb PE=1 SV=1	Master Protein	P60710	Actb	498.17	0	40	145	2	85	375	41.7
	Annotated Sequence	Modifications	Master Protein Accessions	Positions in Master Proteins	XCorr (by Search Engine): Sequest HT	# Protein Groups	# Proteins	# PSMs	# Missed Cleavages	Confidence	Theo. MH+ [Da]	m/z [Da] (by Search Engine): Sequest HT	RT [min] (by Search Engine): Sequest HT
	[K].AGFAGDDAPR.[A]		P63268; P60710; P63260	P63268 [20-29]; P60710 [19-28]; P63260 [19-28]	2.23	3	6	9	0	High	976.448	488.728	17.1385
	[R].AVFPSIVGRPR.[H]		P63268; P60710; P63260	P63268 [30-40]; P60710 [29-39]; P63260 [29-39]	2.98	3	6	12	0	High	1198.71	400.24	22.2249
	[K].CDVDIRK.[D]	1xCarbamidomethyl [C1]	Q8BFZ3; P60710; P63260	Q8BFZ3 [286-292]; P60710 [285-291]; P63260 [285-291]	2.26	3	3	1	1	High	905.451	453.229	14.182
	[K].CDVDIRKDLYANTVLSGGTTMYPGIADR.[M]	1xCarbamidomethyl [C1]; 1xDeamidated [N12]	P60710; P63260	P60710 [285-312]; P63260 [285-312]	2.64	2	2	1	2	High	3102.49	1034.82	30.584
	[R].CPEALFQPSFLGMESCGIHETTFNSIMK.[C]	2xCarbamidomethyl [C1; C16]; 2xOxidation [M13; M27]	P60710; P63260	P60710 [257-284]; P63260 [257-284]	3.79	2	2	1	0	High	3263.45	1088.5	29.8151
	[R].DLTDYLMK.[I]	1xOxidation [M7]	Q8BFZ3; P63268; P60710; P63260	Q8BFZ3 [185-192]; P63268 [185-192]; P60710 [184-191]; P63260 [184-191]	1.71	4	7	1	0	Medium	1014.48	507.745	25.9991
	[K].DLYANTVLSGGTTMYPGIADR.[M]	1xOxidation [M14]	P60710; P63260	P60710 [292-312]; P63260 [292-312]	5.6	2	2	5	0	High	2231.06	744.367	29.2847
	[K].DSYVGDEAQSK.[R]		P63268; P60710; P63260	P63268 [52-62]; P60710 [51-61]; P63260 [51-61]	2.2	3	6	2	0	High	1198.52	599.764	16.6286
	[K].DSYVGDEAQSKR.[G]		P63268; P60710; P63260	P63268 [52-63]; P60710 [51-62]; P63260 [51-62]	3.71	3	6	3	1	High	1354.62	452.213	15.1719
	[K].EITALAPSTMK.[I]	1xOxidation [M10]	P63268; P60710; P63260	P63268 [317-327]; P60710 [316-326]; P63260 [316-326]	2.32	3	6	3	0	High	1177.61	589.31	19.6602
	[K].EITALAPSTMKIK.[I]	1xOxidation [M10]	P63268; P60710; P63260	P63268 [317-329]; P60710 [316-328]; P63260 [316-328]	3.3	3	6	4	1	High	1418.79	473.602	19.5655
	[R].EIVRDIK.[E]		P63268; P60710; P63260	P63268 [208-214]; P60710 [207-213]; P63260 [207-213]	1.67	3	6	1	1	Medium	872.52	436.764	15.2361
	[R].EIVRDIKEK.[L]		P63268; P60710; P63260	P63268 [208-216]; P60710 [207-215]; P63260 [207-215]	2.81	3	6	2	2	High	1129.66	377.224	14.2903
	[R].FRCPEALFQPSFLGMESCGIHETTFNSIMK.[C]	2xCarbamidomethyl [C3; C18]; 2xOxidation [M15; M29]	P60710; P63260	P60710 [255-284]; P63260 [255-284]	4.91	2	2	1	1	High	3566.62	892.411	29.2841
	[R].FRCPEALFQPSFLGMESCGIHETTFNSIMK.[C]	2xCarbamidomethyl [C3; C18]; 1xDeamidated [Q9]; 2xOxidation [M15; M29]	P60710; P63260	P60710 [255-284]; P63260 [255-284]	3.98	2	2	2	1	High	3567.61	892.665	29.3363
	[R].GYSFTTTAER.[E]		P60710; P63260	P60710 [197-206]; P63260 [197-206]	2.51	2	2	3	0	High	1132.53	566.767	19.8943
	[R].GYSFTTTAEREIVR.[D]		P60710; P63260	P60710 [197-210]; P63260 [197-210]	2.85	2	2	3	1	High	1629.82	543.946	23.1
	[R].GYSFTTTAEREIVRDIK.[E]		P60710; P63260	P60710 [197-213]; P63260 [197-213]	2.03	2	2	1	2	Medium	1986.03	662.68	25.0668
	[R].GYSFTTTAEREIVRDIKEK.[L]		P60710; P63260	P60710 [197-215]; P63260 [197-215]	3.15	2	2	3	3	High	2243.17	561.547	24.5114
	[R].HQGVMVGMGQK.[D]	2xOxidation [M5; M8]	Q8BFZ3; P63268; P60710; P63260	Q8BFZ3 [41-51]; P63268 [41-51]; P60710 [40-50]; P63260 [40-50]	3.34	4	7	4	0	High	1203.56	401.858	12.7352
	[R].HQGVMVGMGQKDSYVGDEAQSK.[R]	2xOxidation [M5; M8]	P63268; P60710; P63260	P63268 [41-62]; P60710 [40-61]; P63260 [40-61]	7.25	3	6	5	1	High	2383.07	596.521	16.5884
	[R].HQGVMVGMGQKDSYVGDEAQSKR.[G]	2xOxidation [M5; M8]	P63268; P60710; P63260	P63268 [41-63]; P60710 [40-62]; P63260 [40-62]	8.98	3	6	5	2	High	2539.17	635.547	15.7349
	[K].LCYVALDFEQEMATAASSSSLEK.[S]	1xCarbamidomethyl [C2]; 1xOxidation [M12]	P60710; P63260	P60710 [216-238]; P63260 [216-238]	3.04	2	2	1	0	High	2566.17	856.06	50.5569
	[R].LDLAGRDLTDYLMK.[I]	1xOxidation [M13]	Q8BFZ3; P63268; P60710; P63260	Q8BFZ3 [179-192]; P63268 [179-192]; P60710 [178-191]; P63260 [178-191]	3.81	4	7	5	1	High	1639.84	547.283	27.5886
	[R].LDLAGRDLTDYLMKILTER.[G]	1xOxidation [M13]	Q8BFZ3; P63268; P60710; P63260	Q8BFZ3 [179-197]; P63268 [179-197]; P60710 [178-196]; P63260 [178-196]	5.08	4	7	9	2	High	2252.2	751.403	33.9451
	[K].IKIIAPPER.[K]		Q8BFZ3; P63268; P60710; P63260	Q8BFZ3 [328-336]; P63268 [328-336]; P60710 [327-335]; P63260 [327-335]	2.35	4	7	1	1	High	1036.65	518.829	18.9511
	[K].IKIIAPPERK.[Y]		Q8BFZ3; P63268; P60710; P63260	Q8BFZ3 [328-337]; P63268 [328-337]; P60710 [327-336]; P63260 [327-336]	3.14	4	7	3	2	High	1164.75	388.921	16.4895
	[K].IIAPPER.[K]		Q8BFZ3; P63268; P60710; P63260	Q8BFZ3 [330-336]; P63268 [330-336]; P60710 [329-335]; P63260 [329-335]	1.94	4	7	3	0	Medium	795.472	398.24	17.4294
	[K].ILTERGYSFTTTAER.[E]		P60710; P63260	P60710 [192-206]; P63260 [192-206]	3.89	2	2	1	1	High	1744.89	582.3	21.61
	[K].ILTERGYSFTTTAEREIVR.[D]		P60710; P63260	P60710 [192-210]; P63260 [192-210]	2.87	2	2	2	2	High	2242.18	748.067	23.9799
	[-].MDDDIAALVVDNGSGMCK.[A]	1xCarbamidomethyl [C17]; 1xOxidation [M16]; 1xMet-loss+Acetyl [N-Term]	P60710	P60710 [1-18]	5.27	1	1	3	0	High	1837.79	919.4	31.5019
	[-].MDDDIAALVVDNGSGMCKAGFAGDDAPR.[A]	1xCarbamidomethyl [C17]; 1xOxidation [M16]; 1xMet-loss+Acetyl [N-Term]	P60710	P60710 [1-28]	5.6	1	1	2	1	High	2795.22	932.414	30.4183
	[R].MQKEITALAPSTMK.[I]	2xOxidation [M1; M13]	P63268; P60710; P63260	P63268 [314-327]; P60710 [313-326]; P63260 [313-326]	4.15	3	6	4	1	High	1580.8	527.606	17.8641
	[R].MQKEITALAPSTMKIK.[I]	2xOxidation [M1; M13]	P63268; P60710; P63260	P63268 [314-329]; P60710 [313-328]; P63260 [313-328]	4.92	3	6	2	2	High	1821.98	607.999	18.1661
	[K].MTQIMFETFNTPAMYVAIQAVLSLYASGR.[T]	3xOxidation [M1; M5; M14]	P60710; P63260	P60710 [119-147]; P63260 [119-147]	4.94	2	2	3	0	High	3301.59	1101.2	40.6472
	[K].QEYDESGPSIVHR.[K]		P60710; P63260	P60710 [360-372]; P63260 [360-372]	4.43	2	2	2	0	High	1516.7	506.239	18.6461
	[K].RGILTLK.[Y]		Q8BFZ3; P63268; P60710; P63260	Q8BFZ3 [63-69]; P63268 [63-69]; P60710 [62-68]; P63260 [62-68]	2.35	4	7	1	1	High	800.535	400.772	18.061
	[RK].SYELPDGQVITIGNER.[F]		Q8BFZ3; P63268; P60710; P63260	Q8BFZ3 [240-255]; P63268 [240-255]; P60710 [239-254]; P63260 [239-254]	4.06	4	7	9	0	High	1790.89	895.95	28.4763
	[RK].SYELPDGQVITIGNER.[F]	1xDeamidated [N/Q]	Q8BFZ3; P63268; P60710; P63260	Q8BFZ3 [240-255]; P63268 [240-255]; P60710 [239-254]; P63260 [239-254]	2.84	4	7	2	0	High	1791.88	896.445	29.8234
	[R].TTGIVMDSGDGVTHTVPIYEGYALPHAILR.[L]	1xOxidation [M6]	Q8BFZ3; P60710; P63260	Q8BFZ3 [149-178]; P60710 [148-177]; P63260 [148-177]	8.36	3	3	12	0	High	3199.61	800.66	28.7709
	[R].VAPEEHPVLLTEAPLNPK.[A]		P60710; P63260	P60710 [96-113]; P63260 [96-113]	4.87	2	2	6	0	High	1954.06	652.028	23.8802
	[R].VAPEEHPVLLTEAPLNPKANR.[E]		P60710; P63260	P60710 [96-116]; P63260 [96-116]	4.59	2	2	2	1	High	2295.25	574.567	22.2262
High	Actin, cytoplasmic 2 OS=Mus musculus OX=10090 GN=Actg1 PE=1 SV=1	Master Protein	P63260	Actg1	489.87	0	40	144	2	85	375	41.8
	Annotated Sequence	Modifications	Master Protein Accessions	Positions in Master Proteins	XCorr (by Search Engine): Sequest HT	# Protein Groups	# Proteins	# PSMs	# Missed Cleavages	Confidence	Theo. MH+ [Da]	m/z [Da] (by Search Engine): Sequest HT	RT [min] (by Search Engine): Sequest HT
	[K].AGFAGDDAPR.[A]		P63268; P60710; P63260	P63268 [20-29]; P60710 [19-28]; P63260 [19-28]	2.23	3	6	9	0	High	976.448	488.728	17.1385
	[R].AVFPSIVGRPR.[H]		P63268; P60710; P63260	P63268 [30-40]; P60710 [29-39]; P63260 [29-39]	2.98	3	6	12	0	High	1198.71	400.24	22.2249
	[K].CDVDIRK.[D]	1xCarbamidomethyl [C1]	Q8BFZ3; P60710; P63260	Q8BFZ3 [286-292]; P60710 [285-291]; P63260 [285-291]	2.26	3	3	1	1	High	905.451	453.229	14.182
	[K].CDVDIRKDLYANTVLSGGTTMYPGIADR.[M]	1xCarbamidomethyl [C1]; 1xDeamidated [N12]	P60710; P63260	P60710 [285-312]; P63260 [285-312]	2.64	2	2	1	2	High	3102.49	1034.82	30.584
	[R].CPEALFQPSFLGMESCGIHETTFNSIMK.[C]	2xCarbamidomethyl [C1; C16]; 2xOxidation [M13; M27]	P60710; P63260	P60710 [257-284]; P63260 [257-284]	3.79	2	2	1	0	High	3263.45	1088.5	29.8151
	[R].DLTDYLMK.[I]	1xOxidation [M7]	Q8BFZ3; P63268; P60710; P63260	Q8BFZ3 [185-192]; P63268 [185-192]; P60710 [184-191]; P63260 [184-191]	1.71	4	7	1	0	Medium	1014.48	507.745	25.9991
	[K].DLYANTVLSGGTTMYPGIADR.[M]	1xOxidation [M14]	P60710; P63260	P60710 [292-312]; P63260 [292-312]	5.6	2	2	5	0	High	2231.06	744.367	29.2847
	[K].DSYVGDEAQSK.[R]		P63268; P60710; P63260	P63268 [52-62]; P60710 [51-61]; P63260 [51-61]	2.2	3	6	2	0	High	1198.52	599.764	16.6286
	[K].DSYVGDEAQSKR.[G]		P63268; P60710; P63260	P63268 [52-63]; P60710 [51-62]; P63260 [51-62]	3.71	3	6	3	1	High	1354.62	452.213	15.1719
	[K].EITALAPSTMK.[I]	1xOxidation [M10]	P63268; P60710; P63260	P63268 [317-327]; P60710 [316-326]; P63260 [316-326]	2.32	3	6	3	0	High	1177.61	589.31	19.6602
	[K].EITALAPSTMKIK.[I]	1xOxidation [M10]	P63268; P60710; P63260	P63268 [317-329]; P60710 [316-328]; P63260 [316-328]	3.3	3	6	4	1	High	1418.79	473.602	19.5655
	[R].EIVRDIK.[E]		P63268; P60710; P63260	P63268 [208-214]; P60710 [207-213]; P63260 [207-213]	1.67	3	6	1	1	Medium	872.52	436.764	15.2361
	[R].EIVRDIKEK.[L]		P63268; P60710; P63260	P63268 [208-216]; P60710 [207-215]; P63260 [207-215]	2.81	3	6	2	2	High	1129.66	377.224	14.2903
	[R].FRCPEALFQPSFLGMESCGIHETTFNSIMK.[C]	2xCarbamidomethyl [C3; C18]; 2xOxidation [M15; M29]	P60710; P63260	P60710 [255-284]; P63260 [255-284]	4.91	2	2	1	1	High	3566.62	892.411	29.2841
	[R].FRCPEALFQPSFLGMESCGIHETTFNSIMK.[C]	2xCarbamidomethyl [C3; C18]; 1xDeamidated [Q9]; 2xOxidation [M15; M29]	P60710; P63260	P60710 [255-284]; P63260 [255-284]	3.98	2	2	2	1	High	3567.61	892.665	29.3363
	[R].GYSFTTTAER.[E]		P60710; P63260	P60710 [197-206]; P63260 [197-206]	2.51	2	2	3	0	High	1132.53	566.767	19.8943
	[R].GYSFTTTAEREIVR.[D]		P60710; P63260	P60710 [197-210]; P63260 [197-210]	2.85	2	2	3	1	High	1629.82	543.946	23.1
	[R].GYSFTTTAEREIVRDIK.[E]		P60710; P63260	P60710 [197-213]; P63260 [197-213]	2.03	2	2	1	2	Medium	1986.03	662.68	25.0668
	[R].GYSFTTTAEREIVRDIKEK.[L]		P60710; P63260	P60710 [197-215]; P63260 [197-215]	3.15	2	2	3	3	High	2243.17	561.547	24.5114
	[R].HQGVMVGMGQK.[D]	2xOxidation [M5; M8]	Q8BFZ3; P63268; P60710; P63260	Q8BFZ3 [41-51]; P63268 [41-51]; P60710 [40-50]; P63260 [40-50]	3.34	4	7	4	0	High	1203.56	401.858	12.7352
	[R].HQGVMVGMGQKDSYVGDEAQSK.[R]	2xOxidation [M5; M8]	P63268; P60710; P63260	P63268 [41-62]; P60710 [40-61]; P63260 [40-61]	7.25	3	6	5	1	High	2383.07	596.521	16.5884
	[R].HQGVMVGMGQKDSYVGDEAQSKR.[G]	2xOxidation [M5; M8]	P63268; P60710; P63260	P63268 [41-63]; P60710 [40-62]; P63260 [40-62]	8.98	3	6	5	2	High	2539.17	635.547	15.7349
	[K].LCYVALDFEQEMATAASSSSLEK.[S]	1xCarbamidomethyl [C2]; 1xOxidation [M12]	P60710; P63260	P60710 [216-238]; P63260 [216-238]	3.04	2	2	1	0	High	2566.17	856.06	50.5569
	[R].LDLAGRDLTDYLMK.[I]	1xOxidation [M13]	Q8BFZ3; P63268; P60710; P63260	Q8BFZ3 [179-192]; P63268 [179-192]; P60710 [178-191]; P63260 [178-191]	3.81	4	7	5	1	High	1639.84	547.283	27.5886
	[R].LDLAGRDLTDYLMKILTER.[G]	1xOxidation [M13]	Q8BFZ3; P63268; P60710; P63260	Q8BFZ3 [179-197]; P63268 [179-197]; P60710 [178-196]; P63260 [178-196]	5.08	4	7	9	2	High	2252.2	751.403	33.9451
	[K].IKIIAPPER.[K]		Q8BFZ3; P63268; P60710; P63260	Q8BFZ3 [328-336]; P63268 [328-336]; P60710 [327-335]; P63260 [327-335]	2.35	4	7	1	1	High	1036.65	518.829	18.9511
	[K].IKIIAPPERK.[Y]		Q8BFZ3; P63268; P60710; P63260	Q8BFZ3 [328-337]; P63268 [328-337]; P60710 [327-336]; P63260 [327-336]	3.14	4	7	3	2	High	1164.75	388.921	16.4895
	[K].IIAPPER.[K]		Q8BFZ3; P63268; P60710; P63260	Q8BFZ3 [330-336]; P63268 [330-336]; P60710 [329-335]; P63260 [329-335]	1.94	4	7	3	0	Medium	795.472	398.24	17.4294
	[K].ILTERGYSFTTTAER.[E]		P60710; P63260	P60710 [192-206]; P63260 [192-206]	3.89	2	2	1	1	High	1744.89	582.3	21.61
	[K].ILTERGYSFTTTAEREIVR.[D]		P60710; P63260	P60710 [192-210]; P63260 [192-210]	2.87	2	2	2	2	High	2242.18	748.067	23.9799
	[-].MEEEIAALVIDNGSGMCK.[A]	1xCarbamidomethyl [C17]; 1xOxidation [M16]; 1xMet-loss+Acetyl [N-Term]	P63260	P63260 [1-18]	4.71	1	1	3	0	High	1893.86	947.434	33.9699
	[-].MEEEIAALVIDNGSGMCKAGFAGDDAPR.[A]	1xCarbamidomethyl [C17]; 1xOxidation [M16]; 1xMet-loss+Acetyl [N-Term]	P63260	P63260 [1-28]	1.72	1	1	1	1	Medium	2851.29	1426.15	32.4356
	[R].MQKEITALAPSTMK.[I]	2xOxidation [M1; M13]	P63268; P60710; P63260	P63268 [314-327]; P60710 [313-326]; P63260 [313-326]	4.15	3	6	4	1	High	1580.8	527.606	17.8641
	[R].MQKEITALAPSTMKIK.[I]	2xOxidation [M1; M13]	P63268; P60710; P63260	P63268 [314-329]; P60710 [313-328]; P63260 [313-328]	4.92	3	6	2	2	High	1821.98	607.999	18.1661
	[K].MTQIMFETFNTPAMYVAIQAVLSLYASGR.[T]	3xOxidation [M1; M5; M14]	P60710; P63260	P60710 [119-147]; P63260 [119-147]	4.94	2	2	3	0	High	3301.59	1101.2	40.6472
	[K].QEYDESGPSIVHR.[K]		P60710; P63260	P60710 [360-372]; P63260 [360-372]	4.43	2	2	2	0	High	1516.7	506.239	18.6461
	[K].RGILTLK.[Y]		Q8BFZ3; P63268; P60710; P63260	Q8BFZ3 [63-69]; P63268 [63-69]; P60710 [62-68]; P63260 [62-68]	2.35	4	7	1	1	High	800.535	400.772	18.061
	[RK].SYELPDGQVITIGNER.[F]		Q8BFZ3; P63268; P60710; P63260	Q8BFZ3 [240-255]; P63268 [240-255]; P60710 [239-254]; P63260 [239-254]	4.06	4	7	9	0	High	1790.89	895.95	28.4763
	[RK].SYELPDGQVITIGNER.[F]	1xDeamidated [N/Q]	Q8BFZ3; P63268; P60710; P63260	Q8BFZ3 [240-255]; P63268 [240-255]; P60710 [239-254]; P63260 [239-254]	2.84	4	7	2	0	High	1791.88	896.445	29.8234
	[R].TTGIVMDSGDGVTHTVPIYEGYALPHAILR.[L]	1xOxidation [M6]	Q8BFZ3; P60710; P63260	Q8BFZ3 [149-178]; P60710 [148-177]; P63260 [148-177]	8.36	3	3	12	0	High	3199.61	800.66	28.7709
	[R].VAPEEHPVLLTEAPLNPK.[A]		P60710; P63260	P60710 [96-113]; P63260 [96-113]	4.87	2	2	6	0	High	1954.06	652.028	23.8802
	[R].VAPEEHPVLLTEAPLNPKANR.[E]		P60710; P63260	P60710 [96-116]; P63260 [96-116]	4.59	2	2	2	1	High	2295.25	574.567	22.2262
High	Vimentin OS=Mus musculus OX=10090 GN=Vim PE=1 SV=3	Master Protein	P20152	Vim	330.63	0	41	98	40	78	466	53.7
	Annotated Sequence	Modifications	Master Protein Accessions	Positions in Master Proteins	XCorr (by Search Engine): Sequest HT	# Protein Groups	# Proteins	# PSMs	# Missed Cleavages	Confidence	Theo. MH+ [Da]	m/z [Da] (by Search Engine): Sequest HT	RT [min] (by Search Engine): Sequest HT
	[R].DGQVINETSQHHDDLE.[-]		P20152	P20152 [451-466]	3.05	1	1	2	0	High	1836.8	918.903	19.0094
	[R].DVRQQYESVAAK.[N]		P20152	P20152 [271-282]	3.99	1	1	2	1	High	1393.71	465.24	18.5504
	[R].ETNLESLPLVDTHSKR.[T]		P20152	P20152 [425-440]	4.82	1	1	4	1	High	1838.96	460.496	21.7973
	[R].ETNLESLPLVDTHSKR.[T]	1xDeamidated [N3]	P20152	P20152 [425-440]	3.3	1	1	1	1	High	1839.94	613.992	21.8017
	[K].FADLSEAANR.[N]		P20152	P20152 [295-304]	2.08	1	1	1	0	High	1093.53	547.267	20.3743
	[K].FADLSEAANRNNDALR.[Q]		P20152	P20152 [295-310]	3.15	1	1	3	1	High	1776.86	592.959	21.2694
	[K].FADLSEAANRNNDALR.[Q]	1xDeamidated [N11]	P20152	P20152 [295-310]	2.63	1	1	1	1	High	1777.85	593.287	21.9428
	[R].FANYIDKVR.[F]		P20152	P20152 [114-122]	2.04	1	1	1	1	Medium	1125.61	375.874	19.9647
	[R].FLEQQNK.[ALVMI]		Q8VED5; Q3UV17; Q922U2; P20152	Q8VED5 [159-165]; Q3UV17 [185-191]; Q922U2 [182-188]; P20152 [123-129]	1.66	4	17	1	0	Medium	906.468	453.738	15.3892
	[R].FLEQQNKILLAELEQLKGQGK.[S]		P20152	P20152 [123-143]	7.22	1	1	4	2	High	2427.36	809.792	29.2281
	[R].FLEQQNKILLAELEQLKGQGK.[S]	1xDeamidated [N6]	P20152	P20152 [123-143]	4.87	1	1	1	2	High	2428.34	810.127	29.3096
	[R].HLREYQDLLNVK.[M]		P20152	P20152 [379-390]	4.66	1	4	2	1	High	1527.83	509.948	22.1255
	[R].KLLEGEESR.[IL]		P20152	P20152 [402-410]	2.06	1	7	1	1	High	1060.56	530.785	14.7381
	[R].KVESLQEEIAFLK.[K]		P20152	P20152 [223-235]	4.8	1	1	3	1	High	1533.85	767.43	26.6333
	[R].KVESLQEEIAFLKK.[L]		P20152	P20152 [223-236]	7.09	1	1	3	2	High	1661.95	554.654	24.1256
	[R].LGDLYEEEMRELRR.[Q]	1xOxidation [M9]	P20152	P20152 [146-159]	2.55	1	1	2	2	Medium	1824.89	456.978	21.6592
	[K].LLEGEESR.[IL]		P20152	P20152 [403-410]	1.89	1	7	2	0	Medium	932.468	466.737	16.2689
	[K].LLEGEESRISLPLPTFSSLNLR.[E]		P20152	P20152 [403-424]	4.89	1	1	1	1	High	2471.35	824.455	32.2155
	[K].LLEGEESRISLPLPTFSSLNLR.[E]	1xDeamidated [N20]	P20152	P20152 [403-424]	2.86	1	1	1	1	High	2472.33	824.791	32.1767
	[K].ILLAELEQLKGQGK.[S]		P20152	P20152 [130-143]	4.08	1	1	4	1	High	1539.91	513.976	25.751
	[R].LLQDSVDFSLADAINTEFKNTR.[T]		P20152	P20152 [79-100]	7.26	1	1	6	1	High	2497.26	833.091	32.355
	[R].LLQDSVDFSLADAINTEFKNTR.[T]	1xDeamidated [N/Q]	P20152	P20152 [79-100]	3.45	1	1	3	1	High	2498.24	833.421	33.3346
	[R].LQDEIQNMKEEMAR.[H]	2xOxidation [M8; M12]	P20152	P20152 [365-378]	2.25	1	1	2	1	Medium	1766.8	589.606	16.0992
	[K].LQEEMLQREEAESTLQSFRQDVDNASLAR.[L]	1xOxidation [M5]	P20152	P20152 [189-217]	5.98	1	1	2	2	High	3409.63	853.164	28.3908
	[R].LRSSVPGVR.[L]		P20152	P20152 [70-78]	2.07	1	1	1	1	High	970.579	485.793	15.5946
	[R].ISLPLPTFSSLNLR.[E]		P20152	P20152 [411-424]	2.64	1	1	4	0	High	1557.9	519.972	33.0678
	[R].ISLPLPTFSSLNLRETNLESLPLVDTHSKR.[T]		P20152	P20152 [411-440]	4.84	1	1	2	2	High	3377.84	845.217	31.6179
	[R].ISLPLPTFSSLNLRETNLESLPLVDTHSKR.[T]	1xDeamidated [N12]	P20152	P20152 [411-440]	4.13	1	1	1	2	High	3378.83	1126.95	31.546
	[K].MALDIEIATYR.[K]	1xOxidation [M1]	P20152	P20152 [391-401]	3.02	1	4	1	0	High	1311.66	656.334	26.3966
	[K].MALDIEIATYRK.[L]	1xOxidation [M1]	P20152	P20152 [391-402]	4.66	1	4	2	1	High	1439.76	480.59	23.1216
	[R].MFGGSGTSSRPSSNR.[S]	1xOxidation [M1]	P20152	P20152 [14-28]	2.23	1	1	2	0	Medium	1543.69	515.235	13.8756
	[K].NLQEAEEWYKSK.[YVF]		P20152	P20152 [283-294]	2.51	1	4	2	1	High	1524.73	508.915	22.0907
	[R].QDVDNASLAR.[L]		P20152	P20152 [208-217]	2.54	1	1	1	0	High	1088.53	544.77	16.8987
	[R].QQYESVAAK.[N]		P20152	P20152 [274-282]	2.26	1	1	2	0	High	1023.51	512.259	15.0952
	[R].QVDQLTNDK.[A]		P20152	P20152 [160-168]	1.71	1	1	1	0	Medium	1060.53	530.767	15.6305
	[R].QVDQLTNDKAR.[V]		P20152	P20152 [160-170]	3.68	1	1	3	1	High	1287.67	429.893	14.5216
	[R].QVQSLTCEVDALKGTNESLER.[Q]	1xCarbamidomethyl [C7]	P20152	P20152 [322-342]	6.54	1	1	4	1	High	2377.17	793.06	25.2537
	[R].RMFGGSGTSSRPSSNR.[S]	1xOxidation [M2]	P20152	P20152 [13-28]	4.4	1	1	1	1	High	1699.79	425.703	13.0816
	[R].RQVDQLTNDKAR.[V]		P20152	P20152 [159-170]	5.31	1	1	2	2	High	1443.77	481.927	13.875
	[R].SLYSSSPGGAYVTR.[S]		P20152	P20152 [51-64]	3.1	1	1	2	0	High	1444.71	722.856	21.4511
	[K].SRLGDLYEEEMRELRR.[Q]	1xOxidation [M11]	P20152	P20152 [144-159]	3.35	1	1	1	3	High	2068.02	517.762	23.886
	[R].SYVTTSTR.[T]		P20152	P20152 [29-36]	1.99	1	1	1	0	Medium	914.458	457.733	15.0958
	[R].TNEKVELQELNDR.[F]		P20152	P20152 [101-113]	2.88	1	2	2	1	High	1587.8	529.939	19.5739
	[R].TNEKVELQELNDR.[F]	1xDeamidated [N2]	P20152	P20152 [101-113]	2.52	1	2	1	1	High	1588.78	530.266	19.5807
	[R].TNEKVELQELNDRFANYIDKVR.[F]		P20152	P20152 [101-122]	6.99	1	1	3	3	High	2694.38	674.351	27.8037
	[R].TYSLGSALRPSTSR.[S]		P20152	P20152 [37-50]	2.87	1	1	2	0	High	1495.79	499.267	20.62
	[R].VEVERDNLAEDIMR.[L]	1xOxidation [M13]	P20152	P20152 [171-184]	3.53	1	1	3	1	High	1704.82	568.946	21.3023
	[R].VEVERDNLAEDIMRLR.[E]	1xOxidation [M13]	P20152	P20152 [171-186]	2.67	1	1	1	2	High	1974.01	658.674	24.2636
High	Actin, gamma-enteric smooth muscle OS=Mus musculus OX=10090 GN=Actg2 PE=1 SV=1	Master Protein	P63268	Actg2	282.02	0	22	91	1	34	376	41.9
	Annotated Sequence	Modifications	Master Protein Accessions	Positions in Master Proteins	XCorr (by Search Engine): Sequest HT	# Protein Groups	# Proteins	# PSMs	# Missed Cleavages	Confidence	Theo. MH+ [Da]	m/z [Da] (by Search Engine): Sequest HT	RT [min] (by Search Engine): Sequest HT
	[K].AGFAGDDAPR.[A]		P63268; P60710; P63260	P63268 [20-29]; P60710 [19-28]; P63260 [19-28]	2.23	3	6	9	0	High	976.448	488.728	17.1385
	[R].AVFPSIVGRPR.[H]		P63268; P60710; P63260	P63268 [30-40]; P60710 [29-39]; P63260 [29-39]	2.98	3	6	12	0	High	1198.71	400.24	22.2249
	[R].DLTDYLMK.[I]	1xOxidation [M7]	Q8BFZ3; P63268; P60710; P63260	Q8BFZ3 [185-192]; P63268 [185-192]; P60710 [184-191]; P63260 [184-191]	1.71	4	7	1	0	Medium	1014.48	507.745	25.9991
	[K].DSYVGDEAQSK.[R]		P63268; P60710; P63260	P63268 [52-62]; P60710 [51-61]; P63260 [51-61]	2.2	3	6	2	0	High	1198.52	599.764	16.6286
	[K].DSYVGDEAQSKR.[G]		P63268; P60710; P63260	P63268 [52-63]; P60710 [51-62]; P63260 [51-62]	3.71	3	6	3	1	High	1354.62	452.213	15.1719
	[K].EITALAPSTMK.[I]	1xOxidation [M10]	P63268; P60710; P63260	P63268 [317-327]; P60710 [316-326]; P63260 [316-326]	2.32	3	6	3	0	High	1177.61	589.31	19.6602
	[K].EITALAPSTMKIK.[I]	1xOxidation [M10]	P63268; P60710; P63260	P63268 [317-329]; P60710 [316-328]; P63260 [316-328]	3.3	3	6	4	1	High	1418.79	473.602	19.5655
	[R].EIVRDIK.[E]		P63268; P60710; P63260	P63268 [208-214]; P60710 [207-213]; P63260 [207-213]	1.67	3	6	1	1	Medium	872.52	436.764	15.2361
	[R].EIVRDIKEK.[L]		P63268; P60710; P63260	P63268 [208-216]; P60710 [207-215]; P63260 [207-215]	2.81	3	6	2	2	High	1129.66	377.224	14.2903
	[R].GYSFVTTAER.[E]		P63268	P63268 [198-207]	2.14	1	4	1	0	High	1130.55	565.779	21.5489
	[R].HQGVMVGMGQK.[D]	2xOxidation [M5; M8]	Q8BFZ3; P63268; P60710; P63260	Q8BFZ3 [41-51]; P63268 [41-51]; P60710 [40-50]; P63260 [40-50]	3.34	4	7	4	0	High	1203.56	401.858	12.7352
	[R].HQGVMVGMGQKDSYVGDEAQSK.[R]	2xOxidation [M5; M8]	P63268; P60710; P63260	P63268 [41-62]; P60710 [40-61]; P63260 [40-61]	7.25	3	6	5	1	High	2383.07	596.521	16.5884
	[R].HQGVMVGMGQKDSYVGDEAQSKR.[G]	2xOxidation [M5; M8]	P63268; P60710; P63260	P63268 [41-63]; P60710 [40-62]; P63260 [40-62]	8.98	3	6	5	2	High	2539.17	635.547	15.7349
	[R].LDLAGRDLTDYLMK.[I]	1xOxidation [M13]	Q8BFZ3; P63268; P60710; P63260	Q8BFZ3 [179-192]; P63268 [179-192]; P60710 [178-191]; P63260 [178-191]	3.81	4	7	5	1	High	1639.84	547.283	27.5886
	[R].LDLAGRDLTDYLMKILTER.[G]	1xOxidation [M13]	Q8BFZ3; P63268; P60710; P63260	Q8BFZ3 [179-197]; P63268 [179-197]; P60710 [178-196]; P63260 [178-196]	5.08	4	7	9	2	High	2252.2	751.403	33.9451
	[K].IKIIAPPER.[K]		Q8BFZ3; P63268; P60710; P63260	Q8BFZ3 [328-336]; P63268 [328-336]; P60710 [327-335]; P63260 [327-335]	2.35	4	7	1	1	High	1036.65	518.829	18.9511
	[K].IKIIAPPERK.[Y]		Q8BFZ3; P63268; P60710; P63260	Q8BFZ3 [328-337]; P63268 [328-337]; P60710 [327-336]; P63260 [327-336]	3.14	4	7	3	2	High	1164.75	388.921	16.4895
	[K].IIAPPER.[K]		Q8BFZ3; P63268; P60710; P63260	Q8BFZ3 [330-336]; P63268 [330-336]; P60710 [329-335]; P63260 [329-335]	1.94	4	7	3	0	Medium	795.472	398.24	17.4294
	[R].MQKEITALAPSTMK.[I]	2xOxidation [M1; M13]	P63268; P60710; P63260	P63268 [314-327]; P60710 [313-326]; P63260 [313-326]	4.15	3	6	4	1	High	1580.8	527.606	17.8641
	[R].MQKEITALAPSTMKIK.[I]	2xOxidation [M1; M13]	P63268; P60710; P63260	P63268 [314-329]; P60710 [313-328]; P63260 [313-328]	4.92	3	6	2	2	High	1821.98	607.999	18.1661
	[K].RGILTLK.[Y]		Q8BFZ3; P63268; P60710; P63260	Q8BFZ3 [63-69]; P63268 [63-69]; P60710 [62-68]; P63260 [62-68]	2.35	4	7	1	1	High	800.535	400.772	18.061
	[RK].SYELPDGQVITIGNER.[F]		Q8BFZ3; P63268; P60710; P63260	Q8BFZ3 [240-255]; P63268 [240-255]; P60710 [239-254]; P63260 [239-254]	4.06	4	7	9	0	High	1790.89	895.95	28.4763
	[RK].SYELPDGQVITIGNER.[F]	1xDeamidated [N/Q]	Q8BFZ3; P63268; P60710; P63260	Q8BFZ3 [240-255]; P63268 [240-255]; P60710 [239-254]; P63260 [239-254]	2.84	4	7	2	0	High	1791.88	896.445	29.8234
High	Beta-actin-like protein 2 OS=Mus musculus OX=10090 GN=Actbl2 PE=1 SV=1	Master Protein	Q8BFZ3	Actbl2	213.95	0	13	60	2	30	376	42
	Annotated Sequence	Modifications	Master Protein Accessions	Positions in Master Proteins	XCorr (by Search Engine): Sequest HT	# Protein Groups	# Proteins	# PSMs	# Missed Cleavages	Confidence	Theo. MH+ [Da]	m/z [Da] (by Search Engine): Sequest HT	RT [min] (by Search Engine): Sequest HT
	[K].CDVDIRK.[D]	1xCarbamidomethyl [C1]	Q8BFZ3; P60710; P63260	Q8BFZ3 [286-292]; P60710 [285-291]; P63260 [285-291]	2.26	3	3	1	1	High	905.451	453.229	14.182
	[R].DLTDYLMK.[I]	1xOxidation [M7]	Q8BFZ3; P63268; P60710; P63260	Q8BFZ3 [185-192]; P63268 [185-192]; P60710 [184-191]; P63260 [184-191]	1.71	4	7	1	0	Medium	1014.48	507.745	25.9991
	[R].HQGVMVGMGQK.[D]	2xOxidation [M5; M8]	Q8BFZ3; P63268; P60710; P63260	Q8BFZ3 [41-51]; P63268 [41-51]; P60710 [40-50]; P63260 [40-50]	3.34	4	7	4	0	High	1203.56	401.858	12.7352
	[R].HQGVMVGMGQKDCYVGDEAQSK.[R]	1xCarbamidomethyl [C13]; 1xOxidation [M5]	Q8BFZ3	Q8BFZ3 [41-62]	3.05	1	1	2	1	High	2440.07	610.777	16.4604
	[R].HQGVMVGMGQKDCYVGDEAQSKR.[G]	1xCarbamidomethyl [C13]	Q8BFZ3	Q8BFZ3 [41-63]	3.09	1	1	1	2	High	2580.18	645.803	14.3886
	[R].HQGVMVGMGQKDCYVGDEAQSKR.[G]	1xCarbamidomethyl [C13]; 1xOxidation [M5]	Q8BFZ3	Q8BFZ3 [41-63]	5.31	1	1	5	2	High	2596.17	649.802	15.5223
	[R].HQGVMVGMGQKDCYVGDEAQSKR.[G]	1xCarbamidomethyl [C13]; 2xOxidation [M5; M8]	Q8BFZ3	Q8BFZ3 [41-63]	2.56	1	1	1	2	Medium	2612.17	653.802	16.9107
	[R].LDLAGRDLTDYLMK.[I]	1xOxidation [M13]	Q8BFZ3; P63268; P60710; P63260	Q8BFZ3 [179-192]; P63268 [179-192]; P60710 [178-191]; P63260 [178-191]	3.81	4	7	5	1	High	1639.84	547.283	27.5886
	[R].LDLAGRDLTDYLMKILTER.[G]	1xOxidation [M13]	Q8BFZ3; P63268; P60710; P63260	Q8BFZ3 [179-197]; P63268 [179-197]; P60710 [178-196]; P63260 [178-196]	5.08	4	7	9	2	High	2252.2	751.403	33.9451
	[K].IKIIAPPER.[K]		Q8BFZ3; P63268; P60710; P63260	Q8BFZ3 [328-336]; P63268 [328-336]; P60710 [327-335]; P63260 [327-335]	2.35	4	7	1	1	High	1036.65	518.829	18.9511
	[K].IKIIAPPERK.[Y]		Q8BFZ3; P63268; P60710; P63260	Q8BFZ3 [328-337]; P63268 [328-337]; P60710 [327-336]; P63260 [327-336]	3.14	4	7	3	2	High	1164.75	388.921	16.4895
	[K].IIAPPER.[K]		Q8BFZ3; P63268; P60710; P63260	Q8BFZ3 [330-336]; P63268 [330-336]; P60710 [329-335]; P63260 [329-335]	1.94	4	7	3	0	Medium	795.472	398.24	17.4294
	[K].RGILTLK.[Y]		Q8BFZ3; P63268; P60710; P63260	Q8BFZ3 [63-69]; P63268 [63-69]; P60710 [62-68]; P63260 [62-68]	2.35	4	7	1	1	High	800.535	400.772	18.061
	[RK].SYELPDGQVITIGNER.[F]		Q8BFZ3; P63268; P60710; P63260	Q8BFZ3 [240-255]; P63268 [240-255]; P60710 [239-254]; P63260 [239-254]	4.06	4	7	9	0	High	1790.89	895.95	28.4763
	[RK].SYELPDGQVITIGNER.[F]	1xDeamidated [N/Q]	Q8BFZ3; P63268; P60710; P63260	Q8BFZ3 [240-255]; P63268 [240-255]; P60710 [239-254]; P63260 [239-254]	2.84	4	7	2	0	High	1791.88	896.445	29.8234
	[R].TTGIVMDSGDGVTHTVPIYEGYALPHAILR.[L]	1xOxidation [M6]	Q8BFZ3; P60710; P63260	Q8BFZ3 [149-178]; P60710 [148-177]; P63260 [148-177]	8.36	3	3	12	0	High	3199.61	800.66	28.7709
High	Fibronectin OS=Mus musculus OX=10090 GN=Fn1 PE=1 SV=4	Master Protein	P11276	Fn1	165.9	0	32	50	32	19	2477	272.4
	Annotated Sequence	Modifications	Master Protein Accessions	Positions in Master Proteins	XCorr (by Search Engine): Sequest HT	# Protein Groups	# Proteins	# PSMs	# Missed Cleavages	Confidence	Theo. MH+ [Da]	m/z [Da] (by Search Engine): Sequest HT	RT [min] (by Search Engine): Sequest HT
	[R].APITGYIIR.[H]		P11276	P11276 [1473-1481]	2.34	1	1	2	0	High	1003.59	502.3	23.8477
	[K].ATGVFTTLQPLR.[S]		P11276	P11276 [1077-1088]	2.81	1	1	2	0	High	1303.74	652.371	26.4273
	[R].FLTTTPNSLLVSWQAPR.[A]		P11276	P11276 [2001-2017]	3.96	1	1	2	0	High	1931.04	644.353	31.3215
	[K].FSQVTPTSFTAQWIAPSVQLTGYR.[V]		P11276	P11276 [1820-1843]	4.46	1	1	2	0	High	2685.37	1343.19	33.3556
	[R].FTNIGPDTMR.[V]	1xOxidation [M9]	P11276	P11276 [1365-1374]	2.41	1	1	1	0	High	1167.55	584.278	19.0966
	[R].FTNIGPDTMRVTWAPPPSIELTNLLVR.[Y]	1xOxidation [M9]	P11276	P11276 [1365-1391]	2	1	1	1	1	Medium	3054.61	1018.88	33.0595
	[R].FTNIGPDTMRVTWAPPPSIELTNLLVR.[Y]	1xDeamidated [N3]; 1xOxidation [M9]	P11276	P11276 [1365-1391]	2.7	1	1	1	1	High	3055.59	1019.21	32.9297
	[K].GLTPGVIYEGQLISIQQYGHR.[E]		P11276	P11276 [670-690]	4.81	1	1	1	0	High	2329.23	777.081	28.9804
	[R].GVTYNIIVEALQNQR.[R]		P11276	P11276 [2255-2269]	3.65	1	1	2	0	High	1717.92	573.313	31.6774
	[R].GVTYNIIVEALQNQRR.[H]		P11276	P11276 [2255-2270]	3.2	1	1	1	1	High	1874.02	625.346	29.0736
	[R].GVTYNIIVEALQNQRR.[H]	1xDeamidated [N5]	P11276	P11276 [2255-2270]	2.29	1	1	1	1	Medium	1875.01	625.68	29.1751
	[R].HALQSASAGSGSFTDVR.[T]		P11276	P11276 [274-290]	5.64	1	1	2	0	High	1690.81	564.276	18.8567
	[K].IAWESPQGQVSR.[Y]		P11276	P11276 [1740-1751]	2.15	1	1	1	0	High	1357.69	679.345	21.6201
	[K].LGVRPSQGGEAPR.[E]		P11276	P11276 [1116-1128]	3.25	1	1	1	0	High	1323.71	441.909	15.3273
	[R].LRPRPYLPNVDEEVQIGHVPR.[G]		P11276	P11276 [2161-2181]	4.59	1	1	1	0	High	2484.35	621.843	23.4405
	[R].ISCTIANR.[C]	1xCarbamidomethyl [C3]	P11276	P11276 [134-141]	1.82	1	1	1	0	Medium	934.477	467.742	16.1859
	[R].ITGYIIKYEKPGSPPR.[E]		P11276	P11276 [2020-2035]	3.33	1	1	2	1	High	1819.01	607.009	20.2803
	[R].ITYGETGGNSPVQEFTVPGSK.[S]		P11276	P11276 [1570-1590]	2.61	1	1	1	0	High	2168.05	1084.53	26.1861
	[R].NGESQPLVQTAVTNIDRPK.[G]		P11276	P11276 [1708-1726]	5.94	1	1	2	0	High	2067.08	689.699	22.9181
	[R].NGESQPLVQTAVTNIDRPK.[G]	1xDeamidated [N1]	P11276	P11276 [1708-1726]	4.44	1	1	1	0	High	2068.07	690.028	25.1401
	[R].NLQPGSEYTVTLVAVKGNQQSPK.[A]		P11276	P11276 [1054-1076]	3.95	1	1	1	1	High	2458.29	820.105	23.8873
	[R].NTFAEITGLSPGVTYLFK.[V]		P11276	P11276 [958-975]	5.24	1	1	1	0	High	1958.03	979.517	33.848
	[R].QKTGLDSPTGFDSSDITANSFTVHWVAPR.[A]	2xDeamidated [Q1; N19]	P11276	P11276 [1444-1472]	2.86	1	1	1	1	Medium	3136.49	784.879	28.5574
	[K].QYNVGPLASKYPLR.[N]		P11276	P11276 [1040-1053]	4.3	1	1	2	1	High	1605.87	535.963	22.9201
	[R].STTPDITGYR.[I]		P11276	P11276 [1197-1206]	2.06	1	1	1	0	High	1110.54	555.775	20.2066
	[R].SYTITGLQPGTDYKIHLYTLNDNAR.[S]		P11276	P11276 [1957-1981]	4.6	1	1	1	1	High	2854.44	952.151	27.2422
	[K].TGLDSPTGFDSSDITANSFTVHWVAPR.[A]		P11276	P11276 [1446-1472]	4.85	1	1	1	0	High	2878.36	960.127	30.8575
	[R].TKTETITGFQVDAIPANGQTPVQR.[S]		P11276	P11276 [1926-1949]	3.6	1	1	1	1	High	2572.34	858.12	24.7751
	[R].TKTETITGFQVDAIPANGQTPVQR.[S]	1xDeamidated [N17]	P11276	P11276 [1926-1949]	3.86	1	1	1	1	High	2573.32	858.446	25.3375
	[R].TKTETITGFQVDAIPANGQTPVQR.[S]	2xDeamidated [Q10; N17]	P11276	P11276 [1926-1949]	3.53	1	1	1	1	High	2574.3	858.78	25.3078
	[K].VGDTYERPK.[D]		P11276	P11276 [109-117]	1.63	1	1	1	0	Medium	1064.54	532.772	13.948
	[R].VTTTPKNGLGPSK.[T]	1xDeamidated [N7]	P11276	P11276 [1664-1676]	3.2	1	1	1	1	High	1300.71	434.241	15.2998
	[R].VTWAPPPSIELTNLLVR.[Y]		P11276	P11276 [1375-1391]	5.4	1	1	4	0	High	1906.08	636.031	34.142
	[R].VVTPLSPPTNLHLEANPDTGVLTVSWER.[S]	1xDeamidated [N16]	P11276	P11276 [1169-1196]	2.78	1	1	1	0	High	3043.57	1015.2	31.6903
	[R].WSRPQAPITGYR.[I]		P11276	P11276 [830-841]	3.86	1	1	2	0	High	1431.75	477.92	20.5309
	[R].YQCYCYGR.[G]	2xCarbamidomethyl [C3; C5]	P11276	P11276 [585-592]	1.86	1	1	1	0	Medium	1169.45	585.229	18.2147
	[R].YRVTYSSPEDGIR.[E]		P11276	P11276 [1752-1764]	3.06	1	1	1	1	High	1542.75	514.923	20.0576
High	Myosin-9 OS=Mus musculus OX=10090 GN=Myh9 PE=1 SV=4	Master Protein	Q8VDD5	Myh9	71.74	0	19	23	16	14	1960	226.2
	Annotated Sequence	Modifications	Master Protein Accessions	Positions in Master Proteins	XCorr (by Search Engine): Sequest HT	# Protein Groups	# Proteins	# PSMs	# Missed Cleavages	Confidence	Theo. MH+ [Da]	m/z [Da] (by Search Engine): Sequest HT	RT [min] (by Search Engine): Sequest HT
	[KR].AGKLDPHLVLDQLR.[C]		Q8VDD5; Q61879	Q8VDD5 [680-693]; Q61879 [687-700]	2.29	2	2	1	1	Medium	1574.9	525.639	24.7789
	[R].ALEEAMEQKAELER.[L]	1xOxidation [M6]	Q8VDD5	Q8VDD5 [1484-1497]	2.34	1	1	1	1	High	1662.8	554.938	18.1363
	[K].ALELDSNLYR.[I]		Q8VDD5	Q8VDD5 [746-755]	2.52	1	1	2	0	High	1193.62	597.308	24.6698
	[K].ASIAALEAK.[I]		Q8VDD5	Q8VDD5 [1807-1815]	2.26	1	1	1	0	High	873.504	437.256	19.4039
	[K].DFSALESQLQDTQELLQEENRQK.[L]		Q8VDD5	Q8VDD5 [1302-1324]	3.95	1	1	1	1	High	2749.33	917.115	32.0733
	[R].DLGEELEALKTELEDTLDSTAAQQELR.[S]		Q8VDD5	Q8VDD5 [1136-1162]	5.87	1	1	4	1	High	3017.48	1006.5	40.0482
	[R].FLSNGHVTIPGQQDK.[D]	2xDeamidated [N4; Q12]; 1xPhospho [T8]	Q8VDD5	Q8VDD5 [302-316]	2.58	1	1	1	0	Medium	1722.77	431.448	15.8874
	[K].HSQAVEELADQLEQTKR.[V]		Q8VDD5	Q8VDD5 [1194-1210]	3.03	1	1	1	1	High	1981.99	661.337	23.1688
	[K].KAGKLDPHLVLDQLR.[C]		Q8VDD5	Q8VDD5 [679-693]	2.41	1	1	1	2	High	1703	568.336	22.8455
	[K].KFDQLLAEEKTISAK.[Y]		Q8VDD5	Q8VDD5 [1445-1459]	2.06	1	1	1	2	Medium	1720.95	574.32	22.4748
	[R].KKVEAQLQELQVK.[F]		Q8VDD5	Q8VDD5 [1248-1260]	3.02	1	1	1	2	High	1540.91	514.307	18.536
	[R].LQQELDDLLVDLDHQR.[Q]		Q8VDD5	Q8VDD5 [1418-1433]	4.83	1	1	1	0	High	1949.99	650.668	30.832
	[R].NTDQASMPDNTAAQK.[V]	1xOxidation [M7]	Q8VDD5	Q8VDD5 [359-373]	3.22	1	3	1	0	High	1607.7	804.351	13.5859
	[R].NTNPNFVR.[C]		Q8VDD5; Q61879	Q8VDD5 [663-670]; Q61879 [670-677]	1.87	2	2	1	0	Medium	961.485	481.246	16.7257
	[RK].QLLQANPILEAFGNAK.[T]		Q8VDD5	Q8VDD5 [210-225]	3.36	1	6	1	0	High	1726.95	863.978	32.0143
	[R].QRYEILTPNSIPK.[G]		Q8VDD5	Q8VDD5 [719-731]	3.35	1	1	1	1	High	1558.86	520.292	22.686
	[K].VIQYLAHVASSHK.[SG]		Q8VDD5; Q61879	Q8VDD5 [187-199]; Q61879 [191-203]	2.89	2	2	1	0	High	1452.8	484.937	18.9077
	[R].VISGVLQLGNIAFKK.[E]		Q8VDD5	Q8VDD5 [342-356]	3.94	1	1	1	1	High	1586.96	529.659	27.6239
	[K].VSHLLGINVTDFTR.[G]		Q8VDD5	Q8VDD5 [374-387]	3.52	1	1	1	0	High	1571.85	524.624	27.194
High	Heat shock cognate 71 kDa protein OS=Mus musculus OX=10090 GN=Hspa8 PE=1 SV=1	Master Protein	P63017	Hspa8	34.23	0	8	12	7	15	646	70.8
	Annotated Sequence	Modifications	Master Protein Accessions	Positions in Master Proteins	XCorr (by Search Engine): Sequest HT	# Protein Groups	# Proteins	# PSMs	# Missed Cleavages	Confidence	Theo. MH+ [Da]	m/z [Da] (by Search Engine): Sequest HT	RT [min] (by Search Engine): Sequest HT
	[R].ARFEELNADLFR.[G]		P63017	P63017 [300-311]	3.36	1	2	1	1	High	1480.75	494.256	26.0043
	[K].DAGTIAGLNVLR.[I]		P63017	P63017 [160-171]	2.27	1	1	1	0	High	1199.67	600.34	27.6465
	[R].IINEPTAAAIAYGLDKK.[VG]		P63017	P63017 [172-188]	5.57	1	2	2	1	High	1787.99	596.668	25.1298
	[K].LLQDFFNGKELNK.[S]		P63017	P63017 [349-361]	3.43	1	2	1	1	High	1565.83	522.616	25.9998
	[K].MKEIAEAYLGK.[T]	1xOxidation [M1]	P63017	P63017 [127-137]	3.3	1	1	2	1	High	1268.66	423.557	19.1623
	[R].QATKDAGTIAGLNVLR.[I]		P63017	P63017 [156-171]	2.83	1	1	1	1	High	1627.91	543.308	23.2609
	[R].QATKDAGTIAGLNVLR.[I]	1xDeamidated [Q1]	P63017	P63017 [156-171]	2.19	1	1	1	1	Medium	1628.9	543.642	23.2865
	[R].TTPSYVAFTDTER.[L]		P63017; P16627	P63017 [37-49]; P16627 [39-51]	1.66	2	5	1	0	Medium	1487.7	744.355	23.632
	[K].TVTNAVVTVPAYFNDSQR.[Q]		P63017	P63017 [138-155]	2.15	1	1	1	0	High	1982	991.502	27.1754
	[K].TVTNAVVTVPAYFNDSQR.[Q]	1xDeamidated [N4]	P63017	P63017 [138-155]	1.7	1	1	1	0	Medium	1982.98	992.004	27.2164

## Sheet: 3T3 (PRPS2-GFP)
Proteins identified from eluates of 3T3 PRPS2-GFP IP
High (99%) confidence and 2 peptides
Protein FDR Confidence: Sequest HT	Description	Master	Accession	Gene Symbol	Score Sequest HT: Sequest HT	Exp. q-value: Sequest HT	# Peptides	# PSMs	# Unique Peptides	Coverage [%]	# AAs	MW [kDa]
High	Ribose-phosphate pyrophosphokinase 2 OS=Mus musculus OX=10090 GN=Prps2 PE=1 SV=4	Master Protein	Q9CS42	Prps2	9725.32	0	61	2577	34	86	318	34.8
	Annotated Sequence	Modifications	Master Protein Accessions	Positions in Master Proteins	XCorr (by Search Engine): Sequest HT	# Protein Groups	# Proteins	# PSMs	# Missed Cleavages	Confidence	Theo. MH+ [Da]	m/z [Da] (by Search Engine): Sequest HT	RT [min] (by Search Engine): Sequest HT
	[K].ANEVDRMVLVGDVK.[D]	1xOxidation [M7]	Q9CS42; PRPS1	Q9CS42 [199-212]; PRPS1 [199-212]	4.15	2	2	5	1	High	1560.81	520.94	20.0479
	[K].ANEVDRMVLVGDVKDR.[V]		Q9CS42; PRPS1	Q9CS42 [199-214]; PRPS1 [199-214]	4.63	2	2	1	2	High	1815.94	454.74	21.7336
	[K].ANEVDRMVLVGDVKDR.[V]	1xDeamidated [N2]	Q9CS42; PRPS1	Q9CS42 [199-214]; PRPS1 [199-214]	2.12	2	2	1	2	Medium	1816.92	606.309	19.0099
	[K].ANEVDRMVLVGDVKDR.[V]	1xOxidation [M7]	Q9CS42; PRPS1	Q9CS42 [199-214]; PRPS1 [199-214]	5.69	2	2	18	2	High	1831.93	611.316	19.2359
	[K].ANEVDRMVLVGDVKDR.[V]	1xDeamidated [N2]; 1xOxidation [M7]	Q9CS42; PRPS1	Q9CS42 [199-214]; PRPS1 [199-214]	5.37	2	2	9	2	High	1832.92	611.646	19.9118
	[K].DRVAILVDDMADTCGTICHAADK.[L]	2xCarbamidomethyl [C14; C18]; 1xOxidation [M10]	Q9CS42; PRPS1	Q9CS42 [213-235]; PRPS1 [213-235]	5.36	2	2	1	1	High	2563.16	855.059	23.144
	[K].DRVAILVDDMADTCGTICHAADKLLSAGATK.[V]	2xCarbamidomethyl [C14; C18]; 1xOxidation [M10]	Q9CS42	Q9CS42 [213-243]	6.3	1	1	2	2	High	3304.6	826.904	28.9253
	[R].ENITEWR.[N]		Q9CS42	Q9CS42 [157-163]	2.18	1	1	6	0	High	947.458	474.232	21.0469
	[R].ENITEWRNCIIVSPDAGGAK.[R]	1xCarbamidomethyl [C9]	Q9CS42	Q9CS42 [157-176]	5.16	1	1	11	1	High	2230.09	744.035	25.8848
	[R].ENITEWRNCIIVSPDAGGAK.[R]	1xCarbamidomethyl [C9]; 1xDeamidated [N8]	Q9CS42	Q9CS42 [157-176]	3	1	1	1	1	High	2231.08	744.368	26.7461
	[R].ENITEWRNCIIVSPDAGGAKR.[V]	1xCarbamidomethyl [C9]	Q9CS42	Q9CS42 [157-177]	7	1	1	12	2	High	2386.19	796.07	24.0462
	[K].FSNQETSVEIGESVR.[G]		Q9CS42	Q9CS42 [35-49]	4.48	1	1	35	0	High	1681.8	841.408	22.4384
	[K].FSNQETSVEIGESVR.[G]	1xDeamidated [N3]	Q9CS42	Q9CS42 [35-49]	2.03	1	1	1	0	High	1682.79	841.904	26.0917
	[R].GEDVYIIQSGCGEINDNLMELLIMINACK.[I]	2xCarbamidomethyl [C11; C28]; 2xDeamidated [N15; N17]; 1xOxidation [M24]	Q9CS42	Q9CS42 [50-78]	2.52	1	1	1	0	High	3330.52	1665.77	36.1814
	[R].GEDVYIIQSGCGEINDNLMELLIMINACK.[I]	2xCarbamidomethyl [C11; C28]; 2xOxidation [M19; M24]	Q9CS42	Q9CS42 [50-78]	3.28	1	1	4	0	High	3344.55	1672.78	36.7169
	[R].GEDVYIIQSGCGEINDNLMELLIMINACK.[I]	2xCarbamidomethyl [C11; C28]; 1xDeamidated [Q/N]; 2xOxidation [M19; M24]	Q9CS42	Q9CS42 [50-78]	2.64	1	1	3	0	High	3345.54	1673.28	36.8055
	[R].GEDVYIIQSGCGEINDNLMELLIMINACK.[I]	2xCarbamidomethyl [C11; C28]; 2xDeamidated [N15; N17]; 2xOxidation [M19; M24]	Q9CS42	Q9CS42 [50-78]	3.28	1	1	1	0	High	3346.52	1116.19	36.7728
	[K].HCSKIQVIDISMILAEAIRR.[T]	1xCarbamidomethyl [C2]	Q9CS42; PRPS1	Q9CS42 [283-302]; PRPS1 [283-302]	6.31	2	2	7	2	High	2353.28	589.077	31.1806
	[K].HCSKIQVIDISMILAEAIRR.[T]	1xCarbamidomethyl [C2]; 1xOxidation [M12]	Q9CS42; PRPS1	Q9CS42 [283-302]; PRPS1 [283-302]	6.69	2	2	11	2	High	2369.28	593.079	30.2888
	[K].KANEVDRMVLVGDVK.[D]	1xOxidation [M8]	Q9CS42; PRPS1	Q9CS42 [198-212]; PRPS1 [198-212]	4.21	2	2	5	2	High	1688.9	563.638	18.0567
	[K].KANEVDRMVLVGDVKDR.[V]		Q9CS42; PRPS1	Q9CS42 [198-214]; PRPS1 [198-214]	4.17	2	2	1	3	High	1944.03	486.763	19.7392
	[K].KANEVDRMVLVGDVKDR.[V]	1xOxidation [M8]	Q9CS42; PRPS1	Q9CS42 [198-214]; PRPS1 [198-214]	5.47	2	2	23	3	High	1960.03	654.014	17.4381
	[K].KANEVDRMVLVGDVKDR.[V]	1xDeamidated [N3]; 1xOxidation [M8]	Q9CS42; PRPS1	Q9CS42 [198-214]; PRPS1 [198-214]	5.84	2	2	4	3	High	1961.01	491.009	18.1955
	[K].KDKSRAPISAK.[L]		Q9CS42; PRPS1	Q9CS42 [100-110]; PRPS1 [100-110]	4.17	2	2	2	3	High	1200.71	400.907	10.5035
	[K].KFSNQETSVEIGESVR.[G]		Q9CS42	Q9CS42 [34-49]	4.92	1	1	19	1	High	1809.9	905.452	20.3219
	[K].KFSNQETSVEIGESVR.[G]	1xDeamidated [N4]	Q9CS42	Q9CS42 [34-49]	1.71	1	1	1	1	Medium	1810.88	905.951	21.5621
	[R].KKANEVDRMVLVGDVK.[D]		Q9CS42; PRPS1	Q9CS42 [197-212]; PRPS1 [197-212]	3.23	2	2	1	3	High	1801	451.005	18.9014
	[R].KKANEVDRMVLVGDVK.[D]	1xOxidation [M9]	Q9CS42; PRPS1	Q9CS42 [197-212]; PRPS1 [197-212]	4.12	2	2	11	3	High	1816.99	606.337	16.4275
	[R].KKANEVDRMVLVGDVK.[D]	1xDeamidated [N4]; 1xOxidation [M9]	Q9CS42; PRPS1	Q9CS42 [197-212]; PRPS1 [197-212]	2.97	2	2	3	3	High	1817.98	455.25	17.4036
	[K].IASSSRVTAVIPCFPYAR.[Q]	1xCarbamidomethyl [C13]	Q9CS42	Q9CS42 [79-96]	5.3	1	1	10	1	High	1995.05	665.687	26.113
	[K].IASSSRVTAVIPCFPYARQDKK.[D]	1xCarbamidomethyl [C13]	Q9CS42	Q9CS42 [79-100]	4.16	1	1	3	3	High	2494.32	832.113	22.5297
	[R].LGLELGKVVTK.[K]		Q9CS42; PRPS1	Q9CS42 [23-33]; PRPS1 [23-33]	4.11	2	2	12	1	High	1156.73	578.869	22.5999
	[R].LGLELGKVVTKK.[F]		Q9CS42; PRPS1	Q9CS42 [23-34]; PRPS1 [23-34]	4.43	2	2	10	2	High	1284.82	428.947	20.01
	[K].LLSAGATK.[V]		Q9CS42	Q9CS42 [236-243]	1.78	1	1	5	0	Medium	760.456	380.732	15.0653
	[K].LLSAGATKVYAILTHGIFSGPAISR.[I]		Q9CS42	Q9CS42 [236-260]	8.36	1	1	25	1	High	2543.43	848.483	32.1152
	[R].INSAAFEAVVVTNTIPQEDK.[M]		Q9CS42	Q9CS42 [261-280]	6.04	1	1	33	0	High	2146.1	716.039	29.4577
	[R].INSAAFEAVVVTNTIPQEDK.[M]	1xDeamidated [N]	Q9CS42	Q9CS42 [261-280]	2.65	1	1	8	0	High	2147.09	716.373	33.1491
	[R].INSAAFEAVVVTNTIPQEDKMK.[H]		Q9CS42	Q9CS42 [261-282]	5.33	1	1	4	1	High	2405.24	802.42	27.6299
	[R].INSAAFEAVVVTNTIPQEDKMK.[H]	1xDeamidated [N13]	Q9CS42	Q9CS42 [261-282]	2.89	1	1	2	1	High	2406.22	802.752	27.8118
	[R].INSAAFEAVVVTNTIPQEDKMK.[H]	1xOxidation [M21]	Q9CS42	Q9CS42 [261-282]	6.87	1	1	61	1	High	2421.23	807.75	27.1312
	[R].INSAAFEAVVVTNTIPQEDKMK.[H]	1xDeamidated [N]; 1xOxidation [M21]	Q9CS42	Q9CS42 [261-282]	6.22	1	1	8	1	High	2422.22	808.078	28.2691
	[R].INSAAFEAVVVTNTIPQEDKMK.[H]	2xDeamidated [N2; N13]; 1xOxidation [M21]	Q9CS42	Q9CS42 [261-282]	2.23	1	1	1	1	Medium	2423.2	808.412	25.9048
	[R].INSAAFEAVVVTNTIPQEDKMKHCSK.[I]	1xCarbamidomethyl [C24]	Q9CS42	Q9CS42 [261-286]	8.64	1	1	2	2	High	2917.45	730.119	24.0972
	[R].INSAAFEAVVVTNTIPQEDKMKHCSK.[I]	1xCarbamidomethyl [C24]; 1xDeamidated [N13]	Q9CS42	Q9CS42 [261-286]	2.6	1	1	1	2	Medium	2918.44	730.364	23.2852
	[R].INSAAFEAVVVTNTIPQEDKMKHCSK.[I]	1xCarbamidomethyl [C24]; 1xOxidation [M21]	Q9CS42	Q9CS42 [261-286]	7.84	1	1	23	2	High	2933.45	734.117	23.1773
	[R].INSAAFEAVVVTNTIPQEDKMKHCSK.[I]	1xCarbamidomethyl [C24]; 1xDeamidated [N/Q]; 1xOxidation [M21]	Q9CS42	Q9CS42 [261-286]	6.21	1	1	9	2	High	2934.43	734.367	24.0851
	[R].INSAAFEAVVVTNTIPQEDKMKHCSK.[I]	1xCarbamidomethyl [C24]; 2xDeamidated [N13; Q17]; 1xOxidation [M21]	Q9CS42	Q9CS42 [261-286]	2.43	1	1	1	2	High	2935.42	979.152	24.1065
	[R].LNVEFALIHK.[E]		Q9CS42	Q9CS42 [185-194]	3.16	1	1	2	0	High	1183.68	395.232	25.1073
	[R].LNVEFALIHKER.[K]		Q9CS42	Q9CS42 [185-196]	4.28	1	1	12	1	High	1468.83	490.281	22.4162
	[R].LNVEFALIHKERK.[K]		Q9CS42	Q9CS42 [185-197]	3.35	1	1	2	2	High	1596.92	399.986	20.3307
	[K].IQVIDISMILAEAIR.[R]		Q9CS42; PRPS1	Q9CS42 [287-301]; PRPS1 [287-301]	4.41	2	2	31	0	High	1684.97	562.326	38.691
	[K].IQVIDISMILAEAIR.[R]	1xOxidation [M8]	Q9CS42; PRPS1	Q9CS42 [287-301]; PRPS1 [287-301]	5.61	2	2	49	0	High	1700.96	567.66	37.4841
	[K].IQVIDISMILAEAIRR.[T]		Q9CS42; PRPS1	Q9CS42 [287-302]; PRPS1 [287-302]	4.64	2	2	70	1	High	1841.07	614.362	35.6004
	[K].IQVIDISMILAEAIRR.[T]	1xOxidation [M8]	Q9CS42; PRPS1	Q9CS42 [287-302]; PRPS1 [287-302]	3.72	2	2	84	1	High	1857.06	619.693	35.6015
	[K].MKHCSKIQVIDISMILAEAIR.[R]	1xCarbamidomethyl [C4]; 1xPhospho [S5]; 1xOxidation [M14]	Q9CS42; PRPS1	Q9CS42 [281-301]; PRPS1 [281-301]	2.4	2	2	1	2	High	2552.28	851.436	39.9301
	[-].MPNIVLFSGSSHQDLSQR.[V]	1xMet-loss [N-Term]	Q9CS42	Q9CS42 [1-18]	6.12	1	1	178	0	High	1884.96	628.99	28.8759
	[-].MPNIVLFSGSSHQDLSQR.[V]	1xDeamidated [N/Q]; 1xMet-loss [N-Term]	Q9CS42	Q9CS42 [1-18]	4.74	1	1	21	0	High	1885.94	629.324	29.0407
	[-].MPNIVLFSGSSHQDLSQR.[V]	1xMet-loss+Acetyl [N-Term]	Q9CS42	Q9CS42 [1-18]	6.22	1	1	86	0	High	1926.97	642.994	25.5378
	[-].MPNIVLFSGSSHQDLSQR.[V]	1xDeamidated [N3]; 1xMet-loss+Acetyl [N-Term]	Q9CS42	Q9CS42 [1-18]	4.02	1	1	8	0	High	1927.95	964.484	27.1916
	[-].MPNIVLFSGSSHQDLSQR.[V]	1xOxidation [M1]	Q9CS42	Q9CS42 [1-18]	2.26	1	1	1	0	Medium	2031.99	678.005	23.892
	[-].MPNIVLFSGSSHQDLSQRVADR.[L]	1xMet-loss [N-Term]	Q9CS42	Q9CS42 [1-22]	5.22	1	1	5	1	High	2326.19	582.301	23.2885
	[-].MPNIVLFSGSSHQDLSQRVADR.[L]	1xMet-loss+Acetyl [N-Term]	Q9CS42	Q9CS42 [1-22]	2.58	1	1	1	1	High	2368.2	790.072	24.8309
	[-].MPNIVLFSGSSHQDLSQRVADR.[L]	1xDeamidated [N3]; 1xMet-loss+Acetyl [N-Term]	Q9CS42	Q9CS42 [1-22]	2.19	1	1	1	1	Medium	2369.18	790.402	24.9363
	[-].MPNIVLFSGSSHQDLSQRVADRLGLELGK.[V]	1xMet-loss [N-Term]	Q9CS42	Q9CS42 [1-29]	5.31	1	1	18	2	High	3036.62	759.913	29.3163
	[-].MPNIVLFSGSSHQDLSQRVADRLGLELGK.[V]	1xDeamidated [Q13]; 1xMet-loss [N-Term]	Q9CS42	Q9CS42 [1-29]	3.25	1	1	7	2	High	3037.61	760.164	30.0063
	[-].MPNIVLFSGSSHQDLSQRVADRLGLELGK.[V]	1xMet-loss+Acetyl [N-Term]	Q9CS42	Q9CS42 [1-29]	5.76	1	1	6	2	High	3078.63	770.418	30.3036
	[-].MPNIVLFSGSSHQDLSQRVADRLGLELGK.[V]	1xDeamidated [N3]; 1xMet-loss+Acetyl [N-Term]	Q9CS42	Q9CS42 [1-29]	3.07	1	1	1	2	High	3079.62	770.662	30.7494
	[-].MPNIVLFSGSSHQDLSQRVADRLGLELGKVVTK.[K]	1xMet-loss [N-Term]	Q9CS42	Q9CS42 [1-33]	5.82	1	1	3	3	High	3463.9	866.733	29.7967
	[-].MPNIVLFSGSSHQDLSQRVADRLGLELGKVVTK.[K]	1xDeamidated [Q17]; 1xMet-loss [N-Term]	Q9CS42	Q9CS42 [1-33]	3.95	1	1	1	3	High	3464.89	1155.64	29.7744
	[-].MPNIVLFSGSSHQDLSQRVADRLGLELGKVVTK.[K]	1xMet-loss+Acetyl [N-Term]	Q9CS42	Q9CS42 [1-33]	4.68	1	1	2	3	High	3505.91	877.232	30.7474
	[-].MPNIVLFSGSSHQDLSQRVADRLGLELGKVVTK.[K]	1xDeamidated [Q13]; 1xMet-loss+Acetyl [N-Term]	Q9CS42	Q9CS42 [1-33]	4.64	1	1	1	3	High	3506.9	877.483	30.7082
	[R].MVLVGDVK.[D]		Q9CS42; PRPS1	Q9CS42 [205-212]; PRPS1 [205-212]	1.92	2	2	2	0	High	860.491	430.749	21.7856
	[R].MVLVGDVK.[D]	1xOxidation [M1]	Q9CS42; PRPS1	Q9CS42 [205-212]; PRPS1 [205-212]	1.99	2	2	5	0	High	876.486	438.747	18.9363
	[R].MVLVGDVKDR.[V]		Q9CS42; PRPS1	Q9CS42 [205-214]; PRPS1 [205-214]	3.73	2	2	18	1	High	1131.62	377.878	19.9067
	[R].MVLVGDVKDR.[V]	1xOxidation [M1]	Q9CS42; PRPS1	Q9CS42 [205-214]; PRPS1 [205-214]	3.59	2	2	59	1	High	1147.61	383.209	17.4578
	[R].MVLVGDVKDRVAILVDDMADTCGTICHAADK.[L]	2xCarbamidomethyl [C22; C26]; 2xOxidation [M1; M18]	Q9CS42; PRPS1	Q9CS42 [205-235]; PRPS1 [205-235]	4.21	2	2	2	2	High	3420.63	855.916	27.2334
	[R].MVLVGDVKDRVAILVDDMADTCGTICHAADKLLSAGATK.[V]	2xCarbamidomethyl [C22; C26]; 2xOxidation [M1; M18]	Q9CS42	Q9CS42 [205-243]	3.13	1	1	1	3	High	4162.07	1041.27	31.0348
	[R].NCIIVSPDAGGAK.[R]	1xCarbamidomethyl [C2]	Q9CS42	Q9CS42 [164-176]	2.95	1	1	9	0	High	1301.65	651.33	20.1913
	[R].NCIIVSPDAGGAK.[R]	1xCarbamidomethyl [C2]; 1xDeamidated [N1]	Q9CS42	Q9CS42 [164-176]	2.79	1	1	5	0	High	1302.64	651.823	23.1434
	[R].NCIIVSPDAGGAKR.[V]	1xCarbamidomethyl [C2]	Q9CS42	Q9CS42 [164-177]	3.83	1	1	20	1	High	1457.75	486.589	18.143
	[R].NCIIVSPDAGGAKR.[V]	1xCarbamidomethyl [C2]; 1xDeamidated [N1]	Q9CS42	Q9CS42 [164-177]	3.59	1	1	6	1	High	1458.74	729.872	20.4154
	[R].RTHNGESVSYLFSHVPL.[-]		Q9CS42; PRPS1	Q9CS42 [302-318]; PRPS1 [302-318]	5.97	2	2	7	1	High	1942.98	648.33	26.8012
	[R].RTHNGESVSYLFSHVPL.[-]	1xDeamidated [N4]	Q9CS42; PRPS1	Q9CS42 [302-318]; PRPS1 [302-318]	6	2	2	10	1	High	1943.96	648.661	28.6431
	[K].RVTSIADR.[L]		Q9CS42; PRPS1	Q9CS42 [177-184]; PRPS1 [177-184]	2.63	2	2	8	1	High	917.516	459.262	13.874
	[K].RVTSIADRLNVEFALIHK.[E]		Q9CS42	Q9CS42 [177-194]	5.09	1	1	103	2	High	2082.18	521.301	26.1581
	[K].RVTSIADRLNVEFALIHKER.[K]		Q9CS42	Q9CS42 [177-196]	7	1	1	125	3	High	2367.33	789.78	24.747
	[K].RVTSIADRLNVEFALIHKER.[K]	1xDeamidated [N10]	Q9CS42	Q9CS42 [177-196]	4.78	1	1	5	3	High	2368.31	790.108	25.7867
	[K].RVTSIADRLNVEFALIHKER.[K]	1xDeamidated [N10]; 1xPhospho [S4]	Q9CS42	Q9CS42 [177-196]	3.55	1	1	1	3	High	2448.28	612.819	26.8738
	[K].SRAPISAK.[L]		Q9CS42; PRPS1	Q9CS42 [103-110]; PRPS1 [103-110]	2.62	2	2	12	1	High	829.489	415.248	12.741
	[R].THNGESVSYLFSHVPL.[-]		Q9CS42; PRPS1	Q9CS42 [303-318]; PRPS1 [303-318]	4.88	2	2	13	0	High	1786.88	596.297	28.9726
	[R].THNGESVSYLFSHVPL.[-]	1xDeamidated [N3]	Q9CS42; PRPS1	Q9CS42 [303-318]; PRPS1 [303-318]	4.93	2	2	19	0	High	1787.86	596.624	30.7404
	[R].VADRLGLELGK.[V]		Q9CS42	Q9CS42 [19-29]	3.16	1	1	80	1	High	1170.68	585.845	21.5345
	[R].VADRLGLELGKVVTK.[K]		Q9CS42	Q9CS42 [19-33]	6.8	1	1	59	2	High	1597.96	533.326	22.5615
	[R].VADRLGLELGKVVTKK.[F]		Q9CS42	Q9CS42 [19-34]	6.83	1	1	57	3	High	1726.06	576.025	20.8386
	[R].VAILVDDMADTCGTICHAADK.[L]	2xCarbamidomethyl [C12; C16]	Q9CS42; PRPS1	Q9CS42 [215-235]; PRPS1 [215-235]	6.19	2	2	3	0	High	2276.04	759.349	25.9264
	[R].VAILVDDMADTCGTICHAADK.[L]	2xCarbamidomethyl [C12; C16]; 1xOxidation [M8]	Q9CS42; PRPS1	Q9CS42 [215-235]; PRPS1 [215-235]	6.82	2	2	87	0	High	2292.03	764.681	23.1721
	[R].VAILVDDMADTCGTICHAADKLLSAGATK.[V]	2xCarbamidomethyl [C12; C16]	Q9CS42	Q9CS42 [215-243]	7.59	1	1	10	1	High	3017.47	755.124	31.3818
	[R].VAILVDDMADTCGTICHAADKLLSAGATK.[V]	2xCarbamidomethyl [C12; C16]; 1xOxidation [M8]	Q9CS42	Q9CS42 [215-243]	8.16	1	1	68	1	High	3033.47	759.124	29.3182
	[R].VAILVDDMADTCGTICHAADKLLSAGATKVYAILTHGIFSGPAISR.[I]	2xCarbamidomethyl [C12; C16]; 1xOxidation [M8]	Q9CS42	Q9CS42 [215-260]	5.98	1	1	3	2	High	4816.45	1204.87	37.4246
	[R].VTAVIPCFPYAR.[Q]	1xCarbamidomethyl [C7]	Q9CS42; PRPS1	Q9CS42 [85-96]; PRPS1 [85-96]	4.32	2	2	108	0	High	1393.73	465.248	27.7629
	[R].VTAVIPCFPYARQDK.[K]	1xCarbamidomethyl [C7]	Q9CS42; PRPS1	Q9CS42 [85-99]; PRPS1 [85-99]	4.06	2	2	6	1	High	1764.91	588.974	25.0072
	[R].VTAVIPCFPYARQDKK.[D]	1xCarbamidomethyl [C7]	Q9CS42; PRPS1	Q9CS42 [85-100]; PRPS1 [85-100]	4.87	2	2	14	2	High	1893.01	631.672	22.5677
	[R].VTAVIPCFPYARQDKKDK.[S]	1xCarbamidomethyl [C7]	Q9CS42; PRPS1	Q9CS42 [85-102]; PRPS1 [85-102]	5.63	2	2	7	3	High	2136.13	534.787	21.4706
	[R].VTAVIPCFPYARQDKKDK.[S]	1xCarbamidomethyl [C7]; 1xDeamidated [Q13]	Q9CS42; PRPS1	Q9CS42 [85-102]; PRPS1 [85-102]	2.27	2	2	1	3	Medium	2137.11	713.047	21.4352
	[R].VTSIADR.[L]		Q9CS42; PRPS1	Q9CS42 [178-184]; PRPS1 [178-184]	1.86	2	2	1	0	Medium	761.415	381.212	14.7356
	[R].VTSIADRLNVEFALIHK.[E]		Q9CS42	Q9CS42 [178-194]	4.32	1	1	183	1	High	1926.08	642.698	27.9744
	[R].VTSIADRLNVEFALIHK.[E]	1xDeamidated [N9]	Q9CS42	Q9CS42 [178-194]	3.28	1	1	4	1	High	1927.06	482.526	28.9753
	[R].VTSIADRLNVEFALIHKER.[K]		Q9CS42	Q9CS42 [178-196]	8.05	1	1	262	2	High	2211.22	737.747	25.7275
	[R].VTSIADRLNVEFALIHKER.[K]	1xDeamidated [N9]	Q9CS42	Q9CS42 [178-196]	5.18	1	1	7	2	High	2212.21	738.079	28.1069
	[R].VTSIADRLNVEFALIHKERK.[K]		Q9CS42	Q9CS42 [178-197]	7.36	1	1	10	3	High	2339.32	780.444	24.1328
	[KR].VYAILTHGIFSGPAISR.[I]		Q9CS42; PRPS1	Q9CS42 [244-260]; PRPS1 [244-260]	6.12	2	2	168	0	High	1802	601.336	28.974
High	Ribose-phosphate pyrophosphokinase 1	Master Protein	PRPS1	Prps1	5702.84	0	67	1608	40	100	318	34.8
	Annotated Sequence	Modifications	Master Protein Accessions	Positions in Master Proteins	XCorr (by Search Engine): Sequest HT	# Protein Groups	# Proteins	# PSMs	# Missed Cleavages	Confidence	Theo. MH+ [Da]	m/z [Da] (by Search Engine): Sequest HT	RT [min] (by Search Engine): Sequest HT
	[K].ANEVDRMVLVGDVK.[D]	1xOxidation [M7]	Q9CS42; PRPS1	Q9CS42 [199-212]; PRPS1 [199-212]	4.15	2	2	5	1	High	1560.81	520.94	20.0479
	[K].ANEVDRMVLVGDVKDR.[V]		Q9CS42; PRPS1	Q9CS42 [199-214]; PRPS1 [199-214]	4.63	2	2	1	2	High	1815.94	454.74	21.7336
	[K].ANEVDRMVLVGDVKDR.[V]	1xDeamidated [N2]	Q9CS42; PRPS1	Q9CS42 [199-214]; PRPS1 [199-214]	2.12	2	2	1	2	Medium	1816.92	606.309	19.0099
	[K].ANEVDRMVLVGDVKDR.[V]	1xOxidation [M7]	Q9CS42; PRPS1	Q9CS42 [199-214]; PRPS1 [199-214]	5.69	2	2	18	2	High	1831.93	611.316	19.2359
	[K].ANEVDRMVLVGDVKDR.[V]	1xDeamidated [N2]; 1xOxidation [M7]	Q9CS42; PRPS1	Q9CS42 [199-214]; PRPS1 [199-214]	5.37	2	2	9	2	High	1832.92	611.646	19.9118
	[K].DRVAILVDDMADTCGTICHAADK.[L]	2xCarbamidomethyl [C14; C18]; 1xOxidation [M10]	Q9CS42; PRPS1	Q9CS42 [213-235]; PRPS1 [213-235]	5.36	2	2	1	1	High	2563.16	855.059	23.144
	[K].DRVAILVDDMADTCGTICHAADKLLSAGATR.[V]	2xCarbamidomethyl [C14; C18]; 1xOxidation [M10]	PRPS1	PRPS1 [213-243]	6.14	1	1	2	2	High	3332.6	833.907	29.1302
	[R].ENISEWR.[N]		PRPS1	PRPS1 [157-163]	2.09	1	1	3	0	High	933.442	467.225	19.9506
	[R].ENISEWRNCTIVSPDAGGAK.[R]	1xCarbamidomethyl [C9]	PRPS1	PRPS1 [157-176]	4.28	1	1	2	1	High	2204.04	735.353	23.4387
	[R].ENISEWRNCTIVSPDAGGAK.[R]	1xCarbamidomethyl [C9]; 1xDeamidated [N8]	PRPS1	PRPS1 [157-176]	4.12	1	1	4	1	High	2205.02	735.685	23.3757
	[R].ENISEWRNCTIVSPDAGGAKR.[V]	1xCarbamidomethyl [C9]	PRPS1	PRPS1 [157-177]	5.83	1	1	4	2	High	2360.14	787.385	21.81
	[R].ENISEWRNCTIVSPDAGGAKR.[V]	1xCarbamidomethyl [C9]; 1xDeamidated [N8]	PRPS1	PRPS1 [157-177]	2.5	1	1	1	2	Medium	2361.13	591.036	22.2185
	[K].FSNQETCVEIGESVR.[G]	1xCarbamidomethyl [C7]	PRPS1	PRPS1 [35-49]	3.52	1	1	5	0	High	1754.8	877.905	22.8312
	[K].FSNQETCVEIGESVR.[G]	1xCarbamidomethyl [C7]; 1xDeamidated [N3]	PRPS1	PRPS1 [35-49]	2.09	1	1	1	0	High	1755.79	878.404	23.673
	[R].GEDVYIVQSGCGEINDNLMELLIMINACK.[I]	2xCarbamidomethyl [C11; C28]; 2xOxidation [M19; M24]	PRPS1	PRPS1 [50-78]	2.84	1	1	1	0	High	3330.54	1110.84	36.082
	[K].HCSKIQVIDISMILAEAIRR.[T]	1xCarbamidomethyl [C2]	Q9CS42; PRPS1	Q9CS42 [283-302]; PRPS1 [283-302]	6.31	2	2	7	2	High	2353.28	589.077	31.1806
	[K].HCSKIQVIDISMILAEAIRR.[T]	1xCarbamidomethyl [C2]; 1xOxidation [M12]	Q9CS42; PRPS1	Q9CS42 [283-302]; PRPS1 [283-302]	6.69	2	2	11	2	High	2369.28	593.079	30.2888
	[K].KANEVDRMVLVGDVK.[D]	1xOxidation [M8]	Q9CS42; PRPS1	Q9CS42 [198-212]; PRPS1 [198-212]	4.21	2	2	5	2	High	1688.9	563.638	18.0567
	[K].KANEVDRMVLVGDVKDR.[V]		Q9CS42; PRPS1	Q9CS42 [198-214]; PRPS1 [198-214]	4.17	2	2	1	3	High	1944.03	486.763	19.7392
	[K].KANEVDRMVLVGDVKDR.[V]	1xOxidation [M8]	Q9CS42; PRPS1	Q9CS42 [198-214]; PRPS1 [198-214]	5.47	2	2	23	3	High	1960.03	654.014	17.4381
	[K].KANEVDRMVLVGDVKDR.[V]	1xDeamidated [N3]; 1xOxidation [M8]	Q9CS42; PRPS1	Q9CS42 [198-214]; PRPS1 [198-214]	5.84	2	2	4	3	High	1961.01	491.009	18.1955
	[K].KDKSRAPISAK.[L]		Q9CS42; PRPS1	Q9CS42 [100-110]; PRPS1 [100-110]	4.17	2	2	2	3	High	1200.71	400.907	10.5035
	[K].KFSNQETCVEIGESVR.[G]	1xCarbamidomethyl [C8]	PRPS1	PRPS1 [34-49]	4.41	1	1	3	1	High	1882.9	628.304	20.6501
	[R].KKANEVDRMVLVGDVK.[D]		Q9CS42; PRPS1	Q9CS42 [197-212]; PRPS1 [197-212]	3.23	2	2	1	3	High	1801	451.005	18.9014
	[R].KKANEVDRMVLVGDVK.[D]	1xOxidation [M9]	Q9CS42; PRPS1	Q9CS42 [197-212]; PRPS1 [197-212]	4.12	2	2	11	3	High	1816.99	606.337	16.4275
	[R].KKANEVDRMVLVGDVK.[D]	1xDeamidated [N4]; 1xOxidation [M9]	Q9CS42; PRPS1	Q9CS42 [197-212]; PRPS1 [197-212]	2.97	2	2	3	3	High	1817.98	455.25	17.4036
	[K].IADRLGLELGK.[V]		PRPS1	PRPS1 [19-29]	3.48	1	1	20	1	High	1184.7	395.571	22.1715
	[K].IADRLGLELGKVVTK.[K]		PRPS1	PRPS1 [19-33]	5.63	1	1	19	2	High	1611.98	537.997	23.6532
	[K].IADRLGLELGKVVTKK.[F]		PRPS1	PRPS1 [19-34]	6.44	1	1	21	3	High	1740.07	580.696	21.7305
	[K].IASASRVTAVIPCFPYAR.[Q]	1xCarbamidomethyl [C13]	PRPS1	PRPS1 [79-96]	4.8	1	1	5	1	High	1979.05	660.355	26.5406
	[K].IASASRVTAVIPCFPYARQDKK.[D]	1xCarbamidomethyl [C13]; 1xDeamidated [Q19]	PRPS1	PRPS1 [79-100]	2.7	1	1	1	3	Medium	2479.31	620.589	23.0865
	[K].IFSGSSHQDLSQK.[I]		PRPS1	PRPS1 [6-18]	4.33	1	1	16	0	High	1433.7	478.572	16.2546
	[K].IFSGSSHQDLSQKIADR.[L]		PRPS1	PRPS1 [6-22]	4.93	1	1	7	1	High	1888.95	472.994	18.9864
	[K].IFSGSSHQDLSQKIADRLGLELGK.[V]		PRPS1	PRPS1 [6-29]	7.39	1	1	14	2	High	2599.38	867.133	26.8519
	[K].IFSGSSHQDLSQKIADRLGLELGKVVTK.[K]		PRPS1	PRPS1 [6-33]	5.07	1	1	7	3	High	3026.66	757.421	28.063
	[K].IFSGSSHQDLSQKIADRLGLELGKVVTK.[K]	1xDeamidated [Q12]	PRPS1	PRPS1 [6-33]	3.11	1	1	1	3	High	3027.65	1009.89	28.0308
	[R].LGLELGKVVTK.[K]		Q9CS42; PRPS1	Q9CS42 [23-33]; PRPS1 [23-33]	4.11	2	2	12	1	High	1156.73	578.869	22.5999
	[R].LGLELGKVVTKK.[F]		Q9CS42; PRPS1	Q9CS42 [23-34]; PRPS1 [23-34]	4.43	2	2	10	2	High	1284.82	428.947	20.01
	[K].LLSAGATR.[V]		PRPS1	PRPS1 [236-243]	2.24	1	1	5	0	High	788.462	394.735	16.0355
	[K].LLSAGATRVYAILTHGIFSGPAISR.[I]		PRPS1	PRPS1 [236-260]	7.72	1	1	9	1	High	2571.44	857.818	32.3658
	[R].INNACFEAVVVTNTIPQEDK.[M]	1xCarbamidomethyl [C5]	PRPS1	PRPS1 [261-280]	3.5	1	1	6	0	High	2262.11	1131.56	28.0669
	[R].INNACFEAVVVTNTIPQEDK.[M]	1xCarbamidomethyl [C5]; 1xDeamidated [N13]	PRPS1	PRPS1 [261-280]	1.73	1	1	1	0	Medium	2263.09	1132.06	28.1289
	[R].INNACFEAVVVTNTIPQEDKMK.[H]	1xCarbamidomethyl [C5]	PRPS1	PRPS1 [261-282]	4.59	1	1	1	1	High	2521.24	841.089	26.5744
	[R].INNACFEAVVVTNTIPQEDKMK.[H]	1xCarbamidomethyl [C5]; 1xOxidation [M21]	PRPS1	PRPS1 [261-282]	6.55	1	1	9	1	High	2537.24	846.417	25.5404
	[R].INNACFEAVVVTNTIPQEDKMKHCSK.[I]	2xCarbamidomethyl [C5; C24]; 1xOxidation [M21]	PRPS1	PRPS1 [261-286]	8.8	1	1	10	2	High	3049.45	763.12	22.2565
	[R].INNACFEAVVVTNTIPQEDKMKHCSK.[I]	2xCarbamidomethyl [C5; C24]; 1xDeamidated [N13]; 1xOxidation [M21]	PRPS1	PRPS1 [261-286]	5.22	1	1	1	2	High	3050.44	763.37	22.8112
	[R].LNVDFALIHK.[E]		PRPS1	PRPS1 [185-194]	3	1	1	1	0	High	1169.67	390.561	25.2514
	[R].LNVDFALIHKER.[K]		PRPS1	PRPS1 [185-196]	4.85	1	1	6	1	High	1454.81	485.608	22.6677
	[R].LNVDFALIHKERK.[K]		PRPS1	PRPS1 [185-197]	3.54	1	1	2	2	High	1582.91	396.482	20.5724
	[K].IQVIDISMILAEAIR.[R]		Q9CS42; PRPS1	Q9CS42 [287-301]; PRPS1 [287-301]	4.41	2	2	31	0	High	1684.97	562.326	38.691
	[K].IQVIDISMILAEAIR.[R]	1xOxidation [M8]	Q9CS42; PRPS1	Q9CS42 [287-301]; PRPS1 [287-301]	5.61	2	2	49	0	High	1700.96	567.66	37.4841
	[K].IQVIDISMILAEAIRR.[T]		Q9CS42; PRPS1	Q9CS42 [287-302]; PRPS1 [287-302]	4.64	2	2	70	1	High	1841.07	614.362	35.6004
	[K].IQVIDISMILAEAIRR.[T]	1xOxidation [M8]	Q9CS42; PRPS1	Q9CS42 [287-302]; PRPS1 [287-302]	3.72	2	2	84	1	High	1857.06	619.693	35.6015
	[K].LVANMLSVAGADHIITMDLHASQIQGFFDIPVDNLYAEPAVLK.[W]	1xOxidation [M]	PRPS1	PRPS1 [111-153]	5.99	1	1	6	0	High	4653.37	1164.1	37.0311
	[K].LVANMLSVAGADHIITMDLHASQIQGFFDIPVDNLYAEPAVLK.[W]	1xDeamidated [Q/N]; 1xOxidation [M]	PRPS1	PRPS1 [111-153]	5.81	1	1	4	0	High	4654.36	1164.35	36.3697
	[K].LVANMLSVAGADHIITMDLHASQIQGFFDIPVDNLYAEPAVLK.[W]	2xDeamidated [Q23; Q25]; 1xOxidation [M5]	PRPS1	PRPS1 [111-153]	2.8	1	1	1	0	High	4655.34	1552.46	36.724
	[K].LVANMLSVAGADHIITMDLHASQIQGFFDIPVDNLYAEPAVLK.[W]	3xDeamidated [Q23; Q25; N34]; 1xOxidation [M17]	PRPS1	PRPS1 [111-153]	2.03	1	1	1	0	Medium	4656.33	1552.79	37.1894
	[K].LVANMLSVAGADHIITMDLHASQIQGFFDIPVDNLYAEPAVLK.[W]	2xOxidation [M5; M17]	PRPS1	PRPS1 [111-153]	7.11	1	1	11	0	High	4669.37	1168.1	35.6847
	[K].LVANMLSVAGADHIITMDLHASQIQGFFDIPVDNLYAEPAVLK.[W]	1xDeamidated [N4]; 2xOxidation [M5; M17]	PRPS1	PRPS1 [111-153]	3.36	1	1	5	0	High	4670.35	1168.35	35.6105
	[K].LVANMLSVAGADHIITMDLHASQIQGFFDIPVDNLYAEPAVLK.[W]	2xDeamidated [N/Q]; 2xOxidation [M5; M17]	PRPS1	PRPS1 [111-153]	3.01	1	1	3	0	High	4671.34	1168.6	36.7131
	[K].LVANMLSVAGADHIITMDLHASQIQGFFDIPVDNLYAEPAVLK.[W]	1xPhospho [S7]	PRPS1	PRPS1 [111-153]	3.72	1	1	1	0	High	4717.34	1573.12	40.6476
	[K].LVANMLSVAGADHIITMDLHASQIQGFFDIPVDNLYAEPAVLK.[W]	1xDeamidated [Q/N]; 1xPhospho [S22]	PRPS1	PRPS1 [111-153]	2.19	1	1	2	0	Medium	4718.33	1573.46	37.3996
	[K].LVANMLSVAGADHIITMDLHASQIQGFFDIPVDNLYAEPAVLK.[W]	2xDeamidated [N4; N34]; 1xPhospho [S22]	PRPS1	PRPS1 [111-153]	2.87	1	1	1	0	High	4719.31	1573.79	40.4872
	[K].MKHCSKIQVIDISMILAEAIR.[R]	1xCarbamidomethyl [C4]; 1xPhospho [S5]; 1xOxidation [M14]	Q9CS42; PRPS1	Q9CS42 [281-301]; PRPS1 [281-301]	2.4	2	2	1	2	High	2552.28	851.436	39.9301
	[-].MPNIKIFSGSSHQDLSQK.[I]	1xMet-loss [N-Term]	PRPS1	PRPS1 [1-18]	6.42	1	1	12	1	High	1885.98	629.33	19.5474
	[-].MPNIKIFSGSSHQDLSQK.[I]	1xMet-loss+Acetyl [N-Term]	PRPS1	PRPS1 [1-18]	3.42	1	1	1	1	High	1927.99	643.332	21.3439
	[-].MPNIKIFSGSSHQDLSQK.[I]	1xDeamidated [N3]; 1xMet-loss+Acetyl [N-Term]	PRPS1	PRPS1 [1-18]	2.19	1	1	1	1	Medium	1928.97	643.668	21.4197
	[-].MPNIKIFSGSSHQDLSQKIADR.[L]	1xDeamidated [Q13]; 1xMet-loss [N-Term]	PRPS1	PRPS1 [1-22]	3.12	1	1	1	2	High	2342.21	781.413	21.3608
	[-].MPNIKIFSGSSHQDLSQKIADR.[L]	1xMet-loss+Acetyl [N-Term]	PRPS1	PRPS1 [1-22]	2.5	1	1	1	2	Medium	2383.24	596.562	22.6089
	[-].MPNIKIFSGSSHQDLSQKIADRLGLELGK.[V]	1xMet-loss [N-Term]	PRPS1	PRPS1 [1-29]	4.71	1	1	1	3	High	3051.66	763.669	27.8577
	[-].MPNIKIFSGSSHQDLSQKIADRLGLELGK.[V]	1xDeamidated [Q17]; 1xMet-loss [N-Term]	PRPS1	PRPS1 [1-29]	3.54	1	1	1	3	High	3052.64	1018.22	27.8412
	[R].MVLVGDVK.[D]		Q9CS42; PRPS1	Q9CS42 [205-212]; PRPS1 [205-212]	1.92	2	2	2	0	High	860.491	430.749	21.7856
	[R].MVLVGDVK.[D]	1xOxidation [M1]	Q9CS42; PRPS1	Q9CS42 [205-212]; PRPS1 [205-212]	1.99	2	2	5	0	High	876.486	438.747	18.9363
	[R].MVLVGDVKDR.[V]		Q9CS42; PRPS1	Q9CS42 [205-214]; PRPS1 [205-214]	3.73	2	2	18	1	High	1131.62	377.878	19.9067
	[R].MVLVGDVKDR.[V]	1xOxidation [M1]	Q9CS42; PRPS1	Q9CS42 [205-214]; PRPS1 [205-214]	3.59	2	2	59	1	High	1147.61	383.209	17.4578
	[R].MVLVGDVKDRVAILVDDMADTCGTICHAADK.[L]	2xCarbamidomethyl [C22; C26]; 2xOxidation [M1; M18]	Q9CS42; PRPS1	Q9CS42 [205-235]; PRPS1 [205-235]	4.21	2	2	2	2	High	3420.63	855.916	27.2334
	[R].MVLVGDVKDRVAILVDDMADTCGTICHAADKLLSAGATR.[V]	2xCarbamidomethyl [C22; C26]; 2xOxidation [M1; M18]	PRPS1	PRPS1 [205-243]	5.63	1	1	2	3	High	4190.07	1048.27	31.189
	[R].NCTIVSPDAGGAK.[R]	1xCarbamidomethyl [C2]	PRPS1	PRPS1 [164-176]	2.77	1	1	7	0	High	1289.62	645.311	17.7255
	[R].NCTIVSPDAGGAK.[R]	1xCarbamidomethyl [C2]; 1xDeamidated [N1]	PRPS1	PRPS1 [164-176]	2.42	1	1	2	0	High	1290.6	645.803	20.4029
	[R].NCTIVSPDAGGAKR.[V]	1xCarbamidomethyl [C2]	PRPS1	PRPS1 [164-177]	4.22	1	1	15	1	High	1445.72	482.577	16.0096
	[R].NCTIVSPDAGGAKR.[V]	1xCarbamidomethyl [C2]; 1xDeamidated [N1]	PRPS1	PRPS1 [164-177]	3.16	1	1	5	1	High	1446.7	482.905	17.3788
	[R].RTHNGESVSYLFSHVPL.[-]		Q9CS42; PRPS1	Q9CS42 [302-318]; PRPS1 [302-318]	5.97	2	2	7	1	High	1942.98	648.33	26.8012
	[R].RTHNGESVSYLFSHVPL.[-]	1xDeamidated [N4]	Q9CS42; PRPS1	Q9CS42 [302-318]; PRPS1 [302-318]	6	2	2	10	1	High	1943.96	648.661	28.6431
	[K].RVTSIADR.[L]		Q9CS42; PRPS1	Q9CS42 [177-184]; PRPS1 [177-184]	2.63	2	2	8	1	High	917.516	459.262	13.874
	[K].RVTSIADRLNVDFALIHK.[E]		PRPS1	PRPS1 [177-194]	4.9	1	1	49	2	High	2068.17	517.797	25.8162
	[K].RVTSIADRLNVDFALIHK.[E]	1xDeamidated [N10]	PRPS1	PRPS1 [177-194]	2.89	1	1	1	2	Medium	2069.15	518.047	37.2234
	[K].RVTSIADRLNVDFALIHKER.[K]		PRPS1	PRPS1 [177-196]	6.02	1	1	83	3	High	2353.31	589.084	24.4512
	[K].RVTSIADRLNVDFALIHKER.[K]	1xDeamidated [N10]	PRPS1	PRPS1 [177-196]	4	1	1	5	3	High	2354.29	589.332	28.7906
	[K].SRAPISAK.[L]		Q9CS42; PRPS1	Q9CS42 [103-110]; PRPS1 [103-110]	2.62	2	2	12	1	High	829.489	415.248	12.741
	[R].THNGESVSYLFSHVPL.[-]		Q9CS42; PRPS1	Q9CS42 [303-318]; PRPS1 [303-318]	4.88	2	2	13	0	High	1786.88	596.297	28.9726
	[R].THNGESVSYLFSHVPL.[-]	1xDeamidated [N3]	Q9CS42; PRPS1	Q9CS42 [303-318]; PRPS1 [303-318]	4.93	2	2	19	0	High	1787.86	596.624	30.7404
	[R].VAILVDDMADTCGTICHAADK.[L]	2xCarbamidomethyl [C12; C16]	Q9CS42; PRPS1	Q9CS42 [215-235]; PRPS1 [215-235]	6.19	2	2	3	0	High	2276.04	759.349	25.9264
	[R].VAILVDDMADTCGTICHAADK.[L]	2xCarbamidomethyl [C12; C16]; 1xOxidation [M8]	Q9CS42; PRPS1	Q9CS42 [215-235]; PRPS1 [215-235]	6.82	2	2	87	0	High	2292.03	764.681	23.1721
	[R].VAILVDDMADTCGTICHAADKLLSAGATR.[V]	2xCarbamidomethyl [C12; C16]	PRPS1	PRPS1 [215-243]	8.16	1	1	3	1	High	3045.48	762.125	31.6033
	[R].VAILVDDMADTCGTICHAADKLLSAGATR.[V]	2xCarbamidomethyl [C12; C16]; 1xOxidation [M8]	PRPS1	PRPS1 [215-243]	8.33	1	1	38	1	High	3061.48	766.125	29.0758
	[R].VTAVIPCFPYAR.[Q]	1xCarbamidomethyl [C7]	Q9CS42; PRPS1	Q9CS42 [85-96]; PRPS1 [85-96]	4.32	2	2	108	0	High	1393.73	465.248	27.7629
	[R].VTAVIPCFPYARQDK.[K]	1xCarbamidomethyl [C7]	Q9CS42; PRPS1	Q9CS42 [85-99]; PRPS1 [85-99]	4.06	2	2	6	1	High	1764.91	588.974	25.0072
	[R].VTAVIPCFPYARQDKK.[D]	1xCarbamidomethyl [C7]	Q9CS42; PRPS1	Q9CS42 [85-100]; PRPS1 [85-100]	4.87	2	2	14	2	High	1893.01	631.672	22.5677
	[R].VTAVIPCFPYARQDKKDK.[S]	1xCarbamidomethyl [C7]	Q9CS42; PRPS1	Q9CS42 [85-102]; PRPS1 [85-102]	5.63	2	2	7	3	High	2136.13	534.787	21.4706
	[R].VTAVIPCFPYARQDKKDK.[S]	1xCarbamidomethyl [C7]; 1xDeamidated [Q13]	Q9CS42; PRPS1	Q9CS42 [85-102]; PRPS1 [85-102]	2.27	2	2	1	3	Medium	2137.11	713.047	21.4352
	[R].VTSIADR.[L]		Q9CS42; PRPS1	Q9CS42 [178-184]; PRPS1 [178-184]	1.86	2	2	1	0	Medium	761.415	381.212	14.7356
	[R].VTSIADRLNVDFALIHK.[E]		PRPS1	PRPS1 [178-194]	4.27	1	1	39	1	High	1912.07	638.026	27.3791
	[R].VTSIADRLNVDFALIHK.[E]	1xDeamidated [N9]	PRPS1	PRPS1 [178-194]	3.07	1	1	3	1	High	1913.05	638.359	27.9322
	[R].VTSIADRLNVDFALIHKER.[K]		PRPS1	PRPS1 [178-196]	6.72	1	1	178	2	High	2197.21	733.075	25.9644
	[R].VTSIADRLNVDFALIHKER.[K]	1xDeamidated [N9]	PRPS1	PRPS1 [178-196]	4.02	1	1	7	2	High	2198.19	733.405	31.2898
	[R].VTSIADRLNVDFALIHKERK.[K]		PRPS1	PRPS1 [178-197]	6.41	1	1	4	3	High	2325.3	775.776	23.8445
	[KR].VYAILTHGIFSGPAISR.[I]		Q9CS42; PRPS1	Q9CS42 [244-260]; PRPS1 [244-260]	6.12	2	2	168	0	High	1802	601.336	28.974
	[K].WIRENISEWR.[N]		PRPS1	PRPS1 [154-163]	4.08	1	1	8	1	High	1388.71	463.573	23.1741
	[K].WIRENISEWRNCTIVSPDAGGAK.[R]	1xCarbamidomethyl [C12]	PRPS1	PRPS1 [154-176]	5.54	1	1	4	2	High	2659.3	665.581	24.985
	[K].WIRENISEWRNCTIVSPDAGGAK.[R]	1xCarbamidomethyl [C12]; 1xDeamidated [N11]	PRPS1	PRPS1 [154-176]	3.84	1	1	1	2	High	2660.29	887.438	25.2185
	[K].WIRENISEWRNCTIVSPDAGGAKR.[V]	1xCarbamidomethyl [C12]	PRPS1	PRPS1 [154-177]	5.51	1	1	3	3	High	2815.41	704.608	23.7257
High	Green fluorescent protein OS=Aequorea victoria OX=6100 GN=GFP PE=1 SV=1	Master Protein	P42212	Gfp	5113.5	0	41	1427	41	87	238	26.9
	Annotated Sequence	Modifications	Master Protein Accessions	Positions in Master Proteins	XCorr (by Search Engine): Sequest HT	# Protein Groups	# Proteins	# PSMs	# Missed Cleavages	Confidence	Theo. MH+ [Da]	m/z [Da] (by Search Engine): Sequest HT	RT [min] (by Search Engine): Sequest HT
	[R].AEVKFEGDTLVNR.[I]		P42212	P42212 [110-122]	4.88	1	1	152	1	High	1477.76	493.26	22.9773
	[R].AEVKFEGDTLVNRIELK.[G]		P42212	P42212 [110-126]	7.25	1	1	299	2	High	1961.07	654.361	24.7168
	[R].AEVKFEGDTLVNRIELK.[G]	1xDeamidated [N12]	P42212	P42212 [110-126]	3.91	1	1	9	2	High	1962.05	654.694	29.2146
	[R].AEVKFEGDTLVNRIELKGIDFK.[E]		P42212	P42212 [110-131]	5.25	1	1	2	3	High	2521.37	631.098	27.4848
	[K].DDGNYKTR.[A]		P42212	P42212 [102-109]	1.74	1	1	1	1	Medium	968.443	484.725	19.5752
	[K].DDGNYKTRAEVK.[F]		P42212	P42212 [102-113]	2.58	1	1	1	2	High	1395.69	465.9	13.734
	[K].EDGNILGHK.[L]		P42212	P42212 [132-140]	2.14	1	1	2	0	High	982.495	491.752	15.4251
	[K].EDGNILGHKLEYNYNSHNVYIMADKQK.[N]	1xOxidation [M22]	P42212	P42212 [132-158]	5.36	1	1	2	2	High	3209.53	803.139	22.4237
	[K].FEGDTLVNR.[I]		P42212	P42212 [114-122]	2.25	1	1	3	0	High	1050.52	525.764	20.6425
	[K].FEGDTLVNRIELK.[G]		P42212	P42212 [114-126]	4.29	1	1	18	1	High	1533.83	767.419	25.2464
	[K].FEGDTLVNRIELK.[G]	1xDeamidated [N8]	P42212	P42212 [114-126]	2.64	1	1	2	1	High	1534.81	512.276	26.2729
	[K].FICTTGK.[L]	1xCarbamidomethyl [C3]	P42212	P42212 [46-52]	2.08	1	1	7	0	High	826.413	413.71	16.1939
	[K].FSVSGEGEGDATYGK.[L]		P42212	P42212 [27-41]	3.43	1	1	60	0	High	1503.66	752.332	21.4406
	[K].FSVSGEGEGDATYGKLTLK.[F]		P42212	P42212 [27-45]	7.31	1	1	117	1	High	1958.97	653.663	24.455
	[K].GEELFTGVVPILVELDGDVNGHK.[F]		P42212	P42212 [4-26]	6.88	1	1	21	0	High	2437.26	813.093	35.6841
	[K].GEELFTGVVPILVELDGDVNGHK.[F]	1xDeamidated [N20]	P42212	P42212 [4-26]	5.81	1	1	12	0	High	2438.24	813.422	36.0636
	[K].GEELFTGVVPILVELDGDVNGHKFSVSGEGEGDATYGK.[L]		P42212	P42212 [4-41]	5.12	1	1	3	1	High	3921.9	981.233	35.266
	[K].GEELFTGVVPILVELDGDVNGHKFSVSGEGEGDATYGK.[L]	1xDeamidated [N20]	P42212	P42212 [4-41]	5.6	1	1	9	1	High	3922.89	981.481	40.3351
	[K].GEELFTGVVPILVELDGDVNGHKFSVSGEGEGDATYGKLTLK.[F]		P42212	P42212 [4-45]	3.06	1	1	5	2	High	4377.21	1095.06	39.2379
	[K].GEELFTGVVPILVELDGDVNGHKFSVSGEGEGDATYGKLTLK.[F]	1xDeamidated [N20]	P42212	P42212 [4-45]	4.31	1	1	3	2	High	4378.2	1095.31	39.7339
	[K].GIDFKEDGNILGHK.[L]		P42212	P42212 [127-140]	4.6	1	1	16	1	High	1542.79	771.898	21.8131
	[K].GIDFKEDGNILGHKLEYNYNSHNVYIMADK.[Q]	1xDeamidated [N]; 1xOxidation [M27]	P42212	P42212 [127-156]	2.6	1	1	2	2	High	3514.66	1172.23	25.8333
	[K].GIDFKEDGNILGHKLEYNYNSHNVYIMADKQK.[N]		P42212	P42212 [127-158]	5.28	1	1	2	3	High	3753.83	939.211	25.356
	[K].GIDFKEDGNILGHKLEYNYNSHNVYIMADKQK.[N]	1xDeamidated [N18]	P42212	P42212 [127-158]	5.18	1	1	3	3	High	3754.82	1252.28	25.3617
	[K].GIDFKEDGNILGHKLEYNYNSHNVYIMADKQK.[N]	2xDeamidated [N20; N23]	P42212	P42212 [127-158]	3.31	1	1	1	3	High	3755.8	939.714	25.6314
	[K].GIDFKEDGNILGHKLEYNYNSHNVYIMADKQK.[N]	1xOxidation [M27]	P42212	P42212 [127-158]	7.38	1	1	8	3	High	3769.83	943.211	24.5045
	[K].GIDFKEDGNILGHKLEYNYNSHNVYIMADKQK.[N]	1xDeamidated [N]; 1xOxidation [M27]	P42212	P42212 [127-158]	5.2	1	1	6	3	High	3770.81	1257.61	24.6889
	[K].GIDFKEDGNILGHKLEYNYNSHNVYIMADKQK.[N]	2xDeamidated [N]; 1xOxidation [M27]	P42212	P42212 [127-158]	3.81	1	1	3	3	High	3771.8	1257.95	24.7798
	[R].HNIEDGSVQLADHYQQNTPIGDGPVLLPDNHYLSTQSALSK.[D]		P42212	P42212 [169-209]	8.94	1	1	7	0	High	4472.18	1118.8	27.5737
	[R].HNIEDGSVQLADHYQQNTPIGDGPVLLPDNHYLSTQSALSK.[D]	1xDeamidated [Q/N]	P42212	P42212 [169-209]	7.67	1	1	3	0	High	4473.16	1491.73	27.7789
	[R].HNIEDGSVQLADHYQQNTPIGDGPVLLPDNHYLSTQSALSK.[D]	2xDeamidated [Q/N]	P42212	P42212 [169-209]	7.77	1	1	2	0	High	4474.14	1492.06	27.8513
	[R].IELKGIDFK.[E]		P42212	P42212 [123-131]	2.6	1	1	1	1	High	1062.62	531.814	23.2316
	[R].IELKGIDFKEDGNILGHK.[L]		P42212	P42212 [123-140]	6.21	1	1	3	2	High	2026.1	507.282	24.3153
	[K].LEYNYNSHNVYIMADK.[Q]	1xOxidation [M13]	P42212	P42212 [141-156]	5.48	1	1	2	0	High	1989.9	663.972	21.8673
	[K].LEYNYNSHNVYIMADKQK.[N]		P42212	P42212 [141-158]	4.72	1	1	2	1	High	2230.06	558.27	21.4768
	[K].LEYNYNSHNVYIMADKQK.[N]	1xDeamidated [N4]	P42212	P42212 [141-158]	3.47	1	1	1	1	High	2231.04	558.521	21.4557
	[K].LEYNYNSHNVYIMADKQK.[N]	1xOxidation [M13]	P42212	P42212 [141-158]	6.22	1	1	6	1	High	2246.05	562.269	20.0048
	[K].LEYNYNSHNVYIMADKQK.[N]	1xDeamidated [N6]; 1xOxidation [M13]	P42212	P42212 [141-158]	2.46	1	1	1	1	Medium	2247.04	562.515	20.7039
	[K].LEYNYNSHNVYIMADKQKNGIKVNFK.[I]	1xOxidation [M13]	P42212	P42212 [141-166]	2.86	1	1	1	3	Medium	3146.57	787.397	22.4212
	[K].LEYNYNSHNVYIMADKQKNGIKVNFK.[I]	2xDeamidated [N6; N9]; 1xOxidation [M13]	P42212	P42212 [141-166]	2.44	1	1	1	3	High	3148.54	1050.2	22.4346
	[K].LPVPWPTLVTTFSYGVQCFSR.[Y]	1xCarbamidomethyl [C18]	P42212	P42212 [53-73]	2.33	1	1	1	0	Medium	2455.25	819.086	39.19
	[K].IRHNIEDGSVQLADHYQQNTPIGDGPVLLPDNHYLSTQSALSK.[D]		P42212	P42212 [167-209]	11.9	1	1	9	1	High	4741.36	1186.09	26.7994
	[K].IRHNIEDGSVQLADHYQQNTPIGDGPVLLPDNHYLSTQSALSK.[D]	1xDeamidated [Q/N]	P42212	P42212 [167-209]	7.59	1	1	2	1	High	4742.34	1186.34	26.6307
	[K].IRHNIEDGSVQLADHYQQNTPIGDGPVLLPDNHYLSTQSALSK.[D]	2xDeamidated [N32; Q/N]	P42212	P42212 [167-209]	9.05	1	1	4	1	High	4743.33	1186.6	26.3659
	[K].LTLKFICTTGK.[L]	1xCarbamidomethyl [C7]	P42212	P42212 [42-52]	2.34	1	1	2	1	High	1281.72	641.366	23.1338
	[K].NGIKVNFK.[I]		P42212	P42212 [159-166]	2.82	1	1	19	1	High	919.536	460.272	17.8599
	[K].NGIKVNFK.[I]	1xDeamidated [N1]	P42212	P42212 [159-166]	2.74	1	1	11	1	High	920.52	460.764	20.0494
	[K].NGIKVNFK.[I]	2xDeamidated [N1; N6]	P42212	P42212 [159-166]	2.27	1	1	2	1	High	921.504	461.256	20.7841
	[K].NGIKVNFKIR.[H]		P42212	P42212 [159-168]	3.68	1	1	30	2	High	1188.72	396.912	19.57
	[K].NGIKVNFKIR.[H]	1xDeamidated [N]	P42212	P42212 [159-168]	4.09	1	1	9	2	High	1189.71	397.241	20.5484
	[K].NGIKVNFKIR.[H]	2xDeamidated [N1; N6]	P42212	P42212 [159-168]	3.59	1	1	2	2	High	1190.69	397.568	22.9811
	[K].QHDFFK.[S]		P42212	P42212 [80-85]	1.95	1	1	11	0	High	821.394	411.201	18.0524
	[K].QHDFFKSAMPEGYVQER.[T]	1xOxidation [M9]	P42212	P42212 [80-96]	3.86	1	1	5	1	High	2084.95	521.993	21.226
	[K].QHDFFKSAMPEGYVQER.[T]	1xDeamidated [Q1]; 1xOxidation [M9]	P42212	P42212 [80-96]	2.5	1	1	1	1	High	2085.93	695.989	21.3316
	[K].QKNGIKVNFK.[I]		P42212	P42212 [157-166]	2.56	1	1	2	2	High	1175.69	392.568	14.7723
	[K].QKNGIKVNFK.[I]	1xDeamidated [N3]	P42212	P42212 [157-166]	3.37	1	1	4	2	High	1176.67	392.896	16.2042
	[K].SAMPEGYVQER.[T]		P42212	P42212 [86-96]	2.51	1	1	4	0	High	1266.58	633.792	19.597
	[K].SAMPEGYVQER.[T]	1xOxidation [M3]	P42212	P42212 [86-96]	2.37	1	1	44	0	High	1282.57	641.79	19.7417
	[R].TIFFKDDGNYK.[T]		P42212	P42212 [97-107]	3.11	1	1	45	1	High	1347.66	449.891	21.3164
	[R].TIFFKDDGNYK.[T]	1xDeamidated [N9]	P42212	P42212 [97-107]	2.11	1	1	1	1	High	1348.64	674.826	22.5683
	[R].TIFFKDDGNYKTR.[A]		P42212	P42212 [97-109]	4.38	1	1	181	2	High	1604.81	401.957	19.3385
	[R].TIFFKDDGNYKTR.[A]	1xDeamidated [N9]	P42212	P42212 [97-109]	4.11	1	1	5	2	High	1605.79	535.936	20.69
	[R].TIFFKDDGNYKTRAEVK.[F]		P42212	P42212 [97-113]	4.62	1	1	2	3	High	2032.05	508.768	19.2921
	[R].TIFFKDDGNYKTRAEVK.[F]	1xDeamidated [N9]	P42212	P42212 [97-113]	2.03	1	1	1	3	Medium	2033.03	678.356	19.4453
	[K].TRAEVKFEGDTLVNR.[I]		P42212	P42212 [108-122]	5.14	1	1	36	2	High	1734.91	578.976	19.9532
	[K].TRAEVKFEGDTLVNR.[I]	1xDeamidated [N14]	P42212	P42212 [108-122]	2.17	1	1	1	2	Medium	1735.9	579.308	21.2061
	[K].TRAEVKFEGDTLVNRIELK.[G]		P42212	P42212 [108-126]	6.92	1	1	101	3	High	2218.22	740.078	23.3918
	[K].TRAEVKFEGDTLVNRIELK.[G]	1xDeamidated [N14]	P42212	P42212 [108-126]	3.9	1	1	7	3	High	2219.2	555.561	24.2204
	[K].VNFKIR.[H]		P42212	P42212 [163-168]	1.81	1	1	9	1	Medium	776.478	388.743	17.5999
	[R].YPDHMKQHDFFK.[S]		P42212	P42212 [74-85]	3.91	1	1	7	1	High	1592.73	398.939	18.2069
	[R].YPDHMKQHDFFK.[S]	1xOxidation [M5]	P42212	P42212 [74-85]	3.99	1	1	64	1	High	1608.73	402.937	15.9313
	[R].YPDHMKQHDFFK.[S]	1xDeamidated [Q7]; 1xOxidation [M5]	P42212	P42212 [74-85]	2.55	1	1	1	1	Medium	1609.71	403.187	17.5857
	[R].YPDHMKQHDFFKSAMPEGYVQER.[T]	2xOxidation [M5; M15]	P42212	P42212 [74-96]	4.48	1	1	4	2	High	2872.28	718.826	20.1785
	[R].YPDHMKQHDFFKSAMPEGYVQER.[T]	1xDeamidated [Q7]; 2xOxidation [M5; M15]	P42212	P42212 [74-96]	3.59	1	1	1	2	High	2873.27	719.077	20.5748
High	Phosphoribosyl pyrophosphate synthase-associated protein 1 OS=Mus musculus OX=10090 GN=Prpsap1 PE=1 SV=1	Master Protein	Q9D0M1	Prpsap1	936.38	0	43	272	41	89	356	39.4
	Annotated Sequence	Modifications	Master Protein Accessions	Positions in Master Proteins	XCorr (by Search Engine): Sequest HT	# Protein Groups	# Proteins	# PSMs	# Missed Cleavages	Confidence	Theo. MH+ [Da]	m/z [Da] (by Search Engine): Sequest HT	RT [min] (by Search Engine): Sequest HT
	[K].AGLTHIITMDLHQK.[E]	1xOxidation [M9]	Q9D0M1; Q8R574	Q9D0M1 [125-138]; Q8R574 [137-150]	5.08	2	2	5	0	High	1593.84	531.952	20.8859
	[K].AGLTHIITMDLHQKEIQGFFSFPVDNLR.[A]		Q9D0M1	Q9D0M1 [125-152]	2.88	1	1	2	1	Medium	3227.67	807.673	32.3211
	[K].AGLTHIITMDLHQKEIQGFFSFPVDNLR.[A]	1xOxidation [M9]	Q9D0M1	Q9D0M1 [125-152]	7.08	1	1	4	1	High	3243.66	811.671	31.424
	[K].AGLTHIITMDLHQKEIQGFFSFPVDNLR.[A]	2xDeamidated [Q13; Q17]; 1xOxidation [M9]	Q9D0M1	Q9D0M1 [125-152]	6.06	1	1	1	1	High	3245.63	812.171	31.4997
	[R].AQSYAERLR.[L]		Q9D0M1	Q9D0M1 [184-192]	1.87	1	1	1	1	Medium	1093.57	547.291	15.7329
	[R].ASPFLLQYIQEEIPNYR.[N]		Q9D0M1	Q9D0M1 [153-169]	4.51	1	1	16	0	High	2081.07	694.361	34.5898
	[R].ASPFLLQYIQEEIPNYR.[N]	1xDeamidated [N15]	Q9D0M1	Q9D0M1 [153-169]	4.88	1	1	3	0	High	2082.05	1041.53	35.0114
	[R].ASPFLLQYIQEEIPNYRNAVIVAK.[S]		Q9D0M1	Q9D0M1 [153-176]	5.83	1	1	4	1	High	2776.5	926.173	33.6025
	[R].ASPFLLQYIQEEIPNYRNAVIVAK.[S]	1xDeamidated [N]	Q9D0M1	Q9D0M1 [153-176]	6.57	1	1	7	1	High	2777.49	926.502	34.0013
	[R].ASPFLLQYIQEEIPNYRNAVIVAK.[S]	2xDeamidated [Q7; N18]	Q9D0M1	Q9D0M1 [153-176]	4.46	1	1	1	1	High	2778.47	695.375	34.0264
	[R].ASPFLLQYIQEEIPNYRNAVIVAK.[S]	3xDeamidated [Q7; N15; N18]	Q9D0M1	Q9D0M1 [153-176]	4.51	1	1	1	1	High	2779.46	927.164	34.5712
	[R].DVNTAVMELLIMAYALK.[T]	2xOxidation [M7; M12]	Q9D0M1	Q9D0M1 [69-85]	5.67	1	1	14	0	High	1926.99	643.001	38.3928
	[R].DVNTAVMELLIMAYALKTACAR.[N]	1xCarbamidomethyl [C20]; 2xOxidation [M7; M12]	Q9D0M1	Q9D0M1 [69-90]	4.88	1	1	2	1	High	2486.25	829.422	35.3106
	[K].EKPPITVVGDVGGR.[I]		Q9D0M1; Q8R574	Q9D0M1 [237-250]; Q8R574 [250-263]	4.23	2	2	8	0	High	1423.79	475.268	20.7333
	[K].EIQGFFSFPVDNLR.[A]		Q9D0M1	Q9D0M1 [139-152]	3.64	1	1	6	0	High	1668.84	556.95	32.9166
	[K].ESVRGQDIFIIQTIPR.[D]		Q9D0M1	Q9D0M1 [53-68]	4.48	1	1	4	1	High	1872.03	624.684	27.1897
	[R].GAYKIYVMATHGILSAEAPR.[L]		Q9D0M1	Q9D0M1 [276-295]	2.89	1	1	1	1	High	2148.13	716.715	27.272
	[R].GAYKIYVMATHGILSAEAPR.[L]	1xOxidation [M8]	Q9D0M1	Q9D0M1 [276-295]	6.09	1	1	7	1	High	2164.12	541.786	25.1023
	[R].GQDIFIIQTIPR.[D]		Q9D0M1	Q9D0M1 [57-68]	3.43	1	1	4	0	High	1400.79	700.898	29.2089
	[R].GSIVCKLLASMLAK.[A]	1xCarbamidomethyl [C5]; 1xOxidation [M11]	Q9D0M1	Q9D0M1 [111-124]	3.43	1	1	3	1	High	1506.84	502.952	26.371
	[R].LGLAVIHGEAQCTELDMDDGRHSPPMVK.[N]	1xCarbamidomethyl [C12]; 1xPhospho [S23]; 2xOxidation [M17; M26]	Q9D0M1	Q9D0M1 [193-220]	6.27	1	1	4	1	High	3188.42	797.862	23.0839
	[R].IHNGESMAYLFR.[N]	1xOxidation [M7]	Q9D0M1	Q9D0M1 [339-350]	4.27	1	1	4	0	High	1453.69	485.235	20.1394
	[R].IHNGESMAYLFR.[N]	1xDeamidated [N3]; 1xOxidation [M7]	Q9D0M1	Q9D0M1 [339-350]	4.43	1	1	5	0	High	1454.67	485.563	22.3343
	[K].IKTVDISLILSEAIR.[R]		Q9D0M1	Q9D0M1 [323-337]	4.16	1	1	14	1	High	1671.01	557.673	32.369
	[K].IKTVDISLILSEAIRR.[I]		Q9D0M1	Q9D0M1 [323-338]	5.37	1	1	13	2	High	1827.11	457.533	30.39
	[K].LLASMLAK.[A]	1xOxidation [M5]	Q9D0M1	Q9D0M1 [117-124]	1.75	1	1	2	0	Medium	862.507	431.757	19.181
	[R].LIEESPIDEVVVTNTVPHELQK.[L]		Q9D0M1	Q9D0M1 [296-317]	5.79	1	1	8	0	High	2489.31	830.442	28.062
	[R].LIEESPIDEVVVTNTVPHELQK.[L]	1xDeamidated [N14]	Q9D0M1	Q9D0M1 [296-317]	4.03	1	1	5	0	High	2490.3	830.776	27.8929
	[R].LIEESPIDEVVVTNTVPHELQKLQCPK.[I]	1xCarbamidomethyl [C25]	Q9D0M1	Q9D0M1 [296-322]	6.04	1	1	3	1	High	3115.63	779.663	28.6554
	[R].LRLGLAVIHGEAQCTELDMDDGRHSPPMVK.[N]	1xCarbamidomethyl [C14]; 1xPhospho [S25]; 2xOxidation [M19; M28]	Q9D0M1	Q9D0M1 [191-220]	2.5	1	1	1	2	Medium	3457.61	865.164	23.7493
	[R].ITERLGAELGK.[S]		Q9D0M1	Q9D0M1 [26-36]	2.72	1	1	5	1	High	1186.68	593.843	18.8931
	[K].IYVMATHGILSAEAPR.[L]		Q9D0M1	Q9D0M1 [280-295]	3.6	1	1	1	0	High	1728.91	576.975	24.4253
	[K].IYVMATHGILSAEAPR.[L]	1xOxidation [M4]	Q9D0M1	Q9D0M1 [280-295]	5.28	1	1	4	0	High	1744.91	582.306	22.5089
	[K].NATVHPGLELPLMMAK.[E]	2xOxidation [M13; M14]	Q9D0M1	Q9D0M1 [221-236]	4.25	1	1	7	0	High	1753.9	585.304	23.0891
	[K].NATVHPGLELPLMMAK.[E]	1xDeamidated [N1]; 2xOxidation [M13; M14]	Q9D0M1	Q9D0M1 [221-236]	2.45	1	1	1	0	High	1754.88	585.632	25.7734
	[R].NAVIVAKSPDAAK.[R]		Q9D0M1	Q9D0M1 [170-182]	3.48	1	1	3	1	High	1283.73	428.582	15.8763
	[R].NAVIVAKSPDAAKR.[A]		Q9D0M1	Q9D0M1 [170-183]	4.13	1	1	3	2	High	1439.83	480.615	14.818
	[R].NIIGVIPYFPYSK.[Q]		Q9D0M1	Q9D0M1 [91-103]	3.23	1	1	6	0	High	1510.83	755.918	31.7057
	[R].NIIGVIPYFPYSKQSK.[M]		Q9D0M1	Q9D0M1 [91-106]	1.63	1	1	1	1	Medium	1854.02	927.512	28.363
	[K].RAQSYAERLR.[L]		Q9D0M1	Q9D0M1 [183-192]	3.95	1	1	2	2	High	1249.68	417.231	14.3455
	[K].RGSIVCKLLASMLAK.[A]	1xCarbamidomethyl [C6]	Q9D0M1	Q9D0M1 [110-124]	3.15	1	1	1	2	High	1646.94	549.654	30.8828
	[K].RGSIVCKLLASMLAK.[A]	1xCarbamidomethyl [C6]; 1xOxidation [M12]	Q9D0M1	Q9D0M1 [110-124]	3.21	1	1	1	2	High	1662.94	554.987	24.4177
	[R].RIHNGESMAYLFR.[N]	1xOxidation [M8]	Q9D0M1	Q9D0M1 [338-350]	6.47	1	1	4	1	High	1609.79	537.269	18.5433
	[R].RIHNGESMAYLFR.[N]	1xDeamidated [N4]; 1xOxidation [M8]	Q9D0M1	Q9D0M1 [338-350]	6.12	1	1	2	1	High	1610.77	537.596	20.3282
	[K].RITERLGAELGK.[S]		Q9D0M1	Q9D0M1 [25-36]	3.57	1	1	2	2	High	1342.78	448.265	18.2451
	[K].SPDAAKRAQSYAER.[L]		Q9D0M1	Q9D0M1 [177-190]	2.67	1	1	1	2	High	1549.77	517.263	15.4695
	[K].SPDAAKRAQSYAERLR.[L]		Q9D0M1	Q9D0M1 [177-192]	2.88	1	1	1	3	Medium	1818.96	455.495	18.7002
	[K].SVVYQETNGETR.[V]		Q9D0M1	Q9D0M1 [37-48]	3.03	1	1	1	0	High	1382.65	691.831	17.0578
	[K].SVVYQETNGETR.[V]	1xDeamidated [N8]	Q9D0M1	Q9D0M1 [37-48]	2.57	1	1	2	0	High	1383.64	692.322	17.82
	[K].SVVYQETNGETRVEIK.[E]		Q9D0M1	Q9D0M1 [37-52]	3.1	1	1	2	1	High	1851.94	617.987	20.2499
	[K].SVVYQETNGETRVEIK.[E]	1xDeamidated [N8]	Q9D0M1	Q9D0M1 [37-52]	3.18	1	1	3	1	High	1852.93	618.319	21.2575
	[K].SVVYQETNGETRVEIKESVR.[G]		Q9D0M1	Q9D0M1 [37-56]	3.91	1	1	10	2	High	2323.19	775.069	20.1931
	[K].SVVYQETNGETRVEIKESVR.[G]	1xDeamidated [N8]	Q9D0M1	Q9D0M1 [37-56]	3.6	1	1	3	2	High	2324.17	581.803	21.1831
	[R].TGYRVFSANSTAACTELAK.[R]	1xCarbamidomethyl [C14]	Q9D0M1	Q9D0M1 [6-24]	7.76	1	1	3	1	High	2046.99	683.003	22.0687
	[R].TGYRVFSANSTAACTELAKR.[I]	1xCarbamidomethyl [C14]	Q9D0M1	Q9D0M1 [6-25]	7.41	1	1	7	2	High	2203.09	735.036	20.891
	[R].TGYRVFSANSTAACTELAKR.[I]	1xCarbamidomethyl [C14]; 1xDeamidated [N9]	Q9D0M1	Q9D0M1 [6-25]	2.13	1	1	1	2	Medium	2204.08	735.365	22.0023
	[K].TVDISLILSEAIR.[R]		Q9D0M1	Q9D0M1 [325-337]	3.41	1	1	9	0	High	1429.83	715.416	34.378
	[K].TVDISLILSEAIRR.[I]		Q9D0M1	Q9D0M1 [325-338]	4.07	1	1	22	1	High	1585.93	529.313	31.7459
	[R].VFSANSTAACTELAK.[R]	1xCarbamidomethyl [C10]	Q9D0M1	Q9D0M1 [10-24]	3.85	1	1	3	0	High	1569.76	785.383	21.2254
	[R].VFSANSTAACTELAK.[R]	1xCarbamidomethyl [C10]; 1xDeamidated [N5]	Q9D0M1	Q9D0M1 [10-24]	2.99	1	1	3	0	High	1570.74	785.875	22.5259
	[R].VFSANSTAACTELAKR.[I]	1xCarbamidomethyl [C10]	Q9D0M1	Q9D0M1 [10-25]	5.84	1	1	5	1	High	1725.86	575.957	19.6947
	[R].VFSANSTAACTELAKR.[I]	1xCarbamidomethyl [C10]; 1xDeamidated [N5]	Q9D0M1	Q9D0M1 [10-25]	2.99	1	1	1	1	High	1726.84	576.286	20.5868
High	Phosphoribosyl pyrophosphate synthase-associated protein 2 OS=Mus musculus OX=10090 GN=Prpsap2 PE=1 SV=1	Master Protein	Q8R574	Prpsap2	581.94	0	43	175	41	91	369	40.9
	Annotated Sequence	Modifications	Master Protein Accessions	Positions in Master Proteins	XCorr (by Search Engine): Sequest HT	# Protein Groups	# Proteins	# PSMs	# Missed Cleavages	Confidence	Theo. MH+ [Da]	m/z [Da] (by Search Engine): Sequest HT	RT [min] (by Search Engine): Sequest HT
	[K].AGLTHIITMDLHQK.[E]	1xOxidation [M9]	Q9D0M1; Q8R574	Q9D0M1 [125-138]; Q8R574 [137-150]	5.08	2	2	5	0	High	1593.84	531.952	20.8859
	[K].AGLTHLITMDLHQKEIQGFFNIPVDNLR.[A]	1xOxidation [M9]	Q8R574	Q8R574 [137-164]	7.11	1	1	3	1	High	3236.69	1079.57	31.038
	[K].AGLTHLITMDLHQKEIQGFFNIPVDNLR.[A]	1xDeamidated [Q]; 1xOxidation [M9]	Q8R574	Q8R574 [137-164]	3.94	1	1	2	1	High	3237.67	1079.9	31.1947
	[K].AGLTHLITMDLHQKEIQGFFNIPVDNLR.[A]	1xPhospho [T8]	Q8R574	Q8R574 [137-164]	3.38	1	1	3	1	High	3300.66	825.928	31.0579
	[R].AQSFAER.[L]		Q8R574	Q8R574 [196-202]	2.17	1	1	4	0	High	808.395	404.701	14.6227
	[R].AQSFAERLR.[L]		Q8R574	Q8R574 [196-204]	1.97	1	1	2	1	High	1077.58	539.294	17.3276
	[R].ASPFLLQYIQEEIPDYR.[N]		Q8R574	Q8R574 [165-181]	4.82	1	1	4	0	High	2082.05	1041.53	34.9116
	[R].ASPFLLQYIQEEIPDYRNAVIVAK.[S]		Q8R574	Q8R574 [165-188]	5.65	1	1	3	1	High	2777.49	926.502	34.3382
	[R].ASPFLLQYIQEEIPDYRNAVIVAKSPASAK.[R]		Q8R574	Q8R574 [165-194]	3.9	1	1	1	2	High	3318.77	830.447	32.2737
	[K].DVNTTIMELLIMVYACK.[T]	1xCarbamidomethyl [C16]; 2xOxidation [M7; M12]	Q8R574	Q8R574 [81-97]	4.11	1	1	3	0	High	2046	682.669	39.0893
	[K].EKPPITVVGDVGGR.[I]		Q9D0M1; Q8R574	Q9D0M1 [237-250]; Q8R574 [250-263]	4.23	2	2	8	0	High	1423.79	475.268	20.7333
	[K].EIQGFFNIPVDNLR.[A]		Q8R574	Q8R574 [151-164]	3.9	1	1	3	0	High	1661.86	831.436	31.9821
	[R].GAYKIFVMATHGLLSSDAPR.[L]		Q8R574	Q8R574 [289-308]	2.86	1	1	1	1	Medium	2134.11	534.283	29.7374
	[R].GAYKIFVMATHGLLSSDAPR.[L]	1xOxidation [M8]	Q8R574	Q8R574 [289-308]	5.96	1	1	6	1	High	2150.11	538.282	27.9407
	[K].GGLVLFSANSNSSCMELSK.[K]	1xCarbamidomethyl [C14]; 1xOxidation [M15]	Q8R574	Q8R574 [18-36]	3.9	1	1	3	0	High	2016.94	1008.97	26.362
	[K].GGLVLFSANSNSSCMELSKK.[I]	1xCarbamidomethyl [C14]; 1xOxidation [M15]	Q8R574	Q8R574 [18-37]	6.06	1	1	3	1	High	2145.03	715.683	23.3947
	[K].GGLVLFSANSNSSCMELSKK.[I]	1xCarbamidomethyl [C14]; 1xDeamidated [N11]; 1xOxidation [M15]	Q8R574	Q8R574 [18-37]	2.82	1	1	3	1	High	2146.02	716.01	24.7187
	[R].GKDVFIIQTISK.[D]		Q8R574	Q8R574 [69-80]	3.85	1	1	3	1	High	1348.78	450.266	23.5612
	[R].GSIVSKLLASMMCK.[A]	1xCarbamidomethyl [C13]; 2xOxidation [M11; M12]	Q8R574	Q8R574 [123-136]	3.35	1	1	2	1	High	1556.78	519.6	23.6426
	[R].IAIIVDDIIDDVDSFLAAAETLKER.[G]		Q8R574	Q8R574 [264-288]	4.94	1	1	2	1	High	2745.46	915.826	40.5624
	[K].IFVMATHGLLSSDAPR.[L]		Q8R574	Q8R574 [293-308]	3.32	1	1	1	0	High	1714.89	572.303	25.4811
	[K].IFVMATHGLLSSDAPR.[L]	1xOxidation [M4]	Q8R574	Q8R574 [293-308]	5.13	1	1	4	0	High	1730.89	577.635	23.2859
	[R].LGIAVIHGEAQDAESDLVDGR.[H]		Q8R574	Q8R574 [205-225]	3.28	1	1	1	0	High	2165.08	722.367	26.4711
	[R].LGIAVIHGEAQDAESDLVDGRHSPPMVR.[S]	1xPhospho [S23]; 1xOxidation [M26]	Q8R574	Q8R574 [205-232]	6.39	1	1	3	1	High	3065.45	767.118	25.437
	[R].LGIAVIHGEAQDAESDLVDGRHSPPMVR.[S]	1xDeamidated [Q11]; 1xPhospho [S23]; 1xOxidation [M26]	Q8R574	Q8R574 [205-232]	2.09	1	1	2	1	Medium	3066.44	1022.82	25.5276
	[R].LGVEMGKVQVYQEPNR.[E]	1xOxidation [M5]	Q8R574	Q8R574 [42-57]	4.84	1	1	1	1	High	1862.94	621.653	20.1982
	[R].LGVEMGKVQVYQEPNRETR.[V]	1xOxidation [M5]	Q8R574	Q8R574 [42-60]	5.37	1	1	4	2	High	2249.13	750.383	18.8918
	[R].IHNGESMSYLFR.[N]		Q8R574	Q8R574 [352-363]	1.9	1	1	1	0	Medium	1453.69	727.349	20.0655
	[R].IHNGESMSYLFR.[N]	1xOxidation [M7]	Q8R574	Q8R574 [352-363]	3.81	1	1	3	0	High	1469.68	490.566	19.696
	[R].IHNGESMSYLFR.[N]	1xDeamidated [N3]; 1xOxidation [M7]	Q8R574	Q8R574 [352-363]	3.53	1	1	2	0	High	1470.67	490.894	21.9401
	[K].IKTVDISMILSEAIR.[R]		Q8R574	Q8R574 [336-350]	2.1	1	1	1	1	Medium	1688.96	563.659	32.1483
	[K].IKTVDISMILSEAIR.[R]	1xOxidation [M8]	Q8R574	Q8R574 [336-350]	4.49	1	1	7	1	High	1704.96	568.99	31.6014
	[K].IKTVDISMILSEAIRR.[I]		Q8R574	Q8R574 [336-351]	3.84	1	1	1	2	High	1845.06	462.021	30.165
	[K].IKTVDISMILSEAIRR.[I]	1xOxidation [M8]	Q8R574	Q8R574 [336-351]	4.83	1	1	9	2	High	1861.06	466.02	29.6511
	[K].LLASMMCK.[A]	1xCarbamidomethyl [C7]; 2xOxidation [M5; M6]	Q8R574	Q8R574 [129-136]	1.9	1	1	3	0	Medium	985.452	493.229	14.985
	[R].LIEESAIDEVVVTNTIPHEIQK.[L]		Q8R574	Q8R574 [309-330]	4.93	1	1	5	0	High	2477.31	826.441	28.672
	[R].LIEESAIDEVVVTNTIPHEIQK.[L]	1xDeamidated [N14]	Q8R574	Q8R574 [309-330]	4.11	1	1	3	0	High	2478.3	1239.66	28.7518
	[R].LIEESAIDEVVVTNTIPHEIQKLQCPK.[I]	1xCarbamidomethyl [C25]	Q8R574	Q8R574 [309-335]	6.29	1	1	4	1	High	3103.63	776.664	29.5566
	[R].LIEESAIDEVVVTNTIPHEIQKLQCPK.[I]	1xCarbamidomethyl [C25]; 1xDeamidated [Q]	Q8R574	Q8R574 [309-335]	4.75	1	1	3	1	High	3104.62	776.916	29.4595
	[R].LRLGIAVIHGEAQDAESDLVDGRHSPPMVR.[S]	1xPhospho [S25]; 1xOxidation [M28]	Q8R574	Q8R574 [203-232]	3.57	1	1	1	2	High	3334.64	834.416	26.1782
	[R].NAVIVAKSPASAK.[R]		Q8R574	Q8R574 [182-194]	2.44	1	1	1	1	High	1255.74	628.372	15.5529
	[R].NAVIVAKSPASAKR.[A]		Q8R574	Q8R574 [182-195]	2.46	1	1	1	2	High	1411.84	471.284	14.3992
	[K].RAQSFAER.[L]		Q8R574	Q8R574 [195-202]	2.59	1	1	3	1	High	964.496	482.751	13.1722
	[K].RAQSFAERLR.[L]		Q8R574	Q8R574 [195-204]	4.56	1	1	2	2	High	1233.68	411.899	15.6591
	[K].RGSIVSKLLASMMCK.[A]	1xCarbamidomethyl [C14]; 2xOxidation [M12; M13]	Q8R574	Q8R574 [122-136]	3.49	1	1	1	2	High	1712.89	571.634	21.656
	[R].RIHNGESMSYLFR.[N]	1xOxidation [M8]	Q8R574	Q8R574 [351-363]	4.72	1	1	2	1	High	1625.79	542.6	18.2993
	[R].RIHNGESMSYLFR.[N]	1xDeamidated [N4]; 1xOxidation [M8]	Q8R574	Q8R574 [351-363]	5.1	1	1	3	1	High	1626.77	542.928	20.0181
	[K].SIIGVIPYFPYSK.[Q]		Q8R574	Q8R574 [103-115]	3.02	1	1	4	0	High	1483.82	742.413	31.9058
	[K].SIIGVIPYFPYSKQCK.[M]	1xCarbamidomethyl [C15]	Q8R574	Q8R574 [103-118]	3.75	1	1	1	1	High	1900	634.004	28.5592
	[R].SVAAIHPSLEIPMLIPK.[E]	1xOxidation [M13]	Q8R574	Q8R574 [233-249]	4.43	1	1	8	0	High	1832.04	611.35	28.3488
	[R].SVAAIHPSLEIPMLIPKEKPPITVVGDVGGR.[I]	1xOxidation [M13]	Q8R574	Q8R574 [233-263]	6.37	1	1	3	1	High	3236.81	809.957	28.4935
	[K].TVDISMILSEAIR.[R]	1xOxidation [M6]	Q8R574	Q8R574 [338-350]	3.18	1	1	6	0	High	1463.78	488.597	33.5663
	[K].TVDISMILSEAIRR.[I]		Q8R574	Q8R574 [338-351]	2.65	1	1	1	1	High	1603.88	535.299	31.5815
	[K].TVDISMILSEAIRR.[I]	1xOxidation [M6]	Q8R574	Q8R574 [338-351]	2.83	1	1	4	1	High	1619.88	540.631	30.891
	[R].VQIQESVR.[G]		Q8R574	Q8R574 [61-68]	2.13	1	1	6	0	High	958.532	479.769	17.4768
	[K].VQVYQEPNR.[E]		Q8R574	Q8R574 [49-57]	2.05	1	1	3	0	High	1132.57	566.795	17.2495
	[K].VQVYQEPNRETR.[V]		Q8R574	Q8R574 [49-60]	2.81	1	1	6	1	High	1518.77	506.926	16.0654
	[K].VQVYQEPNRETR.[V]	2xDeamidated [Q2; N8]	Q8R574	Q8R574 [49-60]	2.02	1	1	1	1	Medium	1520.73	507.587	16.9005
High	Vimentin OS=Mus musculus OX=10090 GN=Vim PE=1 SV=3	Master Protein	P20152	Vim	277.7	0	39	83	38	74	466	53.7
	Annotated Sequence	Modifications	Master Protein Accessions	Positions in Master Proteins	XCorr (by Search Engine): Sequest HT	# Protein Groups	# Proteins	# PSMs	# Missed Cleavages	Confidence	Theo. MH+ [Da]	m/z [Da] (by Search Engine): Sequest HT	RT [min] (by Search Engine): Sequest HT
	[R].DVRQQYESVAAK.[N]		P20152	P20152 [271-282]	3.7	1	1	2	1	High	1393.71	465.24	18.5464
	[R].ETNLESLPLVDTHSKR.[T]		P20152	P20152 [425-440]	4.03	1	1	2	1	High	1838.96	613.659	21.8871
	[R].ETNLESLPLVDTHSKR.[T]	1xDeamidated [N3]	P20152	P20152 [425-440]	2.43	1	1	1	1	High	1839.94	613.992	21.8257
	[K].FADLSEAANR.[N]		P20152	P20152 [295-304]	1.94	1	1	1	0	High	1093.53	547.268	20.4092
	[K].FADLSEAANRNNDALR.[Q]		P20152	P20152 [295-310]	3.09	1	1	2	1	High	1776.86	592.959	21.3216
	[R].FLEQQNK.[ALVMI]		Q8VED5; Q3UV17; Q922U2; P20152	Q8VED5 [159-165]; Q3UV17 [185-191]; Q922U2 [182-188]; P20152 [123-129]	1.75	4	17	1	0	Medium	906.468	453.737	15.4393
	[R].FLEQQNKILLAELEQLKGQGK.[S]		P20152	P20152 [123-143]	7.36	1	1	4	2	High	2427.36	809.793	29.2102
	[R].FLEQQNKILLAELEQLKGQGK.[S]	1xDeamidated [Q15]	P20152	P20152 [123-143]	2.86	1	1	1	2	High	2428.34	810.125	29.4286
	[R].HLREYQDLLNVK.[M]		P20152	P20152 [379-390]	4.4	1	4	3	1	High	1527.83	509.947	22.1238
	[R].KLLEGEESRISLPLPTFSSLNLR.[E]		P20152	P20152 [402-424]	2.9	1	1	2	2	High	2599.45	650.619	30.4187
	[R].KVESLQEEIAFLK.[K]		P20152	P20152 [223-235]	5.05	1	1	3	1	High	1533.85	767.43	26.7069
	[R].KVESLQEEIAFLKK.[L]		P20152	P20152 [223-236]	6.35	1	1	3	2	High	1661.95	554.654	24.1859
	[R].LGDLYEEEMRELRR.[Q]	1xOxidation [M9]	P20152	P20152 [146-159]	3.13	1	1	4	2	High	1824.89	456.978	22.082
	[K].LLEGEESR.[IL]		P20152	P20152 [403-410]	1.86	1	7	2	0	Medium	932.468	466.737	16.3729
	[K].LLEGEESRISLPLPTFSSLNLR.[E]		P20152	P20152 [403-424]	3.19	1	1	1	1	High	2471.35	824.457	32.1777
	[K].ILLAELEQLKGQGK.[S]		P20152	P20152 [130-143]	4.36	1	1	3	1	High	1539.91	513.974	25.8251
	[R].LLQDSVDFSLADAINTEFKNTR.[T]		P20152	P20152 [79-100]	6.41	1	1	7	1	High	2497.26	833.091	32.2262
	[R].LQDEIQNMKEEMAR.[H]	2xOxidation [M8; M12]	P20152	P20152 [365-378]	2.46	1	1	1	1	High	1766.8	589.606	16.1109
	[K].LQEEMLQREEAESTLQSFRQDVDNASLAR.[L]	1xOxidation [M5]	P20152	P20152 [189-217]	2.7	1	1	2	2	Medium	3409.63	853.163	28.5489
	[R].LRSSVPGVR.[L]		P20152	P20152 [70-78]	1.63	1	1	1	1	Medium	970.579	485.793	15.6736
	[R].ISLPLPTFSSLNLR.[E]		P20152	P20152 [411-424]	2.68	1	1	3	0	High	1557.9	519.972	33.0477
	[R].ISLPLPTFSSLNLRETNLESLPLVDTHSK.[R]		P20152	P20152 [411-439]	2.68	1	1	1	1	Medium	3221.74	806.192	32.7702
	[R].ISLPLPTFSSLNLRETNLESLPLVDTHSKR.[T]	1xDeamidated [N]	P20152	P20152 [411-440]	5.16	1	1	3	2	High	3378.83	845.467	31.4169
	[K].MALDIEIATYR.[K]	1xOxidation [M1]	P20152	P20152 [391-401]	1.85	1	4	1	0	Medium	1311.66	656.336	26.4776
	[K].MALDIEIATYRK.[L]	1xOxidation [M1]	P20152	P20152 [391-402]	3.14	1	4	2	1	High	1439.76	480.591	23.0993
	[R].MFGGSGTSSRPSSNR.[S]	1xOxidation [M1]	P20152	P20152 [14-28]	2.43	1	1	1	0	High	1543.69	515.235	13.9239
	[K].NLQEAEEWYK.[S]		P20152	P20152 [283-292]	2.34	1	4	1	0	High	1309.61	655.308	23.9168
	[K].NLQEAEEWYKSK.[YVF]		P20152	P20152 [283-294]	3.56	1	4	1	1	High	1524.73	508.916	22.0782
	[R].QDVDNASLAR.[L]		P20152	P20152 [208-217]	2.72	1	1	2	0	High	1088.53	544.77	16.9198
	[R].QQYESVAAK.[N]		P20152	P20152 [274-282]	2.09	1	1	3	0	High	1023.51	512.26	15.3742
	[R].QVDQLTNDKAR.[V]		P20152	P20152 [160-170]	3.88	1	1	3	1	High	1287.67	429.893	14.5334
	[R].QVDQLTNDKAR.[V]	1xDeamidated [N7]	P20152	P20152 [160-170]	2.78	1	1	1	1	High	1288.65	430.221	15.3868
	[R].QVQSLTCEVDALKGTNESLER.[Q]	1xCarbamidomethyl [C7]	P20152	P20152 [322-342]	6.66	1	1	4	1	High	2377.17	793.06	25.295
	[R].RMFGGSGTSSRPSSNR.[S]	1xOxidation [M2]	P20152	P20152 [13-28]	3.6	1	1	1	1	High	1699.79	425.703	13.1293
	[R].RQVDQLTNDKAR.[V]		P20152	P20152 [159-170]	5.2	1	1	1	2	High	1443.77	481.927	13.9245
	[K].SKFADLSEAANRNNDALR.[Q]		P20152	P20152 [293-310]	2.25	1	1	1	2	Medium	1991.99	664.668	20.4681
	[R].SLYSSSPGGAYVTR.[S]		P20152	P20152 [51-64]	2.95	1	1	2	0	High	1444.71	722.857	21.5225
	[R].SYVTTSTR.[T]		P20152	P20152 [29-36]	2.05	1	1	1	0	High	914.458	457.733	15.1147
	[R].TNEKVELQELNDRFANYIDKVR.[F]		P20152	P20152 [101-122]	5.72	1	1	1	3	High	2694.38	674.351	27.8061
	[R].TYSLGSALRPSTSR.[S]		P20152	P20152 [37-50]	2.31	1	1	1	0	Medium	1495.79	499.267	20.599
	[R].VEVERDNLAEDIMR.[L]	1xOxidation [M13]	P20152	P20152 [171-184]	3.06	1	1	2	1	High	1704.82	568.945	21.3576
	[R].VEVERDNLAEDIMRLR.[E]	1xOxidation [M13]	P20152	P20152 [171-186]	3.06	1	1	1	2	High	1974.01	658.672	24.26
High	Fibronectin OS=Mus musculus OX=10090 GN=Fn1 PE=1 SV=4	Master Protein	P11276	Fn1	101.21	0	23	33	23	14	2477	272.4
	Annotated Sequence	Modifications	Master Protein Accessions	Positions in Master Proteins	XCorr (by Search Engine): Sequest HT	# Protein Groups	# Proteins	# PSMs	# Missed Cleavages	Confidence	Theo. MH+ [Da]	m/z [Da] (by Search Engine): Sequest HT	RT [min] (by Search Engine): Sequest HT
	[R].APITGYIIR.[H]		P11276	P11276 [1473-1481]	2.27	1	1	1	0	High	1003.59	502.301	23.8534
	[R].FLTTTPNSLLVSWQAPR.[A]		P11276	P11276 [2001-2017]	3.91	1	1	2	0	High	1931.04	966.024	31.3378
	[K].FSQVTPTSFTAQWIAPSVQLTGYR.[V]		P11276	P11276 [1820-1843]	3.07	1	1	1	0	High	2685.37	895.792	33.3711
	[R].FTNIGPDTMR.[V]	1xOxidation [M9]	P11276	P11276 [1365-1374]	1.62	1	1	1	0	Medium	1167.55	584.274	19.1914
	[R].GVTYNIIVEALQNQR.[R]		P11276	P11276 [2255-2269]	3.09	1	1	1	0	High	1717.92	859.466	31.6098
	[R].GVTYNIIVEALQNQRR.[H]		P11276	P11276 [2255-2270]	3.46	1	1	3	1	High	1874.02	625.347	29.0507
	[R].HALQSASAGSGSFTDVR.[T]		P11276	P11276 [274-290]	3.89	1	1	2	0	High	1690.81	564.276	18.8982
	[R].IAGYRLTAGLTR.[G]		P11276	P11276 [1023-1034]	2.42	1	1	1	1	High	1291.75	431.254	22.135
	[K].LGVRPSQGGEAPR.[E]		P11276	P11276 [1116-1128]	3.14	1	1	1	0	High	1323.71	441.909	15.4194
	[R].ISCTIANR.[C]	1xCarbamidomethyl [C3]	P11276	P11276 [134-141]	1.84	1	1	1	0	Medium	934.477	467.743	16.2459
	[R].ITGYIIKYEKPGSPPR.[E]		P11276	P11276 [2020-2035]	2.64	1	1	1	1	Medium	1819.01	455.509	20.2342
	[R].NLQPGSEYTVTLVAVKGNQQSPK.[A]		P11276	P11276 [1054-1076]	4.09	1	1	1	1	High	2458.29	820.104	23.8978
	[R].NTFAEITGLSPGVTYLFK.[V]		P11276	P11276 [958-975]	4.09	1	1	2	0	High	1958.03	979.523	33.8121
	[K].QYNVGPLASKYPLR.[N]		P11276	P11276 [1040-1053]	3.72	1	1	1	1	High	1605.87	535.963	22.8951
	[R].STTPDITGYR.[I]		P11276	P11276 [1197-1206]	2.06	1	1	1	0	High	1110.54	555.775	20.183
	[R].SYTITGLQPGTDYKIHLYTLNDNAR.[S]		P11276	P11276 [1957-1981]	4.84	1	1	2	1	High	2854.44	952.154	27.2902
	[R].SYTITGLQPGTDYKIHLYTLNDNAR.[S]	1xDeamidated [Q8]	P11276	P11276 [1957-1981]	3.05	1	1	2	1	High	2855.42	714.616	27.3387
	[K].TEIDKPSQMQVTDVQDNSISVR.[W]	1xOxidation [M9]	P11276	P11276 [1630-1651]	3.67	1	1	1	0	High	2506.21	836.074	21.715
	[K].TGLDSPTGFDSSDITANSFTVHWVAPR.[A]		P11276	P11276 [1446-1472]	4.01	1	1	1	0	High	2878.36	960.126	30.8128
	[R].VTTTPKNGLGPSK.[T]	1xDeamidated [N7]	P11276	P11276 [1664-1676]	2.49	1	1	1	1	High	1300.71	434.242	15.3806
	[R].VTWAPPPSIELTNLLVR.[Y]		P11276	P11276 [1375-1391]	4.97	1	1	2	0	High	1906.08	636.032	34.1568
	[R].WLPSTSPVTGYR.[V]		P11276	P11276 [1652-1663]	2.01	1	1	1	0	High	1363.7	682.352	24.7874
	[R].WSRPQAPITGYR.[I]		P11276	P11276 [830-841]	4.06	1	1	2	0	High	1431.75	477.92	20.5273
	[R].YQCYCYGR.[G]	2xCarbamidomethyl [C3; C5]	P11276	P11276 [585-592]	1.76	1	1	1	0	Medium	1169.45	585.229	18.2197
High	Actin, gamma-enteric smooth muscle OS=Mus musculus OX=10090 GN=Actg2 PE=1 SV=1	Master Protein	P63268	Actg2	20.29	0	6	8	6	19	376	41.9
	Annotated Sequence	Modifications	Master Protein Accessions	Positions in Master Proteins	XCorr (by Search Engine): Sequest HT	# Protein Groups	# Proteins	# PSMs	# Missed Cleavages	Confidence	Theo. MH+ [Da]	m/z [Da] (by Search Engine): Sequest HT	RT [min] (by Search Engine): Sequest HT
	[K].AGFAGDDAPR.[A]		P63268	P63268 [20-29]	1.67	1	6	1	0	Medium	976.448	488.727	17.2092
	[R].AVFPSIVGRPR.[H]		P63268	P63268 [30-40]	2.74	1	6	1	0	High	1198.71	400.241	21.9636
	[K].DSYVGDEAQSKR.[G]		P63268	P63268 [52-63]	2.22	1	6	1	1	Medium	1354.62	452.212	15.2552
	[K].EITALAPSTMK.[I]	1xOxidation [M10]	P63268	P63268 [317-327]	2.22	1	6	2	0	High	1177.61	589.309	19.7263
	[R].HQGVMVGMGQKDSYVGDEAQSKR.[G]	2xOxidation [M5; M8]	P63268	P63268 [41-63]	4.32	1	6	1	2	High	2539.17	635.547	15.7478
	[RK].SYELPDGQVITIGNER.[F]		P63268	P63268 [240-255]	3.02	1	7	2	0	High	1790.89	895.951	28.5325
High	Ig heavy chain V region 914 OS=Mus musculus OX=10090 PE=1 SV=1	Master Protein	P18527	Gm16949	18.29	0	3	9	3	11	97	10.7
	Annotated Sequence	Modifications	Master Protein Accessions	Positions in Master Proteins	XCorr (by Search Engine): Sequest HT	# Protein Groups	# Proteins	# PSMs	# Missed Cleavages	Confidence	Theo. MH+ [Da]	m/z [Da] (by Search Engine): Sequest HT	RT [min] (by Search Engine): Sequest HT
	[R].FTISRDNAR.[N]	1xDeamidated [N7]	P18527	P18527 [67-75]	2.22	1	1	5	1	High	1080.54	540.775	16.8679
	[K].GRFTISR.[DB]		P18527	P18527 [65-71]	1.94	1	18	2	1	High	836.474	418.74	15.8585
	[K].GRFTISRDNAR.[N]	1xDeamidated [N9]	P18527	P18527 [65-75]	2.09	1	1	2	2	High	1293.67	647.337	15.7504
High	Fibulin-2 OS=Mus musculus OX=10090 GN=Fbln2 PE=1 SV=2	Master Protein	P37889	Fbln2	17.29	0	6	7	6	6	1221	131.7
	Annotated Sequence	Modifications	Master Protein Accessions	Positions in Master Proteins	XCorr (by Search Engine): Sequest HT	# Protein Groups	# Proteins	# PSMs	# Missed Cleavages	Confidence	Theo. MH+ [Da]	m/z [Da] (by Search Engine): Sequest HT	RT [min] (by Search Engine): Sequest HT
	[R].CLRFDCPPNYVR.[V]	2xCarbamidomethyl [C1; C6]	P37889	P37889 [1088-1099]	2.56	1	2	1	1	High	1596.74	532.919	22.434
	[R].FRAEEDIDPNSVHSVPR.[G]		P37889	P37889 [405-421]	2.94	1	2	1	1	High	1967.96	492.745	20.416
	[R].FRAEEDIDPNSVHSVPR.[G]	1xDeamidated [N10]	P37889	P37889 [405-421]	2.99	1	2	1	1	High	1968.94	656.989	20.3892
	[R].GAPQLDTAR.[E]		P37889	P37889 [639-647]	1.79	1	2	1	0	Medium	928.485	464.746	16.4835
	[R].RLNAYTGVVSLQR.[S]		P37889	P37889 [1171-1183]	2.3	1	2	1	1	Medium	1476.83	492.948	21.8636
	[R].RPPEPEAAPR.[R]		P37889	P37889 [556-565]	1.96	1	2	1	0	High	1119.59	560.299	14.157
	[R].SVMQEGAAPLPR.[S]	1xOxidation [M3]	P37889	P37889 [336-347]	2.75	1	2	1	0	High	1271.64	636.325	18.4465

## Sheet: 293T (NES-GFP)
Proteins identified from eluates of 3T3 NES-GFP IP
High (99%) confidence and 2 peptides
Protein FDR Confidence: Sequest HT	Description	Master	Accession	Gene Symbol	Score Sequest HT: Sequest HT	Exp. q-value: Sequest HT	# Peptides	# PSMs	# Unique Peptides	Coverage [%]	# AAs	MW [kDa]
High	Green fluorescent protein OS=Aequorea victoria OX=6100 GN=GFP PE=1 SV=1	Master Protein	P42212	GFP	239.92	0	13	142	13	38	238	26.9
	Annotated Sequence	Modifications	Master Protein Accessions	Positions in Master Proteins	XCorr (by Search Engine): Sequest HT	# Protein Groups	# Proteins	# PSMs	# Missed Cleavages	Confidence	Theo. MH+ [Da]	m/z [Da] (by Search Engine): Sequest HT	RT [min] (by Search Engine): Sequest HT
	[R].AEVKFEGDTLVNR.[I]		P42212	P42212 [110-122]	3.91	1	1	13	1	High	1477.76	493.26	21.3498
	[R].AEVKFEGDTLVNRIELK.[G]		P42212	P42212 [110-126]	4.71	1	1	13	2	High	1961.07	491.024	24.9135
	[K].FEGDTLVNR.[I]		P42212	P42212 [114-122]	2.15	1	1	3	0	High	1050.52	525.765	20.5261
	[K].FEGDTLVNRIELK.[G]		P42212	P42212 [114-126]	3.7	1	1	10	1	High	1533.83	511.948	25.2948
	[K].FICTTGK.[L]	1xCarbamidomethyl [C3]	P42212	P42212 [46-52]	1.62	1	1	6	0	High	826.413	413.71	15.8688
	[K].FSVSGEGEGDATYGK.[L]		P42212	P42212 [27-41]	2.15	1	1	3	0	High	1503.66	752.334	20.8002
	[K].FSVSGEGEGDATYGKLTLK.[F]		P42212	P42212 [27-45]	3.72	1	1	7	1	High	1958.97	653.662	24.0257
	[K].GIDFKEDGNILGHK.[L]		P42212	P42212 [127-140]	3.03	1	1	2	1	High	1542.79	514.935	21.9799
	[K].NGIKVNFK.[I]		P42212	P42212 [159-166]	2.39	1	1	9	1	High	919.536	460.272	17.9787
	[K].NGIKVNFK.[I]	1xDeamidated [N1]	P42212	P42212 [159-166]	2.49	1	1	8	1	High	920.52	460.764	20.2236
	[K].SAMPEGYVQER.[T]	1xOxidation [M3]	P42212	P42212 [86-96]	2.46	1	1	34	0	High	1282.57	641.79	17.8851
	[R].TIFFKDDGNYK.[T]		P42212	P42212 [97-107]	2.82	1	1	21	1	High	1347.66	449.891	21.7181
	[R].TIFFKDDGNYKTR.[A]		P42212	P42212 [97-109]	3.11	1	1	10	2	High	1604.81	401.957	20.3864
	[K].VNFKIR.[H]		P42212	P42212 [163-168]	1.61	1	1	3	1	High	776.478	388.743	18.1129
High	Heat shock 70 kDa protein 1B OS=Homo sapiens OX=9606 GN=HSPA1B PE=1 SV=1	Master Protein	P0DMV9	HSPA1B; HSPA1A	31.18	0	11	22	10	17	641	70
	Annotated Sequence	Modifications	Master Protein Accessions	Positions in Master Proteins	XCorr (by Search Engine): Sequest HT	# Protein Groups	# Proteins	# PSMs	# Missed Cleavages	Confidence	Theo. MH+ [Da]	m/z [Da] (by Search Engine): Sequest HT	RT [min] (by Search Engine): Sequest HT
	[K].DAGVIAGLNVLR.[I]		P0DMV9	P0DMV9 [160-171]	2.61	1	2	3	0	High	1197.69	599.351	28.8928
	[K].GGSGSGPTIEEVD.[-]		P0DMV9	P0DMV9 [629-641]	1.52	1	1	1	0	High	1204.53	602.77	21.7222
	[R].IINEPTAAAIAYGLDR.[RT]		P0DMV9	P0DMV9 [172-187]	2.82	1	2	6	0	High	1687.9	844.455	27.8615
	[K].NALESYAFNMK.[S]	1xOxidation [M10]	P0DMV9	P0DMV9 [540-550]	1.98	1	2	1	0	High	1303.6	652.303	23.2448
	[K].NQVALNPQNTVFDAK.[R]		P0DMV9	P0DMV9 [57-71]	1.72	1	1	2	0	High	1658.85	829.929	23.931
	[K].NQVALNPQNTVFDAKR.[L]		P0DMV9	P0DMV9 [57-72]	2.59	1	1	2	1	High	1814.95	605.655	21.9375
	[R].QATKDAGVIAGLNVLR.[I]		P0DMV9	P0DMV9 [156-171]	2.56	1	2	2	1	High	1625.93	542.649	24.8411
	[K].SAVEDEGLK.[G]		P0DMV9	P0DMV9 [551-559]	1.41	1	1	1	0	Medium	947.468	474.237	16.5526
	[R].STLEPVEK.[A]		P0DMV9	P0DMV9 [312-319]	1.42	1	3	2	0	Medium	902.483	451.745	16.583
	[R].TTPSYVAFTDTER.[L]		P11142; P0DMV9	P11142 [37-49]; P0DMV9 [37-49]	1.87	2	6	1	0	High	1487.7	744.354	23.3646
	[K].VQVSYKGETK.[A]		P0DMV9	P0DMV9 [103-112]	1.71	1	1	1	1	High	1138.61	380.208	14.9716
High	ATP synthase subunit beta, mitochondrial OS=Homo sapiens OX=9606 GN=ATP5F1B PE=1 SV=3	Master Protein	P06576	ATP5B	13.1	0	6	11	6	17	529	56.5
	Annotated Sequence	Modifications	Master Protein Accessions	Positions in Master Proteins	XCorr (by Search Engine): Sequest HT	# Protein Groups	# Proteins	# PSMs	# Missed Cleavages	Confidence	Theo. MH+ [Da]	m/z [Da] (by Search Engine): Sequest HT	RT [min] (by Search Engine): Sequest HT
	[R].FTQAGSEVSALLGR.[I]		P06576	P06576 [311-324]	2.77	1	1	2	0	High	1435.75	718.381	26.925
	[R].IMDPNIVGSEHYDVAR.[G]	1xOxidation [M2]	P06576	P06576 [407-422]	1.69	1	1	1	0	High	1831.86	611.293	21.7234
	[R].IMNVIGEPIDERGPIK.[T]	1xOxidation [M2]	P06576	P06576 [144-159]	2.06	1	1	1	1	High	1796.96	599.657	22.7849
	[R].LVLEVAQHLGESTVR.[T]		P06576	P06576 [95-109]	1.95	1	1	2	0	High	1650.92	550.976	25.2643
	[K].VLDSGAPIKIPVGPETLGR.[I]		P06576	P06576 [125-143]	1.5	1	1	2	1	Medium	1919.1	640.371	26.5841
	[K].VVDLLAPYAK.[G]		P06576	P06576 [189-198]	2.09	1	1	3	0	High	1088.64	544.822	26.1263
High	Heat shock cognate 71 kDa protein OS=Homo sapiens OX=9606 GN=HSPA8 PE=1 SV=1	Master Protein	P11142	HSPA8	9.14	0	5	6	4	10	646	70.9
	Annotated Sequence	Modifications	Master Protein Accessions	Positions in Master Proteins	XCorr (by Search Engine): Sequest HT	# Protein Groups	# Proteins	# PSMs	# Missed Cleavages	Confidence	Theo. MH+ [Da]	m/z [Da] (by Search Engine): Sequest HT	RT [min] (by Search Engine): Sequest HT
	[K].DAGTIAGLNVLR.[I]		P11142	P11142 [160-171]	2.07	1	1	2	0	High	1199.67	600.341	27.3615
	[R].IINEPTAAAIAYGLDKK.[GV]		P11142	P11142 [172-188]	3.22	1	2	1	1	High	1787.99	596.668	25.0745
	[K].NQVAMNPTNTVFDAKR.[L]	1xOxidation [M5]	P11142	P11142 [57-72]	1.51	1	1	1	1	High	1821.89	607.969	19.7158
	[R].QATKDAGTIAGLNVLR.[I]		P11142	P11142 [156-171]	1.48	1	1	1	1	Medium	1627.91	543.309	23.3541
	[R].TTPSYVAFTDTER.[L]		P11142; P0DMV9	P11142 [37-49]; P0DMV9 [37-49]	1.87	2	6	1	0	High	1487.7	744.354	23.3646
High	Far upstream element-binding protein 2 OS=Homo sapiens OX=9606 GN=KHSRP PE=1 SV=4	Master Protein	Q92945	KHSRP	7.87	0	4	7	4	6	711	73.1
	Annotated Sequence	Modifications	Master Protein Accessions	Positions in Master Proteins	XCorr (by Search Engine): Sequest HT	# Protein Groups	# Proteins	# PSMs	# Missed Cleavages	Confidence	Theo. MH+ [Da]	m/z [Da] (by Search Engine): Sequest HT	RT [min] (by Search Engine): Sequest HT
	[K].DAFADAVQR.[A]		Q92945	Q92945 [72-80]	1.47	1	1	1	0	Medium	992.48	496.743	21.0428
	[R].IGGGIDVPVPR.[H]		Q92945	Q92945 [321-331]	2.52	1	1	3	0	High	1079.62	540.314	23.709
	[R].IINDLLQSLR.[S]		Q92945	Q92945 [385-394]	1.66	1	1	2	0	High	1184.7	592.853	28.5192
	[R].SVSLTGAPESVQK.[A]		Q92945	Q92945 [191-203]	1.52	1	1	1	0	High	1302.69	651.849	19.9437
High	Actin, cytoplasmic 1 OS=Homo sapiens OX=9606 GN=ACTB PE=1 SV=1	Master Protein	P60709	ACTB	5.72	0	3	5	3	10	375	41.7
	Annotated Sequence	Modifications	Master Protein Accessions	Positions in Master Proteins	XCorr (by Search Engine): Sequest HT	# Protein Groups	# Proteins	# PSMs	# Missed Cleavages	Confidence	Theo. MH+ [Da]	m/z [Da] (by Search Engine): Sequest HT	RT [min] (by Search Engine): Sequest HT
	[K].AGFAGDDAPR.[A]		P60709	P60709 [19-28]	1.27	1	10	1	0	Medium	976.448	488.728	17.3622
	[R].AVFPSIVGRPR.[QH]		P60709	P60709 [29-39]	1.67	1	9	2	0	High	1198.71	400.24	22.4808
	[R].VAPEEHPVLLTEAPLNPK.[A]		P60709	P60709 [96-113]	3.04	1	2	2	0	High	1954.06	652.027	23.9667
High	Heat shock protein HSP 90-alpha OS=Homo sapiens OX=9606 GN=HSP90AA1 PE=1 SV=5	Master Protein	P07900	HSP90AA1	2.4	0	2	2	2	4	732	84.6
	Annotated Sequence	Modifications	Master Protein Accessions	Positions in Master Proteins	XCorr (by Search Engine): Sequest HT	# Protein Groups	# Proteins	# PSMs	# Missed Cleavages	Confidence	Theo. MH+ [Da]	m/z [Da] (by Search Engine): Sequest HT	RT [min] (by Search Engine): Sequest HT
	[K].ADLINNLGTIAK.[SF]		P07900	P07900 [101-112]	2.4	1	4	1	0	High	1242.71	621.856	25.8692
	[R].GVVDSEDLPLNISR.[E]		P07900	P07900 [387-400]	1.45	1	2	1	0	Medium	1513.79	757.397	26.6283
High	Tubulin beta-2A chain OS=Homo sapiens OX=9606 GN=TUBB2A PE=1 SV=1	Master Protein	Q13885	TUBB2A	0	0	2	2	2	5	445	49.9
	Annotated Sequence	Modifications	Master Protein Accessions	Positions in Master Proteins	XCorr (by Search Engine): Sequest HT	# Protein Groups	# Proteins	# PSMs	# Missed Cleavages	Confidence	Theo. MH+ [Da]	m/z [Da] (by Search Engine): Sequest HT	RT [min] (by Search Engine): Sequest HT
	[R].AILVDLEPGTMDSVR.[S]	1xOxidation [M11]	Q13885	Q13885 [63-77]	1.3	1	4	1	0	Medium	1631.83	816.419	26.4185
	[R].YLTVAAIFR.[G]		Q13885	Q13885 [310-318]	1.27	1	2	1	0	Medium	1053.61	527.308	29.0111

## Sheet: 293T (PRPS1-GFP)
Proteins identified from eluates of 293T PRPS1-GFP IP
High (99%) confidence and 2 peptides
Protein FDR Confidence: Sequest HT	Description	Master	Accession	Gene Symbol	Score Sequest HT: Sequest HT	Exp. q-value: Sequest HT	# Peptides	# PSMs	# Unique Peptides	Coverage [%]	# AAs	MW [kDa]
High	Ribose-phosphate pyrophosphokinase 1	Master Protein	PRPS1	PRPS1	7258.18	0	65	2029	25	91	318	34.8
	Annotated Sequence	Modifications	Master Protein Accessions	Positions in Master Proteins	XCorr (by Search Engine): Sequest HT	# Protein Groups	# Proteins	# PSMs	# Missed Cleavages	Confidence	Theo. MH+ [Da]	m/z [Da] (by Search Engine): Sequest HT	RT [min] (by Search Engine): Sequest HT
	[K].ANEVDRMVLVGDVK.[D]	1xOxidation [M7]	P11908; PRPS1	P11908 [199-212]; PRPS1 [199-212]	4.47	2	2	3	1	High	1560.81	520.94	20.0771
	[K].ANEVDRMVLVGDVK.[D]	1xDeamidated [N2]; 1xOxidation [M7]	P11908; PRPS1	P11908 [199-212]; PRPS1 [199-212]	2.88	2	2	2	1	High	1561.79	521.267	21.2704
	[K].ANEVDRMVLVGDVKDR.[V]		P11908; PRPS1	P11908 [199-214]; PRPS1 [199-214]	4.75	2	2	2	2	High	1815.94	454.74	21.8225
	[K].ANEVDRMVLVGDVKDR.[V]	1xDeamidated [N2]	P11908; PRPS1	P11908 [199-214]; PRPS1 [199-214]	3.31	2	2	2	2	High	1816.92	454.983	19.0516
	[K].ANEVDRMVLVGDVKDR.[V]	1xOxidation [M7]	P11908; PRPS1	P11908 [199-214]; PRPS1 [199-214]	6.11	2	2	30	2	High	1831.93	611.316	19.0258
	[K].ANEVDRMVLVGDVKDR.[V]	1xDeamidated [N2]; 1xOxidation [M7]	P11908; PRPS1	P11908 [199-214]; PRPS1 [199-214]	5.97	2	2	7	2	High	1832.92	611.644	20.024
	[K].DKSRAPISAK.[L]		P11908; PRPS1	P11908 [101-110]; PRPS1 [101-110]	2.49	2	2	15	2	High	1072.61	536.809	10.9281
PRPS1 specific	[R].ENISEWR.[N]		PRPS1	PRPS1 [157-163]	2.1	1	1	4	0	Medium	933.442	467.225	19.9793
	[R].ENISEWRNCTIVSPDAGGAK.[R]	1xCarbamidomethyl [C9]	PRPS1	PRPS1 [157-176]	4.82	1	1	3	1	High	2204.04	735.352	23.4718
	[R].ENISEWRNCTIVSPDAGGAK.[R]	1xCarbamidomethyl [C9]; 1xDeamidated [N8]	PRPS1	PRPS1 [157-176]	3.57	1	1	2	1	High	2205.02	735.681	23.9628
	[R].ENISEWRNCTIVSPDAGGAKR.[V]	1xCarbamidomethyl [C9]	PRPS1	PRPS1 [157-177]	5.23	1	1	3	2	High	2360.14	590.791	21.9088
	[K].ERKKANEVDR.[M]		P11908; PRPS1	P11908 [195-204]; PRPS1 [195-204]	3.46	2	2	5	3	High	1244.67	415.562	9.9946
	[K].FSNQETCVEIGESVR.[G]	1xCarbamidomethyl [C7]	PRPS1	PRPS1 [35-49]	4.13	1	1	14	0	High	1754.8	585.606	22.9989
	[K].HCSKIQVIDISMILAEAIRR.[T]	1xCarbamidomethyl [C2]; 1xOxidation [M12]	PRPS1	PRPS1 [283-302]	5.72	1	1	4	2	High	2369.28	593.076	30.6176
	[K].KANEVDR.[M]		P11908; PRPS1	P11908 [198-204]; PRPS1 [198-204]	2.27	2	2	3	1	High	831.432	416.218	10.0838
	[K].KANEVDRMVLVGDVK.[D]	1xOxidation [M8]	P11908; PRPS1	P11908 [198-212]; PRPS1 [198-212]	4.37	2	2	4	2	High	1688.9	563.638	18.1017
	[K].KANEVDRMVLVGDVKDR.[V]		P11908; PRPS1	P11908 [198-214]; PRPS1 [198-214]	4.91	2	2	2	3	High	1944.03	486.763	19.9273
	[K].KANEVDRMVLVGDVKDR.[V]	1xOxidation [M8]	P11908; PRPS1	P11908 [198-214]; PRPS1 [198-214]	5.76	2	2	17	3	High	1960.03	490.762	17.8026
	[K].KANEVDRMVLVGDVKDR.[V]	1xDeamidated [N3]; 1xOxidation [M8]	P11908; PRPS1	P11908 [198-214]; PRPS1 [198-214]	5.36	2	2	7	3	High	1961.01	491.009	18.2318
	[K].KDKSRAPISAK.[L]		P11908; PRPS1	P11908 [100-110]; PRPS1 [100-110]	4.42	2	2	18	3	High	1200.71	400.906	10.4952
	[K].KFSNQETCVEIGESVR.[G]	1xCarbamidomethyl [C8]	PRPS1	PRPS1 [34-49]	5.06	1	1	9	1	High	1882.9	628.304	20.8095
	[R].KKANEVDR.[M]		P11908; PRPS1	P11908 [197-204]; PRPS1 [197-204]	1.88	2	2	1	2	Medium	959.527	480.267	9.6858
	[R].KKANEVDRMVLVGDVK.[D]		P11908; PRPS1	P11908 [197-212]; PRPS1 [197-212]	2.36	2	2	1	3	Medium	1801	451.005	19.0428
	[R].KKANEVDRMVLVGDVK.[D]	1xOxidation [M9]	P11908; PRPS1	P11908 [197-212]; PRPS1 [197-212]	4.2	2	2	12	3	High	1816.99	455.005	16.677
	[R].KKANEVDRMVLVGDVK.[D]	1xDeamidated [N4]; 1xOxidation [M9]	P11908; PRPS1	P11908 [197-212]; PRPS1 [197-212]	3.6	2	2	2	3	High	1817.98	455.251	17.4273
PRPS1 specific	[K].IADRLGLELGK.[V]		P21108; PRPS1	P21108 [19-29]; PRPS1 [19-29]	3.41	2	2	103	1	High	1184.7	395.572	23.0257
	[K].IADRLGLELGKVVTK.[K]		P21108; PRPS1	P21108 [19-33]; PRPS1 [19-33]	6.09	2	2	36	2	High	1611.98	537.998	23.6112
	[K].IADRLGLELGKVVTKK.[F]		P21108; PRPS1	P21108 [19-34]; PRPS1 [19-34]	7.03	2	2	44	3	High	1740.07	580.697	22.1156
PRPS1 specific	[K].IASASRVTAVIPCFPYAR.[Q]	1xCarbamidomethyl [C13]	P21108; PRPS1	P21108 [79-96]; PRPS1 [79-96]	3.82	2	2	3	1	High	1979.05	660.354	26.8123
	[K].IFSGSSHQDLSQK.[I]		P21108; PRPS1	P21108 [6-18]; PRPS1 [6-18]	4.83	2	2	41	0	High	1433.7	478.572	16.2589
	[K].IFSGSSHQDLSQKIADR.[L]		P21108; PRPS1	P21108 [6-22]; PRPS1 [6-22]	4.83	2	2	12	1	High	1888.95	472.993	19.1141
	[K].IFSGSSHQDLSQKIADR.[L]	1xDeamidated [Q8]	P21108; PRPS1	P21108 [6-22]; PRPS1 [6-22]	3.29	2	2	1	1	High	1889.94	945.48	19.0863
	[K].IFSGSSHQDLSQKIADRLGLELGK.[V]		P21108; PRPS1	P21108 [6-29]; PRPS1 [6-29]	7.36	2	2	23	2	High	2599.38	867.132	27.535
	[K].IFSGSSHQDLSQKIADRLGLELGK.[V]	1xDeamidated [Q12]	P21108; PRPS1	P21108 [6-29]; PRPS1 [6-29]	4.18	2	2	3	2	High	2600.37	1300.7	27.0585
	[K].IFSGSSHQDLSQKIADRLGLELGKVVTK.[K]		P21108; PRPS1	P21108 [6-33]; PRPS1 [6-33]	5.29	2	2	12	3	High	3026.66	757.421	28.3283
	[K].IFSGSSHQDLSQKIADRLGLELGKVVTK.[K]	1xDeamidated [Q12]	P21108; PRPS1	P21108 [6-33]; PRPS1 [6-33]	4.76	2	2	1	3	High	3027.65	1009.89	28.2662
	[K].IFSGSSHQDLSQKIADRLGLELGKVVTK.[K]	2xDeamidated [Q8; Q12]	P21108; PRPS1	P21108 [6-33]; PRPS1 [6-33]	2.47	2	2	1	3	Medium	3028.63	1010.22	28.6778
	[R].LGLELGKVVTK.[K]		P11908; P21108; PRPS1	P11908 [23-33]; P21108 [23-33]; PRPS1 [23-33]	3.84	3	3	11	1	High	1156.73	386.248	22.7293
	[R].LGLELGKVVTKK.[F]		P11908; P21108; PRPS1	P11908 [23-34]; P21108 [23-34]; PRPS1 [23-34]	4.35	3	3	10	2	High	1284.82	428.947	20.2148
	[K].LLSAGATR.[V]		P21108; PRPS1	P21108 [236-243]; PRPS1 [236-243]	2.25	2	2	11	0	High	788.462	394.735	16.083
	[K].LLSAGATRVYAILTHGIFSGPAISR.[I]		P21108; PRPS1	P21108 [236-260]; PRPS1 [236-260]	7.93	2	2	22	1	High	2571.44	857.818	32.4187
	[R].INNACFEAVVVTNTIPQEDK.[M]	1xCarbamidomethyl [C5]	PRPS1	PRPS1 [261-280]	6.12	1	1	6	0	High	2262.11	754.707	28.029
	[R].INNACFEAVVVTNTIPQEDK.[M]	1xCarbamidomethyl [C5]; 1xDeamidated [N13]	PRPS1	PRPS1 [261-280]	3.29	1	1	1	0	High	2263.09	755.041	28.3373
	[R].INNACFEAVVVTNTIPQEDKMK.[H]	1xCarbamidomethyl [C5]; 1xOxidation [M21]	PRPS1	PRPS1 [261-282]	6.17	1	1	9	1	High	2537.24	846.417	25.6777
	[R].INNACFEAVVVTNTIPQEDKMK.[H]	1xCarbamidomethyl [C5]; 1xDeamidated [N]; 1xOxidation [M21]	PRPS1	PRPS1 [261-282]	3.92	1	1	3	1	High	2538.22	846.748	26.8545
	[R].INNACFEAVVVTNTIPQEDKMKHCSK.[I]	2xCarbamidomethyl [C5; C24]; 1xOxidation [M21]	PRPS1	PRPS1 [261-286]	6.51	1	1	3	2	High	3049.45	763.12	22.54
	[R].INNACFEAVVVTNTIPQEDKMKHCSK.[I]	2xCarbamidomethyl [C5; C24]; 1xDeamidated [N13]; 1xOxidation [M21]	PRPS1	PRPS1 [261-286]	4.07	1	1	1	2	High	3050.44	1017.49	22.558
PRPS1 specific	[R].LNVDFALIHK.[E]		PRPS1	PRPS1 [185-194]	3.16	1	1	7	0	High	1169.67	585.338	25.354
	[R].LNVDFALIHKER.[K]		PRPS1	PRPS1 [185-196]	4.89	1	1	9	1	High	1454.81	485.609	22.8793
	[R].LNVDFALIHKERK.[K]		PRPS1	PRPS1 [185-197]	3.79	1	1	3	2	High	1582.91	396.482	20.8254
	[K].IQVIDISMILAEAIR.[R]		P11908; PRPS1	P11908 [287-301]; PRPS1 [287-301]	3.97	2	2	24	0	High	1684.97	562.327	38.7596
	[K].IQVIDISMILAEAIR.[R]	1xOxidation [M8]	P11908; PRPS1	P11908 [287-301]; PRPS1 [287-301]	5.54	2	2	44	0	High	1700.96	567.658	37.5273
	[K].IQVIDISMILAEAIRR.[T]		P11908; PRPS1	P11908 [287-302]; PRPS1 [287-302]	4.27	2	2	29	1	High	1841.07	614.361	35.5631
	[K].IQVIDISMILAEAIRR.[T]	1xOxidation [M8]	P11908; PRPS1	P11908 [287-302]; PRPS1 [287-302]	3.59	2	2	60	1	High	1857.06	619.692	35.1224
	[K].LVANMLSVAGADHIITMDLHASQIQGFFDIPVDNLYAEPAVLK.[W]		PRPS1	PRPS1 [111-153]	2.45	1	1	1	0	Medium	4637.38	1160.1	36.3279
	[K].LVANMLSVAGADHIITMDLHASQIQGFFDIPVDNLYAEPAVLK.[W]	1xDeamidated [N4]	PRPS1	PRPS1 [111-153]	2.42	1	1	1	0	Medium	4638.36	1160.35	37.7074
	[K].LVANMLSVAGADHIITMDLHASQIQGFFDIPVDNLYAEPAVLK.[W]	1xOxidation [M]	PRPS1	PRPS1 [111-153]	7.53	1	1	17	0	High	4653.37	1164.1	36.9881
	[K].LVANMLSVAGADHIITMDLHASQIQGFFDIPVDNLYAEPAVLK.[W]	1xDeamidated [N/Q]; 1xOxidation [M5]	PRPS1	PRPS1 [111-153]	5.53	1	1	3	0	High	4654.36	1552.13	36.386
	[K].LVANMLSVAGADHIITMDLHASQIQGFFDIPVDNLYAEPAVLK.[W]	2xDeamidated [Q23; Q25]; 1xOxidation [M]	PRPS1	PRPS1 [111-153]	3.31	1	1	2	0	High	4655.34	1552.47	36.8724
	[K].LVANMLSVAGADHIITMDLHASQIQGFFDIPVDNLYAEPAVLK.[W]	2xOxidation [M5; M17]	PRPS1	PRPS1 [111-153]	7.7	1	1	28	0	High	4669.37	1168.1	35.9056
	[K].LVANMLSVAGADHIITMDLHASQIQGFFDIPVDNLYAEPAVLK.[W]	1xDeamidated [N]; 2xOxidation [M5; M17]	PRPS1	PRPS1 [111-153]	5.05	1	1	4	0	High	4670.35	1168.35	34.5068
	[K].LVANMLSVAGADHIITMDLHASQIQGFFDIPVDNLYAEPAVLK.[W]	2xDeamidated [Q/N]; 2xOxidation [M5; M17]	PRPS1	PRPS1 [111-153]	2.83	1	1	2	0	Medium	4671.34	1557.8	39.4122
	[K].LVANMLSVAGADHIITMDLHASQIQGFFDIPVDNLYAEPAVLK.[W]	1xDeamidated [N/Q]; 1xPhospho [T16]	PRPS1	PRPS1 [111-153]	2.73	1	1	2	0	Medium	4718.33	1180.35	36.4288
	[K].LVANMLSVAGADHIITMDLHASQIQGFFDIPVDNLYAEPAVLK.[W]	2xDeamidated [Q23; Q25]; 1xPhospho [T16]	PRPS1	PRPS1 [111-153]	3.85	1	1	1	0	High	4719.31	1180.6	40.5594
	[K].MKHCSKIQVIDISMILAEAIR.[R]	1xCarbamidomethyl [C4]; 1xPhospho [S5]; 1xOxidation [M14]	PRPS1	PRPS1 [281-301]	2.92	1	1	2	2	High	2552.28	851.437	38.2818
	[-].MPNIKIFSGSSHQDLSQK.[I]	1xMet-loss [N-Term]	P21108; PRPS1	P21108 [1-18]; PRPS1 [1-18]	6.56	2	2	19	1	High	1885.98	629.33	19.7102
	[-].MPNIKIFSGSSHQDLSQK.[I]	1xDeamidated [N3]; 1xMet-loss [N-Term]	P21108; PRPS1	P21108 [1-18]; PRPS1 [1-18]	5.72	2	2	1	1	High	1886.96	629.663	19.5809
	[-].MPNIKIFSGSSHQDLSQK.[I]	1xMet-loss+Acetyl [N-Term]	P21108; PRPS1	P21108 [1-18]; PRPS1 [1-18]	5.77	2	2	6	1	High	1927.99	643.333	21.3847
	[-].MPNIKIFSGSSHQDLSQK.[I]	1xDeamidated [N3]; 1xMet-loss+Acetyl [N-Term]	P21108; PRPS1	P21108 [1-18]; PRPS1 [1-18]	3	2	2	2	1	High	1928.97	964.998	21.4303
	[-].MPNIKIFSGSSHQDLSQKIADR.[L]	1xMet-loss [N-Term]	P21108; PRPS1	P21108 [1-22]; PRPS1 [1-22]	8.07	2	2	5	2	High	2341.23	781.08	21.4668
	[-].MPNIKIFSGSSHQDLSQKIADR.[L]	1xMet-loss+Acetyl [N-Term]	P21108; PRPS1	P21108 [1-22]; PRPS1 [1-22]	5.73	2	2	2	2	High	2383.24	596.565	22.8806
	[-].MPNIKIFSGSSHQDLSQKIADRLGLELGK.[V]	1xMet-loss [N-Term]	P21108; PRPS1	P21108 [1-29]; PRPS1 [1-29]	6.98	2	2	3	3	High	3051.66	763.67	28.0303
	[-].MPNIKIFSGSSHQDLSQKIADRLGLELGK.[V]	1xDeamidated [Q17]; 1xMet-loss [N-Term]	P21108; PRPS1	P21108 [1-29]; PRPS1 [1-29]	4.02	2	2	2	3	High	3052.64	1018.23	28.1513
	[-].MPNIKIFSGSSHQDLSQKIADRLGLELGK.[V]	1xMet-loss+Acetyl [N-Term]	P21108; PRPS1	P21108 [1-29]; PRPS1 [1-29]	4.94	2	2	2	3	High	3093.67	774.174	29.2376
	[R].MVLVGDVK.[D]		P11908; PRPS1	P11908 [205-212]; PRPS1 [205-212]	2.02	2	2	1	0	Medium	860.491	430.749	21.8671
	[R].MVLVGDVK.[D]	1xOxidation [M1]	P11908; PRPS1	P11908 [205-212]; PRPS1 [205-212]	2.04	2	2	6	0	Medium	876.486	438.746	18.6287
	[R].MVLVGDVKDR.[V]		P11908; PRPS1	P11908 [205-214]; PRPS1 [205-214]	3.83	2	2	19	1	High	1131.62	377.877	19.5853
	[R].MVLVGDVKDR.[V]	1xOxidation [M1]	P11908; PRPS1	P11908 [205-214]; PRPS1 [205-214]	3.58	2	2	78	1	High	1147.61	383.209	17.6982
	[R].NCTIVSPDAGGAK.[R]	1xCarbamidomethyl [C2]	PRPS1	PRPS1 [164-176]	2.82	1	1	5	0	High	1289.62	645.311	17.7566
	[R].NCTIVSPDAGGAK.[R]	1xCarbamidomethyl [C2]; 1xDeamidated [N1]	PRPS1	PRPS1 [164-176]	2.72	1	1	1	0	High	1290.6	645.803	20.4153
	[R].NCTIVSPDAGGAKR.[V]	1xCarbamidomethyl [C2]	PRPS1	PRPS1 [164-177]	3.8	1	1	10	1	High	1445.72	482.577	16.0362
	[R].NCTIVSPDAGGAKR.[V]	1xCarbamidomethyl [C2]; 1xDeamidated [N1]	PRPS1	PRPS1 [164-177]	3.48	1	1	3	1	High	1446.7	482.906	18.1098
	[R].RTHNGESVSYLFSHVPL.[-]		P11908; P21108; PRPS1	P11908 [302-318]; P21108 [302-318]; PRPS1 [302-318]	6.25	3	3	12	1	High	1942.98	648.331	27.034
	[R].RTHNGESVSYLFSHVPL.[-]	1xDeamidated [N4]	P11908; P21108; PRPS1	P11908 [302-318]; P21108 [302-318]; PRPS1 [302-318]	7.09	3	3	16	1	High	1943.96	648.659	28.7391
	[K].RVTSIADR.[L]		P11908; PRPS1	P11908 [177-184]; PRPS1 [177-184]	2.69	2	2	12	1	High	917.516	459.262	14.4467
	[K].RVTSIADRLNVDFALIHK.[E]		PRPS1	PRPS1 [177-194]	5.61	1	1	114	2	High	2068.17	517.797	26.5106
	[K].RVTSIADRLNVDFALIHK.[E]	1xDeamidated [N10]	PRPS1	PRPS1 [177-194]	2.51	1	1	1	2	High	2069.15	1035.09	26.2069
	[K].RVTSIADRLNVDFALIHKER.[K]		PRPS1	PRPS1 [177-196]	5.56	1	1	123	3	High	2353.31	589.084	25.5389
	[K].RVTSIADRLNVDFALIHKER.[K]	1xDeamidated [N10]	PRPS1	PRPS1 [177-196]	4.57	1	1	5	3	High	2354.29	589.333	26.8251
	[K].SRAPISAK.[L]		P11908; PRPS1	P11908 [103-110]; PRPS1 [103-110]	2.49	2	2	23	1	High	829.489	415.248	11.4995
	[R].THNGESVSYLFSHVPL.[-]		P11908; P21108; PRPS1	P11908 [303-318]; P21108 [303-318]; PRPS1 [303-318]	4.77	3	3	18	0	High	1786.88	596.297	29.3322
	[R].THNGESVSYLFSHVPL.[-]	1xDeamidated [N3]	P11908; P21108; PRPS1	P11908 [303-318]; P21108 [303-318]; PRPS1 [303-318]	4.57	3	3	18	0	High	1787.86	596.625	31.0643
	[R].VAILVDDMADTCGTICHAADK.[L]	2xCarbamidomethyl [C12; C16]; 1xOxidation [M8]	P11908; PRPS1	P11908 [215-235]; PRPS1 [215-235]	4.75	2	2	1	0	High	2292.03	764.681	23.3604
	[R].VAILVDDMADTCGTICHAADKLLSAGATR.[V]	2xCarbamidomethyl [C12; C16]	PRPS1	PRPS1 [215-243]	5.32	1	1	2	1	High	3045.48	762.126	31.7354
	[R].VAILVDDMADTCGTICHAADKLLSAGATR.[V]	2xCarbamidomethyl [C12; C16]; 1xOxidation [M8]	PRPS1	PRPS1 [215-243]	8.49	1	1	6	1	High	3061.48	766.126	29.2307
	[R].VTAVIPCFPYAR.[Q]	1xCarbamidomethyl [C7]	P11908; P21108; PRPS1	P11908 [85-96]; P21108 [85-96]; PRPS1 [85-96]	4.45	3	3	48	0	High	1393.73	465.248	27.9513
	[R].VTAVIPCFPYARQDK.[K]	1xCarbamidomethyl [C7]	P11908; P21108; PRPS1	P11908 [85-99]; P21108 [85-99]; PRPS1 [85-99]	3.42	3	3	3	1	High	1764.91	588.974	25.1074
	[R].VTAVIPCFPYARQDKK.[D]	1xCarbamidomethyl [C7]	P11908; P21108; PRPS1	P11908 [85-100]; P21108 [85-100]; PRPS1 [85-100]	4.56	3	3	4	2	High	1893.01	631.673	22.9286
	[R].VTAVIPCFPYARQDKKDK.[S]	1xCarbamidomethyl [C7]	P11908; P21108; PRPS1	P11908 [85-102]; P21108 [85-102]; PRPS1 [85-102]	3.78	3	3	3	3	High	2136.13	534.787	21.6691
	[R].VTSIADR.[L]		P11908; PRPS1	P11908 [178-184]; PRPS1 [178-184]	1.97	2	2	4	0	Medium	761.415	381.213	14.6061
PRPS1 specific	[R].VTSIADRLNVDFALIHK.[E]		PRPS1	PRPS1 [178-194]	4.49	1	1	190	1	High	1912.07	638.027	27.4386
	[R].VTSIADRLNVDFALIHK.[E]	1xDeamidated [N9]	PRPS1	PRPS1 [178-194]	3.5	1	1	4	1	High	1913.05	638.359	28.4015
	[R].VTSIADRLNVDFALIHKER.[K]		PRPS1	PRPS1 [178-196]	7.45	1	1	268	2	High	2197.21	733.074	27.1805
	[R].VTSIADRLNVDFALIHKER.[K]	1xDeamidated [N9]	PRPS1	PRPS1 [178-196]	4.26	1	1	3	2	High	2198.19	733.408	34.3182
	[R].VTSIADRLNVDFALIHKERK.[K]		PRPS1	PRPS1 [178-197]	7.75	1	1	14	3	High	2325.3	775.773	24.1271
	[R].VTSIADRLNVDFALIHKERK.[K]	1xDeamidated [N9]	PRPS1	PRPS1 [178-197]	3.03	1	1	1	3	High	2326.29	582.331	26.0444
	[KR].VYAILTHGIFSGPAISR.[I]		P11908; P21108; PRPS1	P11908 [244-260]; P21108 [244-260]; PRPS1 [244-260]	5.75	3	3	182	0	High	1802	601.336	29.18
PRPS1 specific	[K].WIRENISEWR.[N]		PRPS1	PRPS1 [154-163]	4.13	1	1	14	1	High	1388.71	463.574	23.4566
	[K].WIRENISEWRNCTIVSPDAGGAK.[R]	1xCarbamidomethyl [C12]	PRPS1	PRPS1 [154-176]	6.48	1	1	4	2	High	2659.3	665.581	25.2892
	[K].WIRENISEWRNCTIVSPDAGGAKR.[V]	1xCarbamidomethyl [C12]	PRPS1	PRPS1 [154-177]	5.04	1	1	2	3	High	2815.41	704.607	23.8887
	[K].WIRENISEWRNCTIVSPDAGGAKR.[V]	1xCarbamidomethyl [C12]; 1xDeamidated [N11]	PRPS1	PRPS1 [154-177]	3.62	1	1	1	3	High	2816.39	704.853	24.6317
High	Green fluorescent protein OS=Aequorea victoria OX=6100 GN=GFP PE=1 SV=1	Master Protein	P42212	GFP	4724.97	0	37	1383	37	79	238	26.9
	Annotated Sequence	Modifications	Master Protein Accessions	Positions in Master Proteins	XCorr (by Search Engine): Sequest HT	# Protein Groups	# Proteins	# PSMs	# Missed Cleavages	Confidence	Theo. MH+ [Da]	m/z [Da] (by Search Engine): Sequest HT	RT [min] (by Search Engine): Sequest HT
	[R].AEVKFEGDTLVNR.[I]		P42212	P42212 [110-122]	5.31	1	1	173	1	High	1477.76	493.26	21.3537
	[R].AEVKFEGDTLVNRIELK.[G]		P42212	P42212 [110-126]	6.72	1	1	291	2	High	1961.07	654.363	25.0108
	[R].AEVKFEGDTLVNRIELK.[G]	1xDeamidated [N12]	P42212	P42212 [110-126]	4.3	1	1	5	2	High	1962.05	654.693	28.2573
	[R].AEVKFEGDTLVNRIELKGIDFK.[E]		P42212	P42212 [110-131]	4.46	1	1	2	3	High	2521.37	631.097	27.5465
	[K].DDGNYKTRAEVK.[F]		P42212	P42212 [102-113]	2.31	1	1	1	2	Medium	1395.69	465.9	13.7451
	[K].EDGNILGHK.[L]		P42212	P42212 [132-140]	2.63	1	1	2	0	High	982.495	491.752	15.4444
	[K].EDGNILGHKLEYNYNSHNVYIMADKQK.[N]	1xOxidation [M22]	P42212	P42212 [132-158]	4.24	1	1	2	2	High	3209.53	803.138	22.7323
	[K].FEGDTLVNR.[I]		P42212	P42212 [114-122]	2.19	1	1	5	0	High	1050.52	525.764	20.5311
	[K].FEGDTLVNRIELK.[G]		P42212	P42212 [114-126]	4.21	1	1	22	1	High	1533.83	767.418	25.3342
	[K].FEGDTLVNRIELK.[G]	1xDeamidated [N8]	P42212	P42212 [114-126]	3.99	1	1	4	1	High	1534.81	512.274	25.1416
	[K].FICTTGK.[L]	1xCarbamidomethyl [C3]	P42212	P42212 [46-52]	1.84	1	1	1	0	Medium	826.413	413.71	15.874
	[K].FSVSGEGEGDATYGK.[L]		P42212	P42212 [27-41]	3.48	1	1	72	0	High	1503.66	752.334	21.1547
	[K].FSVSGEGEGDATYGKLTLK.[F]		P42212	P42212 [27-45]	7.13	1	1	128	1	High	1958.97	653.662	24.0306
	[K].GEELFTGVVPILVELDGDVNGHK.[F]		P42212	P42212 [4-26]	6.97	1	1	45	0	High	2437.26	813.094	34.3331
	[K].GEELFTGVVPILVELDGDVNGHK.[F]	1xDeamidated [N20]	P42212	P42212 [4-26]	6.01	1	1	20	0	High	2438.24	813.422	34.8409
	[K].GEELFTGVVPILVELDGDVNGHKFSVSGEGEGDATYGK.[L]		P42212	P42212 [4-41]	2.91	1	1	1	1	High	3921.9	981.233	40.3771
	[K].GEELFTGVVPILVELDGDVNGHKFSVSGEGEGDATYGK.[L]	1xDeamidated [N20]	P42212	P42212 [4-41]	3.14	1	1	3	1	High	3922.89	981.484	36.4808
	[K].GIDFKEDGNILGHK.[L]		P42212	P42212 [127-140]	4.37	1	1	14	1	High	1542.79	514.935	21.9039
	[K].GIDFKEDGNILGHKLEYNYNSHNVYIMADK.[Q]	1xDeamidated [N23]; 1xOxidation [M27]	P42212	P42212 [127-156]	4.22	1	1	2	2	High	3514.66	879.427	26.175
	[K].GIDFKEDGNILGHKLEYNYNSHNVYIMADKQK.[N]	1xDeamidated [N9]	P42212	P42212 [127-158]	5.36	1	1	1	3	High	3754.82	939.464	25.5517
	[K].GIDFKEDGNILGHKLEYNYNSHNVYIMADKQK.[N]	1xOxidation [M27]	P42212	P42212 [127-158]	8.1	1	1	8	3	High	3769.83	943.216	24.8446
	[K].GIDFKEDGNILGHKLEYNYNSHNVYIMADKQK.[N]	1xDeamidated [N]; 1xOxidation [M27]	P42212	P42212 [127-158]	8.88	1	1	3	3	High	3770.81	943.462	24.5775
	[K].GIDFKEDGNILGHKLEYNYNSHNVYIMADKQK.[N]	2xDeamidated [N23; Q31]; 1xOxidation [M27]	P42212	P42212 [127-158]	4.63	1	1	1	3	High	3771.8	943.713	25.9369
	[R].IELKGIDFK.[E]		P42212	P42212 [123-131]	2.59	1	1	1	1	High	1062.62	531.813	23.4127
	[R].IELKGIDFKEDGNILGHK.[L]		P42212	P42212 [123-140]	5.61	1	1	4	2	High	2026.1	507.283	24.4289
	[K].LEYNYNSHNVYIMADK.[Q]	1xOxidation [M13]	P42212	P42212 [141-156]	4.54	1	1	3	0	High	1989.9	663.972	21.9675
	[K].LEYNYNSHNVYIMADKQK.[N]		P42212	P42212 [141-158]	4.66	1	1	2	1	High	2230.06	558.27	21.5507
	[K].LEYNYNSHNVYIMADKQK.[N]	1xOxidation [M13]	P42212	P42212 [141-158]	7.52	1	1	7	1	High	2246.05	749.357	20.1224
	[K].LEYNYNSHNVYIMADKQK.[N]	1xDeamidated [N6]; 1xOxidation [M13]	P42212	P42212 [141-158]	4.47	1	1	3	1	High	2247.04	562.515	21.4189
	[K].IRHNIEDGSVQLADHYQQNTPIGDGPVLLPDNHYLSTQSALSK.[D]	2xDeamidated [Q11; Q17]	P42212	P42212 [167-209]	2.74	1	1	1	1	Medium	4743.33	1186.59	27.8885
	[-].MSKGEELFTGVVPILVELDGDVNGHK.[F]	1xMet-loss [N-Term]	P42212	P42212 [1-26]	3.85	1	1	2	1	High	2652.39	884.806	33.445
	[K].NGIKVNFK.[I]		P42212	P42212 [159-166]	2.72	1	1	21	1	High	919.536	460.272	17.7534
	[K].NGIKVNFK.[I]	1xDeamidated [N1]	P42212	P42212 [159-166]	2.78	1	1	11	1	High	920.52	460.763	20.5605
	[K].NGIKVNFK.[I]	2xDeamidated [N1; N6]	P42212	P42212 [159-166]	2.58	1	1	1	1	High	921.504	461.256	20.8621
	[K].NGIKVNFKIR.[H]		P42212	P42212 [159-168]	3.84	1	1	25	2	High	1188.72	396.912	19.6881
	[K].NGIKVNFKIR.[H]	1xDeamidated [N1]	P42212	P42212 [159-168]	4.13	1	1	9	2	High	1189.71	397.24	22.0042
	[K].NGIKVNFKIR.[H]	2xDeamidated [N1; N6]	P42212	P42212 [159-168]	3.33	1	1	1	2	High	1190.69	397.568	23.1397
	[K].QHDFFK.[S]		P42212	P42212 [80-85]	1.99	1	1	9	0	Medium	821.394	411.201	18.1472
	[K].QHDFFKSAMPEGYVQER.[T]	1xOxidation [M9]	P42212	P42212 [80-96]	5	1	1	6	1	High	2084.95	521.993	21.3594
	[K].QKNGIKVNFK.[I]	1xDeamidated [N3]	P42212	P42212 [157-166]	3.29	1	1	3	2	High	1176.67	392.896	16.1479
	[K].SAMPEGYVQER.[T]		P42212	P42212 [86-96]	2.35	1	1	5	0	High	1266.58	633.792	19.6894
	[K].SAMPEGYVQER.[T]	1xOxidation [M3]	P42212	P42212 [86-96]	2.41	1	1	48	0	High	1282.57	641.79	20.5705
	[K].SAMPEGYVQERTIFFKDDGNYKTR.[A]	1xOxidation [M3]	P42212	P42212 [86-109]	4.15	1	1	1	3	High	2868.36	717.849	22.6626
	[R].TIFFKDDGNYK.[T]		P42212	P42212 [97-107]	2.94	1	1	41	1	High	1347.66	449.891	21.4015
	[R].TIFFKDDGNYK.[T]	1xDeamidated [N9]	P42212	P42212 [97-107]	2.99	1	1	2	1	High	1348.64	450.22	22.6808
	[R].TIFFKDDGNYKTR.[A]		P42212	P42212 [97-109]	4.36	1	1	184	2	High	1604.81	401.958	20.1157
	[R].TIFFKDDGNYKTR.[A]	1xDeamidated [N9]	P42212	P42212 [97-109]	3.96	1	1	5	2	High	1605.79	535.937	20.8549
	[R].TIFFKDDGNYKTRAEVK.[F]		P42212	P42212 [97-113]	4.22	1	1	7	3	High	2032.05	508.768	19.4546
	[K].TRAEVKFEGDTLVNR.[I]		P42212	P42212 [108-122]	5.12	1	1	39	2	High	1734.91	578.976	19.7559
	[K].TRAEVKFEGDTLVNRIELK.[G]		P42212	P42212 [108-126]	6.87	1	1	85	3	High	2218.22	740.078	23.829
	[K].TRAEVKFEGDTLVNRIELK.[G]	1xDeamidated [N14]	P42212	P42212 [108-126]	3.84	1	1	8	3	High	2219.2	555.562	26.1339
	[K].VNFKIR.[H]		P42212	P42212 [163-168]	1.76	1	1	5	1	Medium	776.478	388.743	17.5384
	[R].YPDHMKQHDFFK.[S]		P42212	P42212 [74-85]	4.01	1	1	2	1	High	1592.73	398.939	18.3339
	[R].YPDHMKQHDFFK.[S]	1xOxidation [M5]	P42212	P42212 [74-85]	4.14	1	1	29	1	High	1608.73	402.937	16.0846
	[R].YPDHMKQHDFFK.[S]	1xDeamidated [Q7]; 1xOxidation [M5]	P42212	P42212 [74-85]	2.32	1	1	1	1	High	1609.71	805.367	16.3727
	[R].YPDHMKQHDFFKSAMPEGYVQER.[T]	2xOxidation [M5; M15]	P42212	P42212 [74-96]	4.53	1	1	6	2	High	2872.28	718.826	20.2794
High	Ribose-phosphate pyrophosphokinase 2 OS=Homo sapiens OX=9606 GN=PRPS2 PE=1 SV=2	Master Protein	P11908	PRPS2	3015.32	0	47	927	19	72	318	34.7
	Annotated Sequence	Modifications	Master Protein Accessions	Positions in Master Proteins	XCorr (by Search Engine): Sequest HT	# Protein Groups	# Proteins	# PSMs	# Missed Cleavages	Confidence	Theo. MH+ [Da]	m/z [Da] (by Search Engine): Sequest HT	RT [min] (by Search Engine): Sequest HT
	[K].ANEVDRMVLVGDVK.[D]	1xOxidation [M7]	P11908; PRPS1	P11908 [199-212]; PRPS1 [199-212]	4.47	2	2	3	1	High	1560.81	520.94	20.0771
	[K].ANEVDRMVLVGDVK.[D]	1xDeamidated [N2]; 1xOxidation [M7]	P11908; PRPS1	P11908 [199-212]; PRPS1 [199-212]	2.88	2	2	2	1	High	1561.79	521.267	21.2704
	[K].ANEVDRMVLVGDVKDR.[V]		P11908; PRPS1	P11908 [199-214]; PRPS1 [199-214]	4.75	2	2	2	2	High	1815.94	454.74	21.8225
	[K].ANEVDRMVLVGDVKDR.[V]	1xDeamidated [N2]	P11908; PRPS1	P11908 [199-214]; PRPS1 [199-214]	3.31	2	2	2	2	High	1816.92	454.983	19.0516
	[K].ANEVDRMVLVGDVKDR.[V]	1xOxidation [M7]	P11908; PRPS1	P11908 [199-214]; PRPS1 [199-214]	6.11	2	2	30	2	High	1831.93	611.316	19.0258
	[K].ANEVDRMVLVGDVKDR.[V]	1xDeamidated [N2]; 1xOxidation [M7]	P11908; PRPS1	P11908 [199-214]; PRPS1 [199-214]	5.97	2	2	7	2	High	1832.92	611.644	20.024
	[K].DKSRAPISAK.[L]		P11908; PRPS1	P11908 [101-110]; PRPS1 [101-110]	2.49	2	2	15	2	High	1072.61	536.809	10.9281
	[K].ERKKANEVDR.[M]		P11908; PRPS1	P11908 [195-204]; PRPS1 [195-204]	3.46	2	2	5	3	High	1244.67	415.562	9.9946
	[K].FSNQETSVEIGESVR.[G]		P11908	P11908 [35-49]	3.68	1	1	5	0	High	1681.8	841.404	22.7317
	[K].FSNQETSVEIGESVR.[G]	1xDeamidated [N3]	P11908	P11908 [35-49]	2.32	1	1	1	0	High	1682.79	841.904	23.5024
	[K].KANEVDR.[M]		P11908; PRPS1	P11908 [198-204]; PRPS1 [198-204]	2.27	2	2	3	1	High	831.432	416.218	10.0838
	[K].KANEVDRMVLVGDVK.[D]	1xOxidation [M8]	P11908; PRPS1	P11908 [198-212]; PRPS1 [198-212]	4.37	2	2	4	2	High	1688.9	563.638	18.1017
	[K].KANEVDRMVLVGDVKDR.[V]		P11908; PRPS1	P11908 [198-214]; PRPS1 [198-214]	4.91	2	2	2	3	High	1944.03	486.763	19.9273
	[K].KANEVDRMVLVGDVKDR.[V]	1xOxidation [M8]	P11908; PRPS1	P11908 [198-214]; PRPS1 [198-214]	5.76	2	2	17	3	High	1960.03	490.762	17.8026
	[K].KANEVDRMVLVGDVKDR.[V]	1xDeamidated [N3]; 1xOxidation [M8]	P11908; PRPS1	P11908 [198-214]; PRPS1 [198-214]	5.36	2	2	7	3	High	1961.01	491.009	18.2318
	[K].KDKSRAPISAK.[L]		P11908; PRPS1	P11908 [100-110]; PRPS1 [100-110]	4.42	2	2	18	3	High	1200.71	400.906	10.4952
	[K].KFSNQETSVEIGESVR.[G]		P11908	P11908 [34-49]	4.32	1	1	3	1	High	1809.9	603.971	20.4703
	[R].KKANEVDR.[M]		P11908; PRPS1	P11908 [197-204]; PRPS1 [197-204]	1.88	2	2	1	2	Medium	959.527	480.267	9.6858
	[R].KKANEVDRMVLVGDVK.[D]		P11908; PRPS1	P11908 [197-212]; PRPS1 [197-212]	2.36	2	2	1	3	Medium	1801	451.005	19.0428
	[R].KKANEVDRMVLVGDVK.[D]	1xOxidation [M9]	P11908; PRPS1	P11908 [197-212]; PRPS1 [197-212]	4.2	2	2	12	3	High	1816.99	455.005	16.677
	[R].KKANEVDRMVLVGDVK.[D]	1xDeamidated [N4]; 1xOxidation [M9]	P11908; PRPS1	P11908 [197-212]; PRPS1 [197-212]	3.6	2	2	2	3	High	1817.98	455.251	17.4273
	[R].LGLELGKVVTK.[K]		P11908; P21108; PRPS1	P11908 [23-33]; P21108 [23-33]; PRPS1 [23-33]	3.84	3	3	11	1	High	1156.73	386.248	22.7293
	[R].LGLELGKVVTKK.[F]		P11908; P21108; PRPS1	P11908 [23-34]; P21108 [23-34]; PRPS1 [23-34]	4.35	3	3	10	2	High	1284.82	428.947	20.2148
	[K].LLSAGATK.[V]		P11908	P11908 [236-243]	1.85	1	1	3	0	Medium	760.456	380.732	15.2366
	[K].LLSAGATKVYAILTHGIFSGPAISR.[I]		P11908	P11908 [236-260]	7.43	1	1	4	1	High	2543.43	848.486	32.2726
	[R].INNAAFEAVVVTNTIPQEDK.[M]		P11908	P11908 [261-280]	5.33	1	1	4	0	High	2173.11	725.044	28.674
	[R].INNAAFEAVVVTNTIPQEDK.[M]	1xPhospho [T12]	P11908	P11908 [261-280]	2.45	1	1	1	0	High	2253.08	1127.04	32.0234
	[R].INNAAFEAVVVTNTIPQEDKMK.[H]	1xOxidation [M21]	P11908	P11908 [261-282]	7.51	1	1	1	1	High	2448.24	816.753	26.2676
	[R].INNAAFEAVVVTNTIPQEDKMK.[H]	1xDeamidated [N13]; 1xOxidation [M21]	P11908	P11908 [261-282]	3.98	1	1	1	1	High	2449.23	1225.13	26.2759
	[R].INNAAFEAVVVTNTIPQEDKMK.[H]	1xPhospho [T12]; 1xOxidation [M21]	P11908	P11908 [261-282]	3.01	1	1	2	1	High	2528.21	843.406	29.1345
	[R].INNAAFEAVVVTNTIPQEDKMK.[H]	1xDeamidated [N13]; 1xPhospho [T12]; 1xOxidation [M21]	P11908	P11908 [261-282]	2.17	1	1	1	1	High	2529.19	1265.11	29.1176
	[R].INNAAFEAVVVTNTIPQEDKMKHCTK.[I]	1xCarbamidomethyl [C24]; 1xOxidation [M21]	P11908	P11908 [261-286]	6.25	1	1	2	2	High	2974.48	744.373	22.988
	[R].LNVEFALIHKER.[K]		P11908	P11908 [185-196]	3.67	1	1	2	1	High	1468.83	490.281	22.7634
	[K].IQVIDISMILAEAIR.[R]		P11908; PRPS1	P11908 [287-301]; PRPS1 [287-301]	3.97	2	2	24	0	High	1684.97	562.327	38.7596
	[K].IQVIDISMILAEAIR.[R]	1xOxidation [M8]	P11908; PRPS1	P11908 [287-301]; PRPS1 [287-301]	5.54	2	2	44	0	High	1700.96	567.658	37.5273
	[K].IQVIDISMILAEAIRR.[T]		P11908; PRPS1	P11908 [287-302]; PRPS1 [287-302]	4.27	2	2	29	1	High	1841.07	614.361	35.5631
	[K].IQVIDISMILAEAIRR.[T]	1xOxidation [M8]	P11908; PRPS1	P11908 [287-302]; PRPS1 [287-302]	3.59	2	2	60	1	High	1857.06	619.692	35.1224
	[-].MPNIVLFSGSSHQDLSQR.[V]	1xMet-loss [N-Term]	P11908	P11908 [1-18]	5.91	1	1	10	0	High	1884.96	628.99	23.8314
	[-].MPNIVLFSGSSHQDLSQR.[V]	1xDeamidated [N3]; 1xMet-loss [N-Term]	P11908	P11908 [1-18]	2.88	1	1	1	0	High	1885.94	629.312	26.6217
	[-].MPNIVLFSGSSHQDLSQR.[V]	1xMet-loss+Acetyl [N-Term]	P11908	P11908 [1-18]	5.69	1	1	4	0	High	1926.97	642.994	25.4904
	[-].MPNIVLFSGSSHQDLSQRVADR.[L]	1xMet-loss [N-Term]	P11908	P11908 [1-22]	3.28	1	1	2	1	High	2326.19	582.303	23.5156
	[-].MPNIVLFSGSSHQDLSQRVADRLGLELGK.[V]	1xMet-loss [N-Term]	P11908	P11908 [1-29]	3.36	1	1	1	2	High	3036.62	759.912	29.4913
	[R].MVLVGDVK.[D]		P11908; PRPS1	P11908 [205-212]; PRPS1 [205-212]	2.02	2	2	1	0	Medium	860.491	430.749	21.8671
	[R].MVLVGDVK.[D]	1xOxidation [M1]	P11908; PRPS1	P11908 [205-212]; PRPS1 [205-212]	2.04	2	2	6	0	Medium	876.486	438.746	18.6287
	[R].MVLVGDVKDR.[V]		P11908; PRPS1	P11908 [205-214]; PRPS1 [205-214]	3.83	2	2	19	1	High	1131.62	377.877	19.5853
	[R].MVLVGDVKDR.[V]	1xOxidation [M1]	P11908; PRPS1	P11908 [205-214]; PRPS1 [205-214]	3.58	2	2	78	1	High	1147.61	383.209	17.6982
	[K].NCIIVSPDAGGAK.[R]	1xCarbamidomethyl [C2]	P11908; P21108	P11908 [164-176]; P21108 [164-176]	2.12	2	2	1	0	High	1301.65	651.33	20.3708
	[R].RTHNGESVSYLFSHVPL.[-]		P11908; P21108; PRPS1	P11908 [302-318]; P21108 [302-318]; PRPS1 [302-318]	6.25	3	3	12	1	High	1942.98	648.331	27.034
	[R].RTHNGESVSYLFSHVPL.[-]	1xDeamidated [N4]	P11908; P21108; PRPS1	P11908 [302-318]; P21108 [302-318]; PRPS1 [302-318]	7.09	3	3	16	1	High	1943.96	648.659	28.7391
	[K].RVTSIADR.[L]		P11908; PRPS1	P11908 [177-184]; PRPS1 [177-184]	2.69	2	2	12	1	High	917.516	459.262	14.4467
PRPS2-Specific	[K].RVTSIADRLNVEFALIHK.[E]		P11908	P11908 [177-194]	4.49	1	1	2	2	High	2082.18	521.301	26.5164
	[K].RVTSIADRLNVEFALIHKER.[K]		P11908	P11908 [177-196]	4.35	1	1	4	3	High	2367.33	592.585	25.1183
	[K].RVTSIADRLNVEFALIHKER.[K]	1xDeamidated [N10]	P11908	P11908 [177-196]	2.93	1	1	2	3	High	2368.31	592.829	23.6277
	[K].SRAPISAK.[L]		P11908; PRPS1	P11908 [103-110]; PRPS1 [103-110]	2.49	2	2	23	1	High	829.489	415.248	11.4995
	[R].THNGESVSYLFSHVPL.[-]		P11908; P21108; PRPS1	P11908 [303-318]; P21108 [303-318]; PRPS1 [303-318]	4.77	3	3	18	0	High	1786.88	596.297	29.3322
	[R].THNGESVSYLFSHVPL.[-]	1xDeamidated [N3]	P11908; P21108; PRPS1	P11908 [303-318]; P21108 [303-318]; PRPS1 [303-318]	4.57	3	3	18	0	High	1787.86	596.625	31.0643
PRPS2-Specific	[R].VADRLGLELGK.[V]		P11908	P11908 [19-29]	3.39	1	1	10	1	High	1170.68	585.846	21.4291
	[R].VADRLGLELGKVVTK.[K]		P11908	P11908 [19-33]	6.3	1	1	8	2	High	1597.96	533.326	22.978
	[R].VADRLGLELGKVVTKK.[F]		P11908	P11908 [19-34]	6.01	1	1	11	3	High	1726.06	576.024	21.21
	[R].VAILVDDMADTCGTICHAADK.[L]	2xCarbamidomethyl [C12; C16]; 1xOxidation [M8]	P11908; PRPS1	P11908 [215-235]; PRPS1 [215-235]	4.75	2	2	1	0	High	2292.03	764.681	23.3604
	[R].VTAVIPCFPYAR.[Q]	1xCarbamidomethyl [C7]	P11908; P21108; PRPS1	P11908 [85-96]; P21108 [85-96]; PRPS1 [85-96]	4.45	3	3	48	0	High	1393.73	465.248	27.9513
	[R].VTAVIPCFPYARQDK.[K]	1xCarbamidomethyl [C7]	P11908; P21108; PRPS1	P11908 [85-99]; P21108 [85-99]; PRPS1 [85-99]	3.42	3	3	3	1	High	1764.91	588.974	25.1074
	[R].VTAVIPCFPYARQDKK.[D]	1xCarbamidomethyl [C7]	P11908; P21108; PRPS1	P11908 [85-100]; P21108 [85-100]; PRPS1 [85-100]	4.56	3	3	4	2	High	1893.01	631.673	22.9286
	[R].VTAVIPCFPYARQDKKDK.[S]	1xCarbamidomethyl [C7]	P11908; P21108; PRPS1	P11908 [85-102]; P21108 [85-102]; PRPS1 [85-102]	3.78	3	3	3	3	High	2136.13	534.787	21.6691
	[R].VTSIADR.[L]		P11908; PRPS1	P11908 [178-184]; PRPS1 [178-184]	1.97	2	2	4	0	Medium	761.415	381.213	14.6061
PRPS2-Specific	[R].VTSIADRLNVEFALIHK.[E]		P11908	P11908 [178-194]	2.63	1	1	2	1	Medium	1926.08	482.275	27.7985
	[R].VTSIADRLNVEFALIHKER.[K]		P11908	P11908 [178-196]	7.41	1	1	50	2	High	2211.22	737.748	26.0835
	[R].VTSIADRLNVEFALIHKER.[K]	1xDeamidated [N9]	P11908	P11908 [178-196]	4.63	1	1	28	2	High	2212.21	553.812	26.427
	[R].VTSIADRLNVEFALIHKERK.[K]		P11908	P11908 [178-197]	2.77	1	1	1	3	Medium	2339.32	585.585	24.4813
	[R].VTSIADRLNVEFALIHKERK.[K]	1xDeamidated [N9]	P11908	P11908 [178-197]	2.53	1	1	1	3	Medium	2340.3	780.779	24.5293
	[KR].VYAILTHGIFSGPAISR.[I]		P11908; P21108; PRPS1	P11908 [244-260]; P21108 [244-260]; PRPS1 [244-260]	5.75	3	3	182	0	High	1802	601.336	29.18
High	Ribose-phosphate pyrophosphokinase 3 OS=Homo sapiens OX=9606 GN=PRPS1L1 PE=1 SV=2	Master Protein	P21108	PRPS1L1	2428.9	0	24	682	1	40	318	34.8
	Annotated Sequence	Modifications	Master Protein Accessions	Positions in Master Proteins	XCorr (by Search Engine): Sequest HT	# Protein Groups	# Proteins	# PSMs	# Missed Cleavages	Confidence	Theo. MH+ [Da]	m/z [Da] (by Search Engine): Sequest HT	RT [min] (by Search Engine): Sequest HT
	[K].IADRLGLELGK.[V]		P21108; PRPS1	P21108 [19-29]; PRPS1 [19-29]	3.41	2	2	103	1	High	1184.7	395.572	23.0257
	[K].IADRLGLELGKVVTK.[K]		P21108; PRPS1	P21108 [19-33]; PRPS1 [19-33]	6.09	2	2	36	2	High	1611.98	537.998	23.6112
	[K].IADRLGLELGKVVTKK.[F]		P21108; PRPS1	P21108 [19-34]; PRPS1 [19-34]	7.03	2	2	44	3	High	1740.07	580.697	22.1156
	[K].IASASRVTAVIPCFPYAR.[Q]	1xCarbamidomethyl [C13]	P21108; PRPS1	P21108 [79-96]; PRPS1 [79-96]	3.82	2	2	3	1	High	1979.05	660.354	26.8123
	[K].IFSGSSHQDLSQK.[I]		P21108; PRPS1	P21108 [6-18]; PRPS1 [6-18]	4.83	2	2	41	0	High	1433.7	478.572	16.2589
	[K].IFSGSSHQDLSQKIADR.[L]		P21108; PRPS1	P21108 [6-22]; PRPS1 [6-22]	4.83	2	2	12	1	High	1888.95	472.993	19.1141
	[K].IFSGSSHQDLSQKIADR.[L]	1xDeamidated [Q8]	P21108; PRPS1	P21108 [6-22]; PRPS1 [6-22]	3.29	2	2	1	1	High	1889.94	945.48	19.0863
	[K].IFSGSSHQDLSQKIADRLGLELGK.[V]		P21108; PRPS1	P21108 [6-29]; PRPS1 [6-29]	7.36	2	2	23	2	High	2599.38	867.132	27.535
	[K].IFSGSSHQDLSQKIADRLGLELGK.[V]	1xDeamidated [Q12]	P21108; PRPS1	P21108 [6-29]; PRPS1 [6-29]	4.18	2	2	3	2	High	2600.37	1300.7	27.0585
	[K].IFSGSSHQDLSQKIADRLGLELGKVVTK.[K]		P21108; PRPS1	P21108 [6-33]; PRPS1 [6-33]	5.29	2	2	12	3	High	3026.66	757.421	28.3283
	[K].IFSGSSHQDLSQKIADRLGLELGKVVTK.[K]	1xDeamidated [Q12]	P21108; PRPS1	P21108 [6-33]; PRPS1 [6-33]	4.76	2	2	1	3	High	3027.65	1009.89	28.2662
	[K].IFSGSSHQDLSQKIADRLGLELGKVVTK.[K]	2xDeamidated [Q8; Q12]	P21108; PRPS1	P21108 [6-33]; PRPS1 [6-33]	2.47	2	2	1	3	Medium	3028.63	1010.22	28.6778
	[R].LGLELGKVVTK.[K]		P11908; P21108; PRPS1	P11908 [23-33]; P21108 [23-33]; PRPS1 [23-33]	3.84	3	3	11	1	High	1156.73	386.248	22.7293
	[R].LGLELGKVVTKK.[F]		P11908; P21108; PRPS1	P11908 [23-34]; P21108 [23-34]; PRPS1 [23-34]	4.35	3	3	10	2	High	1284.82	428.947	20.2148
	[K].LLSAGATR.[V]		P21108; PRPS1	P21108 [236-243]; PRPS1 [236-243]	2.25	2	2	11	0	High	788.462	394.735	16.083
	[K].LLSAGATRVYAILTHGIFSGPAISR.[I]		P21108; PRPS1	P21108 [236-260]; PRPS1 [236-260]	7.93	2	2	22	1	High	2571.44	857.818	32.4187
	[-].MPNIKIFSGSSHQDLSQK.[I]	1xMet-loss [N-Term]	P21108; PRPS1	P21108 [1-18]; PRPS1 [1-18]	6.56	2	2	19	1	High	1885.98	629.33	19.7102
	[-].MPNIKIFSGSSHQDLSQK.[I]	1xDeamidated [N3]; 1xMet-loss [N-Term]	P21108; PRPS1	P21108 [1-18]; PRPS1 [1-18]	5.72	2	2	1	1	High	1886.96	629.663	19.5809
	[-].MPNIKIFSGSSHQDLSQK.[I]	1xMet-loss+Acetyl [N-Term]	P21108; PRPS1	P21108 [1-18]; PRPS1 [1-18]	5.77	2	2	6	1	High	1927.99	643.333	21.3847
	[-].MPNIKIFSGSSHQDLSQK.[I]	1xDeamidated [N3]; 1xMet-loss+Acetyl [N-Term]	P21108; PRPS1	P21108 [1-18]; PRPS1 [1-18]	3	2	2	2	1	High	1928.97	964.998	21.4303
	[-].MPNIKIFSGSSHQDLSQKIADR.[L]	1xMet-loss [N-Term]	P21108; PRPS1	P21108 [1-22]; PRPS1 [1-22]	8.07	2	2	5	2	High	2341.23	781.08	21.4668
	[-].MPNIKIFSGSSHQDLSQKIADR.[L]	1xMet-loss+Acetyl [N-Term]	P21108; PRPS1	P21108 [1-22]; PRPS1 [1-22]	5.73	2	2	2	2	High	2383.24	596.565	22.8806
	[-].MPNIKIFSGSSHQDLSQKIADRLGLELGK.[V]	1xMet-loss [N-Term]	P21108; PRPS1	P21108 [1-29]; PRPS1 [1-29]	6.98	2	2	3	3	High	3051.66	763.67	28.0303
	[-].MPNIKIFSGSSHQDLSQKIADRLGLELGK.[V]	1xDeamidated [Q17]; 1xMet-loss [N-Term]	P21108; PRPS1	P21108 [1-29]; PRPS1 [1-29]	4.02	2	2	2	3	High	3052.64	1018.23	28.1513
	[-].MPNIKIFSGSSHQDLSQKIADRLGLELGK.[V]	1xMet-loss+Acetyl [N-Term]	P21108; PRPS1	P21108 [1-29]; PRPS1 [1-29]	4.94	2	2	2	3	High	3093.67	774.174	29.2376
	[K].NCIIVSPDAGGAK.[R]	1xCarbamidomethyl [C2]	P11908; P21108	P11908 [164-176]; P21108 [164-176]	2.12	2	2	1	0	High	1301.65	651.33	20.3708
	[R].RTHNGESVSYLFSHVPL.[-]		P11908; P21108; PRPS1	P11908 [302-318]; P21108 [302-318]; PRPS1 [302-318]	6.25	3	3	12	1	High	1942.98	648.331	27.034
	[R].RTHNGESVSYLFSHVPL.[-]	1xDeamidated [N4]	P11908; P21108; PRPS1	P11908 [302-318]; P21108 [302-318]; PRPS1 [302-318]	7.09	3	3	16	1	High	1943.96	648.659	28.7391
	[R].THNGESVSYLFSHVPL.[-]		P11908; P21108; PRPS1	P11908 [303-318]; P21108 [303-318]; PRPS1 [303-318]	4.77	3	3	18	0	High	1786.88	596.297	29.3322
	[R].THNGESVSYLFSHVPL.[-]	1xDeamidated [N3]	P11908; P21108; PRPS1	P11908 [303-318]; P21108 [303-318]; PRPS1 [303-318]	4.57	3	3	18	0	High	1787.86	596.625	31.0643
	[R].VIDISMILAEAIRR.[T]	1xOxidation [M6]	P21108	P21108 [289-302]	2.45	1	1	1	1	Medium	1615.92	539.311	33.0041
	[R].VTAVIPCFPYAR.[Q]	1xCarbamidomethyl [C7]	P11908; P21108; PRPS1	P11908 [85-96]; P21108 [85-96]; PRPS1 [85-96]	4.45	3	3	48	0	High	1393.73	465.248	27.9513
	[R].VTAVIPCFPYARQDK.[K]	1xCarbamidomethyl [C7]	P11908; P21108; PRPS1	P11908 [85-99]; P21108 [85-99]; PRPS1 [85-99]	3.42	3	3	3	1	High	1764.91	588.974	25.1074
	[R].VTAVIPCFPYARQDKK.[D]	1xCarbamidomethyl [C7]	P11908; P21108; PRPS1	P11908 [85-100]; P21108 [85-100]; PRPS1 [85-100]	4.56	3	3	4	2	High	1893.01	631.673	22.9286
	[R].VTAVIPCFPYARQDKKDK.[S]	1xCarbamidomethyl [C7]	P11908; P21108; PRPS1	P11908 [85-102]; P21108 [85-102]; PRPS1 [85-102]	3.78	3	3	3	3	High	2136.13	534.787	21.6691
	[KR].VYAILTHGIFSGPAISR.[I]		P11908; P21108; PRPS1	P11908 [244-260]; P21108 [244-260]; PRPS1 [244-260]	5.75	3	3	182	0	High	1802	601.336	29.18
High	Phosphoribosyl pyrophosphate synthase-associated protein 2 OS=Homo sapiens OX=9606 GN=PRPSAP2 PE=1 SV=1	Master Protein	O60256	PRPSAP2	763.37	0	43	217	42	82	369	40.9
	Annotated Sequence	Modifications	Master Protein Accessions	Positions in Master Proteins	XCorr (by Search Engine): Sequest HT	# Protein Groups	# Proteins	# PSMs	# Missed Cleavages	Confidence	Theo. MH+ [Da]	m/z [Da] (by Search Engine): Sequest HT	RT [min] (by Search Engine): Sequest HT
	[K].AGLTHLITMDLHQKEIQGFFNIPVDNLR.[A]	1xOxidation [M9]	O60256	O60256 [137-164]	6.65	1	1	4	1	High	3236.69	1079.57	31.2684
	[R].AQSFAER.[L]		O60256	O60256 [196-202]	2.38	1	1	4	0	High	808.395	404.701	14.6083
	[R].AQSFAERLR.[L]		O60256	O60256 [196-204]	1.96	1	1	1	1	Medium	1077.58	539.293	17.4236
	[R].ASPFLLQYIQEEIPDYR.[N]		O60256	O60256 [165-181]	5.27	1	1	5	0	High	2082.05	694.691	34.9766
	[R].ASPFLLQYIQEEIPDYRNAVIVAK.[S]		O60256	O60256 [165-188]	4.4	1	1	3	1	High	2777.49	1389.25	34.2622
	[R].ASPFLLQYIQEEIPDYRNAVIVAK.[S]	1xDeamidated [Q7]	O60256	O60256 [165-188]	3.25	1	1	1	1	High	2778.47	1389.75	34.3986
	[R].ASPFLLQYIQEEIPDYRNAVIVAKSPASAK.[R]		O60256	O60256 [165-194]	5.69	1	1	1	2	High	3318.77	830.448	32.3159
	[R].ASPFLLQYIQEEIPDYRNAVIVAKSPASAK.[R]	1xDeamidated [Q]	O60256	O60256 [165-194]	6.63	1	1	2	2	High	3319.76	830.701	32.2764
	[K].DVNTTIMELLIMVYACK.[T]	1xCarbamidomethyl [C16]; 2xOxidation [M7; M12]	O60256	O60256 [81-97]	1.93	1	1	1	0	Medium	2046	1023.5	39.1016
	[K].EKPPITVVGDVGGR.[I]		Q14558; O60256	Q14558 [237-250]; O60256 [250-263]	4.38	2	2	9	0	High	1423.79	475.269	20.859
	[K].EIQGFFNIPVDNLR.[A]		O60256	O60256 [151-164]	4	1	1	6	0	High	1661.86	554.624	32.005
	[K].EIQGFFNIPVDNLR.[A]	1xDeamidated [N7]	O60256	O60256 [151-164]	2.07	1	1	1	0	Medium	1662.85	831.932	32.676
	[R].GAYKIFVMATHGLLSSDAPR.[R]		O60256	O60256 [289-308]	5.35	1	1	4	1	High	2134.11	534.284	29.9618
	[R].GAYKIFVMATHGLLSSDAPR.[R]	1xOxidation [M8]	O60256	O60256 [289-308]	7.17	1	1	13	1	High	2150.11	538.282	28.2643
	[K].GGLVLFSANSNSSCMELSK.[K]	1xCarbamidomethyl [C14]; 1xOxidation [M15]	O60256	O60256 [18-36]	2.15	1	1	1	0	High	2016.94	1008.97	26.5595
	[K].GGLVLFSANSNSSCMELSKK.[I]	1xCarbamidomethyl [C14]; 1xOxidation [M15]	O60256	O60256 [18-37]	5.43	1	1	1	1	High	2145.03	715.682	23.6162
	[K].GGLVLFSANSNSSCMELSKK.[I]	1xCarbamidomethyl [C14]; 1xDeamidated [N9]; 1xOxidation [M15]	O60256	O60256 [18-37]	5.01	1	1	1	1	High	2146.02	716.008	23.5841
	[R].GKDVFIIQTVSK.[D]		O60256	O60256 [69-80]	4.08	1	1	6	1	High	1334.77	445.594	22.314
	[K].IAERLGVEMGK.[V]	1xOxidation [M9]	O60256	O60256 [38-48]	2.3	1	1	1	1	High	1218.65	609.83	16.7834
	[K].IAERLGVEMGKVQVYQEPNR.[E]	1xOxidation [M9]	O60256	O60256 [38-57]	3.51	1	1	2	2	High	2332.21	583.807	20.7805
	[K].IAERLGVEMGKVQVYQEPNRETR.[V]	1xOxidation [M9]	O60256	O60256 [38-60]	5.03	1	1	2	3	High	2718.4	680.354	19.6919
	[R].IEESAIDEVVVTNTIPHEVQK.[L]		O60256	O60256 [310-330]	5.44	1	1	2	0	High	2350.21	784.077	26.6714
	[K].IFVMATHGLLSSDAPR.[R]		O60256	O60256 [293-308]	3.94	1	1	1	0	High	1714.89	572.304	25.6475
	[K].IFVMATHGLLSSDAPR.[R]	1xOxidation [M4]	O60256	O60256 [293-308]	5.31	1	1	5	0	High	1730.89	577.635	23.5557
	[R].LGIAVIHGEAQDAESDLVDGR.[H]		O60256	O60256 [205-225]	5.03	1	1	1	0	High	2165.08	722.366	26.612
	[R].LGIAVIHGEAQDAESDLVDGRHSPPMVR.[S]	1xPhospho [S23]; 1xOxidation [M26]	O60256	O60256 [205-232]	7.6	1	1	7	1	High	3065.45	767.117	25.1579
	[R].LGVEMGKVQVYQEPNR.[E]	1xOxidation [M5]	O60256	O60256 [42-57]	2.55	1	1	2	1	High	1862.94	931.976	20.3237
	[R].LGVEMGKVQVYQEPNRETR.[V]	1xOxidation [M5]	O60256	O60256 [42-60]	5.33	1	1	7	2	High	2249.13	563.039	18.935
	[R].LGVEMGKVQVYQEPNRETR.[V]	1xDeamidated [Q9]; 1xOxidation [M5]	O60256	O60256 [42-60]	2.92	1	1	1	2	High	2250.12	750.718	19.1515
	[R].IHNGESMSYLFR.[N]	1xOxidation [M7]	O60256	O60256 [352-363]	3.98	1	1	6	0	High	1469.68	490.567	19.7629
	[R].IHNGESMSYLFR.[N]	1xDeamidated [N3]; 1xOxidation [M7]	O60256	O60256 [352-363]	3.55	1	1	6	0	High	1470.67	490.895	22.0633
	[K].IKTVDISMILSEAIR.[R]	1xOxidation [M8]	O60256	O60256 [336-350]	4.68	1	1	5	1	High	1704.96	568.99	31.5528
	[K].IKTVDISMILSEAIRR.[I]	1xOxidation [M8]	O60256	O60256 [336-351]	5.08	1	1	7	2	High	1861.06	466.02	29.6909
	[K].LLASMMCK.[A]	1xCarbamidomethyl [C7]; 2xOxidation [M5; M6]	O60256	O60256 [129-136]	1.97	1	1	2	0	Medium	985.452	493.229	14.9233
	[R].NAVIVAKSPASAK.[R]		O60256	O60256 [182-194]	3.41	1	1	2	1	High	1255.74	419.251	15.6008
	[R].NAVIVAKSPASAKR.[A]		O60256	O60256 [182-195]	3.63	1	1	1	2	High	1411.84	471.284	14.4188
	[K].RAQSFAER.[L]		O60256	O60256 [195-202]	2.78	1	1	8	1	High	964.496	482.752	13.4871
	[K].RAQSFAERLR.[L]		O60256	O60256 [195-204]	4.29	1	1	3	2	High	1233.68	411.899	15.7752
	[R].RIEESAIDEVVVTNTIPHEVQK.[L]		O60256	O60256 [309-330]	7.75	1	1	9	1	High	2506.31	836.109	25.0876
	[R].RIEESAIDEVVVTNTIPHEVQK.[L]	1xDeamidated [N14]	O60256	O60256 [309-330]	4.07	1	1	1	1	High	2507.3	836.446	25.3406
	[R].RIEESAIDEVVVTNTIPHEVQKLQCPK.[I]	1xCarbamidomethyl [C25]	O60256	O60256 [309-335]	5.92	1	1	2	2	High	3132.64	783.914	26.2714
	[R].RIHNGESMSYLFR.[N]	1xOxidation [M8]	O60256	O60256 [351-363]	3.18	1	1	2	1	High	1625.79	407.202	18.5345
	[R].RIHNGESMSYLFR.[N]	1xDeamidated [N4]; 1xOxidation [M8]	O60256	O60256 [351-363]	5.63	1	1	8	1	High	1626.77	542.929	20.1957
	[K].SIIGVIPYFPYSK.[Q]		O60256	O60256 [103-115]	3.21	1	1	4	0	High	1483.82	742.413	31.97
	[R].SVAAIHPSLEIPMLIPK.[E]	1xOxidation [M13]	O60256	O60256 [233-249]	4.2	1	1	10	0	High	1832.04	916.521	28.5497
	[R].SVAAIHPSLEIPMLIPKEKPPITVVGDVGGR.[I]	1xOxidation [M13]	O60256	O60256 [233-263]	6.46	1	1	4	1	High	3236.81	809.957	28.552
	[K].TVDISMILSEAIR.[R]	1xOxidation [M6]	O60256	O60256 [338-350]	3.38	1	1	7	0	High	1463.78	488.597	33.6137
	[K].TVDISMILSEAIRR.[I]		O60256	O60256 [338-351]	2.51	1	1	1	1	Medium	1603.88	535.3	31.6393
	[K].TVDISMILSEAIRR.[I]	1xOxidation [M6]	O60256	O60256 [338-351]	2.96	1	1	8	1	High	1619.88	540.634	31.0023
	[R].VQIQESVR.[G]		O60256	O60256 [61-68]	2.32	1	1	11	0	High	958.532	479.769	17.3499
	[R].VQIQESVRGK.[D]		O60256	O60256 [61-70]	2.75	1	1	1	1	Medium	1143.65	381.888	15.3321
	[K].VQVYQEPNR.[E]		O60256	O60256 [49-57]	2.32	1	1	6	0	High	1132.57	566.791	17.2326
	[K].VQVYQEPNRETR.[V]		O60256	O60256 [49-60]	2.96	1	1	7	1	High	1518.77	506.927	16.0865
	[K].VQVYQEPNRETRVQIQESVR.[G]		O60256	O60256 [49-68]	2.59	1	1	1	2	Medium	2458.28	615.325	20.4166
High	Phosphoribosyl pyrophosphate synthase-associated protein 1 OS=Homo sapiens OX=9606 GN=PRPSAP1 PE=1 SV=2	Master Protein	Q14558	PRPSAP1	510.19	0	32	142	31	75	356	39.4
	Annotated Sequence	Modifications	Master Protein Accessions	Positions in Master Proteins	XCorr (by Search Engine): Sequest HT	# Protein Groups	# Proteins	# PSMs	# Missed Cleavages	Confidence	Theo. MH+ [Da]	m/z [Da] (by Search Engine): Sequest HT	RT [min] (by Search Engine): Sequest HT
	[K].AGLTHIITMDLHQK.[E]	1xOxidation [M9]	Q14558	Q14558 [125-138]	5.49	1	1	5	0	High	1593.84	531.952	21.6181
	[K].AGLTHIITMDLHQKEIQGFFSFPVDNLR.[A]		Q14558	Q14558 [125-152]	2.5	1	1	1	1	Medium	3227.67	807.67	32.4246
	[K].AGLTHIITMDLHQKEIQGFFSFPVDNLR.[A]	1xOxidation [M9]	Q14558	Q14558 [125-152]	6.23	1	1	2	1	High	3243.66	811.672	31.5534
	[R].ASPFLLQYIQEEIPNYR.[N]		Q14558	Q14558 [153-169]	4.12	1	1	11	0	High	2081.07	1041.04	34.6698
	[R].ASPFLLQYIQEEIPNYR.[N]	1xDeamidated [N/Q]	Q14558	Q14558 [153-169]	4.95	1	1	5	0	High	2082.05	1041.53	34.9759
	[R].ASPFLLQYIQEEIPNYRNAVIVAK.[S]		Q14558	Q14558 [153-176]	6.13	1	1	4	1	High	2776.5	926.175	33.6636
	[R].ASPFLLQYIQEEIPNYRNAVIVAK.[S]	1xDeamidated [N]	Q14558	Q14558 [153-176]	7.3	1	1	14	1	High	2777.49	926.5	34.0701
	[R].ASPFLLQYIQEEIPNYRNAVIVAK.[S]	2xDeamidated [N18; N/Q]	Q14558	Q14558 [153-176]	7.29	1	1	8	1	High	2778.47	926.829	33.9862
	[R].ASPFLLQYIQEEIPNYRNAVIVAK.[S]	3xDeamidated [Q7; N15; N18]	Q14558	Q14558 [153-176]	4.91	1	1	2	1	High	2779.46	927.164	34.7109
	[R].DVNTAVMELLIMAYALK.[T]	2xOxidation [M7; M12]	Q14558	Q14558 [69-85]	5.96	1	1	7	0	High	1926.99	643.002	38.56
	[R].DVNTAVMELLIMAYALKTACAR.[N]	1xCarbamidomethyl [C20]; 2xOxidation [M7; M12]	Q14558	Q14558 [69-90]	3.45	1	1	1	1	High	2486.25	829.422	35.2364
	[K].EKPPITVVGDVGGR.[I]		Q14558; O60256	Q14558 [237-250]; O60256 [250-263]	4.38	2	2	9	0	High	1423.79	475.269	20.859
	[K].EIQGFFSFPVDNLR.[A]		Q14558	Q14558 [139-152]	3.35	1	1	5	0	High	1668.84	556.95	32.9977
	[K].ESVRGQDIFIIQTIPR.[D]		Q14558	Q14558 [53-68]	4.25	1	1	2	1	High	1872.03	624.683	27.3514
	[R].GAYKIYVMATHGILSAEAPR.[L]	1xOxidation [M8]	Q14558	Q14558 [276-295]	6.04	1	1	4	1	High	2164.12	541.786	25.3844
	[R].GQDIFIIQTIPR.[D]		Q14558	Q14558 [57-68]	3.31	1	1	3	0	High	1400.79	700.9	29.3746
	[R].IHNGESMAYLFR.[N]	1xOxidation [M7]	Q14558	Q14558 [339-350]	3.97	1	1	3	0	High	1453.69	485.235	20.2207
	[R].IHNGESMAYLFR.[N]	1xDeamidated [N3]; 1xOxidation [M7]	Q14558	Q14558 [339-350]	3.25	1	1	3	0	High	1454.67	485.562	22.4961
	[K].IKTVDISLILSEAIR.[R]		Q14558	Q14558 [323-337]	3.08	1	1	1	1	High	1671.01	557.672	32.3915
	[K].IKTVDISLILSEAIRR.[I]		Q14558	Q14558 [323-338]	4.75	1	1	3	2	High	1827.11	457.532	30.4323
	[R].LIEESSVDEVVVTNTVPHEVQK.[L]		Q14558	Q14558 [296-317]	5.15	1	1	3	0	High	2451.26	817.76	25.3336
	[R].LIEESSVDEVVVTNTVPHEVQK.[L]	1xDeamidated [N14]	Q14558	Q14558 [296-317]	3.48	1	1	2	0	High	2452.25	818.091	25.2608
	[R].ITERLGAELGK.[S]		Q14558	Q14558 [26-36]	3.05	1	1	4	1	High	1186.68	593.843	18.9497
	[K].IYVMATHGILSAEAPR.[L]	1xOxidation [M4]	Q14558	Q14558 [280-295]	3.77	1	1	2	0	High	1744.91	872.956	22.7023
	[K].NATVHPGLELPLMMAK.[E]	2xOxidation [M13; M14]	Q14558	Q14558 [221-236]	4.54	1	1	6	0	High	1753.9	585.305	23.2916
	[K].NATVHPGLELPLMMAK.[E]	1xDeamidated [N1]; 2xOxidation [M13; M14]	Q14558	Q14558 [221-236]	3.11	1	1	1	0	High	1754.88	585.631	25.806
	[R].NAVIVAKSPDAAK.[R]		Q14558	Q14558 [170-182]	2.46	1	1	3	1	High	1283.73	642.369	15.8945
	[R].NAVIVAKSPDAAKR.[A]		Q14558	Q14558 [170-183]	3.38	1	1	2	2	High	1439.83	480.616	14.8702
	[R].NIIGVIPYFPYSK.[Q]		Q14558	Q14558 [91-103]	3.3	1	1	3	0	High	1510.83	755.92	31.7846
	[K].RAQSYAERLR.[L]		Q14558	Q14558 [183-192]	4.03	1	1	2	2	High	1249.68	417.23	14.546
	[R].RIHNGESMAYLFR.[N]	1xOxidation [M8]	Q14558	Q14558 [338-350]	5.47	1	1	1	1	High	1609.79	537.268	18.7334
	[K].RITERLGAELGK.[S]		Q14558	Q14558 [25-36]	3.32	1	1	1	2	High	1342.78	448.265	18.3877
	[K].SVVYQETNGETR.[V]		Q14558	Q14558 [37-48]	2.83	1	1	2	0	High	1382.65	691.832	17.0614
	[K].SVVYQETNGETR.[V]	1xDeamidated [N8]	Q14558	Q14558 [37-48]	2.49	1	1	1	0	High	1383.64	692.323	17.899
	[K].SVVYQETNGETRVEIK.[E]		Q14558	Q14558 [37-52]	2.99	1	1	3	1	High	1851.94	617.986	20.3839
	[K].SVVYQETNGETRVEIK.[E]	1xDeamidated [N8]	Q14558	Q14558 [37-52]	2.75	1	1	1	1	Medium	1852.93	618.317	21.3254
	[R].TGYRVFSANSTAACTELAK.[R]	1xCarbamidomethyl [C14]	Q14558	Q14558 [6-24]	2.62	1	1	1	1	Medium	2046.99	683.006	22.2946
	[R].TGYRVFSANSTAACTELAKR.[I]	1xCarbamidomethyl [C14]	Q14558	Q14558 [6-25]	4.94	1	1	2	2	High	2203.09	551.528	21.1111
	[K].TVDISLILSEAIR.[R]		Q14558	Q14558 [325-337]	2.93	1	1	1	0	High	1429.83	715.416	34.4483
	[K].TVDISLILSEAIRR.[I]		Q14558	Q14558 [325-338]	3.52	1	1	5	1	High	1585.93	529.315	31.731
	[R].VFSANSTAACTELAK.[R]	1xCarbamidomethyl [C10]	Q14558	Q14558 [10-24]	3.23	1	1	1	0	High	1569.76	785.382	21.3633
	[R].VFSANSTAACTELAKR.[I]	1xCarbamidomethyl [C10]	Q14558	Q14558 [10-25]	4.2	1	1	2	1	High	1725.86	575.958	19.7935
	Some specific peptides unique to PRPS1 or PRPS2 are highlighted in the peptides detected for PRPS1 and PRSP2 as the nested peptides in this sample

## Sheet: 293T (PRPS2-GFP)
Proteins identified from eluates of 293T PRPS2-GFP IP
High (99%) confidence and 2 peptides
Protein FDR Confidence: Sequest HT	Description	Master	Accession	Gene Symbol	Score Sequest HT: Sequest HT	Exp. q-value: Sequest HT	# Peptides	# PSMs	# Unique Peptides	Coverage [%]	# AAs	MW [kDa]
High	Ribose-phosphate pyrophosphokinase 2 OS=Homo sapiens OX=9606 GN=PRPS2 PE=1 SV=2	Master Protein	P11908	PRPS2	4438.81	0	46	1350	18	74	318	34.7
	Annotated Sequence	Modifications	Master Protein Accessions	Positions in Master Proteins	XCorr (by Search Engine): Sequest HT	# Protein Groups	# Proteins	# PSMs	# Missed Cleavages	Confidence	Theo. MH+ [Da]	m/z [Da] (by Search Engine): Sequest HT	RT [min] (by Search Engine): Sequest HT
	[K].ANEVDRMVLVGDVK.[D]	1xOxidation [M7]	P11908; PRPS1	P11908 [199-212]; PRPS1 [199-212]	4.12	2	2	4	1	High	1560.81	520.938	20.1147
	[K].ANEVDRMVLVGDVK.[D]	1xDeamidated [N2]; 1xOxidation [M7]	P11908; PRPS1	P11908 [199-212]; PRPS1 [199-212]	2.56	2	2	2	1	Medium	1561.79	521.268	21.2978
	[K].ANEVDRMVLVGDVKDR.[V]		P11908; PRPS1	P11908 [199-214]; PRPS1 [199-214]	4.05	2	2	1	2	High	1815.94	454.74	21.8849
	[K].ANEVDRMVLVGDVKDR.[V]	1xOxidation [M7]	P11908; PRPS1	P11908 [199-214]; PRPS1 [199-214]	5.74	2	2	29	2	High	1831.93	611.316	19.1933
	[K].ANEVDRMVLVGDVKDR.[V]	1xDeamidated [N2]; 1xOxidation [M7]	P11908; PRPS1	P11908 [199-214]; PRPS1 [199-214]	5.6	2	2	9	2	High	1832.92	611.645	20.061
	[K].DKSRAPISAK.[L]		P11908; PRPS1	P11908 [101-110]; PRPS1 [101-110]	2.59	2	2	22	2	High	1072.61	536.809	12.325
	[K].FSNQETSVEIGESVR.[G]		P11908	P11908 [35-49]	4.15	1	1	65	0	High	1681.8	841.406	22.6145
	[K].FSNQETSVEIGESVR.[G]	1xDeamidated [Q/N]	P11908	P11908 [35-49]	3.15	1	1	4	0	High	1682.79	841.904	24.0201
	[K].KANEVDR.[M]		P11908; PRPS1	P11908 [198-204]; PRPS1 [198-204]	1.9	2	2	1	1	High	831.432	416.22	10.2023
	[K].KANEVDRMVLVGDVK.[D]	1xOxidation [M8]	P11908; PRPS1	P11908 [198-212]; PRPS1 [198-212]	4.38	2	2	5	2	High	1688.9	563.637	18.2179
	[K].KANEVDRMVLVGDVKDR.[V]		P11908; PRPS1	P11908 [198-214]; PRPS1 [198-214]	3.58	2	2	1	3	High	1944.03	486.764	20.0597
	[K].KANEVDRMVLVGDVKDR.[V]	1xOxidation [M8]	P11908; PRPS1	P11908 [198-214]; PRPS1 [198-214]	5.69	2	2	18	3	High	1960.03	490.763	17.9898
	[K].KANEVDRMVLVGDVKDR.[V]	1xDeamidated [N3]; 1xOxidation [M8]	P11908; PRPS1	P11908 [198-214]; PRPS1 [198-214]	5.54	2	2	5	3	High	1961.01	491.009	18.4281
	[K].KDKSRAPISAK.[L]		P11908; PRPS1	P11908 [100-110]; PRPS1 [100-110]	4.05	2	2	8	3	High	1200.71	400.907	10.4921
	[K].KFSNQETSVEIGESVR.[G]		P11908	P11908 [34-49]	4.54	1	1	25	1	High	1809.9	603.97	20.6987
	[K].KFSNQETSVEIGESVR.[G]	1xDeamidated [Q5]	P11908	P11908 [34-49]	2.3	1	1	1	1	Medium	1810.88	604.304	21.6403
	[R].KKANEVDR.[M]		P11908; PRPS1	P11908 [197-204]; PRPS1 [197-204]	2.03	2	2	2	2	High	959.527	480.267	9.772
	[R].KKANEVDRMVLVGDVK.[D]	1xOxidation [M9]	P11908; PRPS1	P11908 [197-212]; PRPS1 [197-212]	5.06	2	2	14	3	High	1816.99	455.004	16.6659
	[R].KKANEVDRMVLVGDVK.[D]	1xDeamidated [N4]; 1xOxidation [M9]	P11908; PRPS1	P11908 [197-212]; PRPS1 [197-212]	3.75	2	2	4	3	High	1817.98	455.25	17.5945
	[K].IASSSRVTAVIPCFPYAR.[Q]	1xCarbamidomethyl [C13]	P11908	P11908 [79-96]	3.79	1	1	5	1	High	1995.05	665.688	26.5312
	[R].LGLELGKVVTK.[K]		P11908; P21108; PRPS1	P11908 [23-33]; P21108 [23-33]; PRPS1 [23-33]	3.83	3	3	10	1	High	1156.73	386.249	22.9943
	[R].LGLELGKVVTKK.[F]		P11908; P21108; PRPS1	P11908 [23-34]; P21108 [23-34]; PRPS1 [23-34]	4.37	3	3	10	2	High	1284.82	428.946	20.4482
	[K].LLSAGATK.[V]		P11908	P11908 [236-243]	1.81	1	1	8	0	Medium	760.456	380.732	15.5988
	[K].LLSAGATKVYAILTHGIFSGPAISR.[I]		P11908	P11908 [236-260]	7.22	1	1	14	1	High	2543.43	848.482	32.4245
	[R].INNAAFEAVVVTNTIPQEDK.[M]		P11908	P11908 [261-280]	5.1	1	1	4	0	High	2173.11	725.043	28.7612
	[R].INNAAFEAVVVTNTIPQEDK.[M]	1xDeamidated [N13]	P11908	P11908 [261-280]	4.42	1	1	2	0	High	2174.1	725.372	28.724
	[R].INNAAFEAVVVTNTIPQEDKMK.[H]	1xOxidation [M21]	P11908	P11908 [261-282]	6.97	1	1	5	1	High	2448.24	816.753	26.4193
	[R].INNAAFEAVVVTNTIPQEDKMK.[H]	1xPhospho [T12]; 1xOxidation [M21]	P11908	P11908 [261-282]	2.23	1	1	1	1	Medium	2528.21	843.405	29.1984
	[R].INNAAFEAVVVTNTIPQEDKMKHCTK.[I]	1xCarbamidomethyl [C24]; 1xDeamidated [Q17]	P11908	P11908 [261-286]	2.54	1	1	2	2	Medium	2959.47	740.621	25.9133
	[R].INNAAFEAVVVTNTIPQEDKMKHCTK.[I]	1xCarbamidomethyl [C24]; 1xDeamidated [N13]; 1xOxidation [M21]	P11908	P11908 [261-286]	4.62	1	1	1	2	High	2975.46	744.626	23.1014
	[R].LNVEFALIHK.[E]		P11908	P11908 [185-194]	3.19	1	1	2	0	High	1183.68	395.233	25.4092
	[R].LNVEFALIHKER.[K]		P11908	P11908 [185-196]	4.41	1	1	6	1	High	1468.83	490.281	22.8627
	[K].IQVIDISMILAEAIR.[R]		P11908; PRPS1	P11908 [287-301]; PRPS1 [287-301]	3.26	2	2	9	0	High	1684.97	842.987	38.7045
	[K].IQVIDISMILAEAIR.[R]	1xOxidation [M8]	P11908; PRPS1	P11908 [287-301]; PRPS1 [287-301]	5.47	2	2	45	0	High	1700.96	567.659	37.5095
	[K].IQVIDISMILAEAIRR.[T]		P11908; PRPS1	P11908 [287-302]; PRPS1 [287-302]	2.58	2	2	4	1	Medium	1841.07	614.36	35.6288
	[K].IQVIDISMILAEAIRR.[T]	1xOxidation [M8]	P11908; PRPS1	P11908 [287-302]; PRPS1 [287-302]	3.63	2	2	46	1	High	1857.06	619.694	34.6178
	[-].MPNIVLFSGSSHQDLSQR.[V]	1xMet-loss [N-Term]	P11908	P11908 [1-18]	6.36	1	1	142	0	High	1884.96	628.992	24.0633
	[-].MPNIVLFSGSSHQDLSQR.[V]	1xDeamidated [N3]; 1xMet-loss [N-Term]	P11908	P11908 [1-18]	3.04	1	1	2	0	High	1885.94	629.321	23.3426
	[-].MPNIVLFSGSSHQDLSQR.[V]	1xMet-loss+Acetyl [N-Term]	P11908	P11908 [1-18]	6.63	1	1	50	0	High	1926.97	642.993	25.5495
	[-].MPNIVLFSGSSHQDLSQR.[V]	1xDeamidated [N3]; 1xMet-loss+Acetyl [N-Term]	P11908	P11908 [1-18]	4.08	1	1	5	0	High	1927.95	964.482	27.2904
	[-].MPNIVLFSGSSHQDLSQR.[V]	1xAcetyl [N-Term]; 1xPhospho [S8]	P11908	P11908 [1-18]	2.36	1	1	1	0	Medium	2137.97	713.335	23.7191
	[-].MPNIVLFSGSSHQDLSQRVADR.[L]	1xMet-loss [N-Term]	P11908	P11908 [1-22]	5.69	1	1	6	1	High	2326.19	582.303	23.7593
	[-].MPNIVLFSGSSHQDLSQRVADR.[L]	1xDeamidated [Q]; 1xMet-loss [N-Term]	P11908	P11908 [1-22]	3.24	1	1	2	1	High	2327.17	776.403	23.7325
	[-].MPNIVLFSGSSHQDLSQRVADR.[L]	1xMet-loss+Acetyl [N-Term]	P11908	P11908 [1-22]	4.91	1	1	2	1	High	2368.2	592.805	25.1113
	[R].MVLVGDVK.[D]		P11908; PRPS1	P11908 [205-212]; PRPS1 [205-212]	1.86	2	2	1	0	Medium	860.491	430.749	21.7939
	[R].MVLVGDVK.[D]	1xOxidation [M1]	P11908; PRPS1	P11908 [205-212]; PRPS1 [205-212]	2.18	2	2	9	0	High	876.486	438.747	18.9261
	[R].MVLVGDVKDR.[V]		P11908; PRPS1	P11908 [205-214]; PRPS1 [205-214]	3.8	2	2	13	1	High	1131.62	377.878	19.7033
	[R].MVLVGDVKDR.[V]	1xOxidation [M1]	P11908; PRPS1	P11908 [205-214]; PRPS1 [205-214]	3.49	2	2	70	1	High	1147.61	383.209	17.9463
	[K].NCIIVSPDAGGAK.[R]	1xCarbamidomethyl [C2]	P11908; P21108	P11908 [164-176]; P21108 [164-176]	2.87	2	2	5	0	High	1301.65	651.33	20.3267
	[K].NCIIVSPDAGGAK.[R]	1xCarbamidomethyl [C2]; 1xDeamidated [N1]	P11908; P21108	P11908 [164-176]; P21108 [164-176]	2.44	2	2	3	0	High	1302.64	651.821	23.316
	[K].NCIIVSPDAGGAKR.[V]	1xCarbamidomethyl [C2]	P11908; P21108	P11908 [164-177]; P21108 [164-177]	3.63	2	2	8	1	High	1457.75	486.589	18.2593
	[K].NCIIVSPDAGGAKR.[V]	1xCarbamidomethyl [C2]; 1xDeamidated [N1]	P11908; P21108	P11908 [164-177]; P21108 [164-177]	2.76	2	2	3	1	Medium	1458.74	486.918	20.5133
	[R].RTHNGESVSYLFSHVPL.[-]		P11908; P21108; PRPS1	P11908 [302-318]; P21108 [302-318]; PRPS1 [302-318]	6.28	3	3	15	1	High	1942.98	648.333	27.8526
	[R].RTHNGESVSYLFSHVPL.[-]	1xDeamidated [N4]	P11908; P21108; PRPS1	P11908 [302-318]; P21108 [302-318]; PRPS1 [302-318]	6.8	3	3	11	1	High	1943.96	648.662	29.0047
	[K].RVTSIADR.[L]		P11908; PRPS1	P11908 [177-184]; PRPS1 [177-184]	2.62	2	2	10	1	High	917.516	459.262	14.3955
	[K].SRAPISAK.[L]		P11908; PRPS1	P11908 [103-110]; PRPS1 [103-110]	2.55	2	2	28	1	High	829.489	415.248	11.9748
	[R].THNGESVSYLFSHVPL.[-]		P11908; P21108; PRPS1	P11908 [303-318]; P21108 [303-318]; PRPS1 [303-318]	4.62	3	3	12	0	High	1786.88	596.297	29.5902
	[R].THNGESVSYLFSHVPL.[-]	1xDeamidated [N3]	P11908; P21108; PRPS1	P11908 [303-318]; P21108 [303-318]; PRPS1 [303-318]	5.14	3	3	19	0	High	1787.86	596.628	30.2114
	[R].VADRLGLELGK.[V]		P11908	P11908 [19-29]	2.99	1	1	65	1	High	1170.68	390.899	21.923
	[R].VADRLGLELGKVVTK.[K]		P11908	P11908 [19-33]	6.45	1	1	60	2	High	1597.96	533.326	23.6462
	[R].VADRLGLELGKVVTKK.[F]		P11908	P11908 [19-34]	6.36	1	1	53	3	High	1726.06	576.024	21.9266
	[R].VAILVDDMADTCGTICHAADK.[L]	2xCarbamidomethyl [C12; C16]; 1xOxidation [M8]	P11908; PRPS1	P11908 [215-235]; PRPS1 [215-235]	6.17	2	2	6	0	High	2292.03	764.68	23.3292
	[R].VAILVDDMADTCGTICHAADKLLSAGATK.[V]	2xCarbamidomethyl [C12; C16]	P11908	P11908 [215-243]	2.86	1	1	1	1	High	3017.47	755.124	31.6372
	[R].VAILVDDMADTCGTICHAADKLLSAGATK.[V]	2xCarbamidomethyl [C12; C16]; 1xOxidation [M8]	P11908	P11908 [215-243]	7.05	1	1	5	1	High	3033.47	759.123	29.1916
	[R].VTAVIPCFPYAR.[Q]	1xCarbamidomethyl [C7]	P11908; P21108; PRPS1	P11908 [85-96]; P21108 [85-96]; PRPS1 [85-96]	4.52	3	3	63	0	High	1393.73	465.247	27.957
	[R].VTAVIPCFPYARQDK.[K]	1xCarbamidomethyl [C7]	P11908; P21108; PRPS1	P11908 [85-99]; P21108 [85-99]; PRPS1 [85-99]	4.17	3	3	3	1	High	1764.91	588.974	25.1584
	[R].VTAVIPCFPYARQDKK.[D]	1xCarbamidomethyl [C7]	P11908; P21108; PRPS1	P11908 [85-100]; P21108 [85-100]; PRPS1 [85-100]	4.72	3	3	8	2	High	1893.01	474.007	22.912
	[R].VTAVIPCFPYARQDKK.[D]	1xCarbamidomethyl [C7]; 1xDeamidated [Q13]	P11908; P21108; PRPS1	P11908 [85-100]; P21108 [85-100]; PRPS1 [85-100]	2.07	3	3	1	2	Medium	1893.99	632.006	23.1677
	[R].VTAVIPCFPYARQDKKDK.[S]	1xCarbamidomethyl [C7]	P11908; P21108; PRPS1	P11908 [85-102]; P21108 [85-102]; PRPS1 [85-102]	4.54	3	3	4	3	High	2136.13	534.788	21.8252
	[R].VTSIADR.[L]		P11908; PRPS1	P11908 [178-184]; PRPS1 [178-184]	2.02	2	2	4	0	High	761.415	381.211	15.0502
	[R].VTSIADRLNVEFALIHK.[E]		P11908	P11908 [178-194]	3.66	1	1	29	1	High	1926.08	482.276	28.0794
	[R].VTSIADRLNVEFALIHKER.[K]		P11908	P11908 [178-196]	7.15	1	1	107	2	High	2211.22	737.748	26.5157
	[R].VTSIADRLNVEFALIHKER.[K]	1xDeamidated [N9]	P11908	P11908 [178-196]	4.05	1	1	7	2	High	2212.21	553.812	28.3505
	[KR].VYAILTHGIFSGPAISR.[I]		P11908; P21108; PRPS1	P11908 [244-260]; P21108 [244-260]; PRPS1 [244-260]	5.76	3	3	123	0	High	1802	601.337	29.0523
High	Green fluorescent protein OS=Aequorea victoria OX=6100 GN=GFP PE=1 SV=1	Master Protein	P42212	GFP	4013.04	0	34	1229	34	78	238	26.9
	Annotated Sequence	Modifications	Master Protein Accessions	Positions in Master Proteins	XCorr (by Search Engine): Sequest HT	# Protein Groups	# Proteins	# PSMs	# Missed Cleavages	Confidence	Theo. MH+ [Da]	m/z [Da] (by Search Engine): Sequest HT	RT [min] (by Search Engine): Sequest HT
	[R].AEVKFEGDTLVNR.[I]		P42212	P42212 [110-122]	4.9	1	1	134	1	High	1477.76	493.26	21.381
	[R].AEVKFEGDTLVNRIELK.[G]		P42212	P42212 [110-126]	7.37	1	1	271	2	High	1961.07	654.363	25.4031
	[R].AEVKFEGDTLVNRIELK.[G]	1xDeamidated [N12]	P42212	P42212 [110-126]	2.86	1	1	3	2	High	1962.05	491.273	27.9646
	[K].EDGNILGHK.[L]		P42212	P42212 [132-140]	2.29	1	1	2	0	High	982.495	491.752	15.6266
	[K].EDGNILGHKLEYNYNSHNVYIMADKQK.[N]	1xOxidation [M22]	P42212	P42212 [132-158]	3.45	1	1	1	2	High	3209.53	803.14	22.8645
	[K].FEGDTLVNR.[I]		P42212	P42212 [114-122]	2.31	1	1	3	0	High	1050.52	525.765	20.5509
	[K].FEGDTLVNRIELK.[G]		P42212	P42212 [114-126]	4.04	1	1	17	1	High	1533.83	767.417	25.5034
	[K].FEGDTLVNRIELK.[G]	1xDeamidated [N8]	P42212	P42212 [114-126]	3.21	1	1	6	1	High	1534.81	512.275	25.2304
	[K].FICTTGK.[L]	1xCarbamidomethyl [C3]	P42212	P42212 [46-52]	1.99	1	1	3	0	High	826.413	413.71	16.0228
	[K].FSVSGEGEGDATYGK.[L]		P42212	P42212 [27-41]	3.44	1	1	57	0	High	1503.66	752.334	21.3295
	[K].FSVSGEGEGDATYGKLTLK.[F]		P42212	P42212 [27-45]	6.56	1	1	76	1	High	1958.97	653.662	24.4172
	[K].GEELFTGVVPILVELDGDVNGHK.[F]		P42212	P42212 [4-26]	6.87	1	1	40	0	High	2437.26	813.092	33.9598
	[K].GEELFTGVVPILVELDGDVNGHK.[F]	1xDeamidated [N20]	P42212	P42212 [4-26]	6.03	1	1	10	0	High	2438.24	813.419	34.7648
	[K].GIDFKEDGNILGHK.[L]		P42212	P42212 [127-140]	4.24	1	1	14	1	High	1542.79	514.936	21.9779
	[K].GIDFKEDGNILGHKLEYNYNSHNVYIMADKQK.[N]	1xOxidation [M27]	P42212	P42212 [127-158]	4.11	1	1	3	3	High	3769.83	943.212	24.9637
	[K].GIDFKEDGNILGHKLEYNYNSHNVYIMADKQK.[N]	1xDeamidated [N18]; 1xOxidation [M27]	P42212	P42212 [127-158]	3.12	1	1	1	3	High	3770.81	943.467	25.5546
	[K].GIDFKEDGNILGHKLEYNYNSHNVYIMADKQK.[N]	2xDeamidated [N18; N20]; 1xOxidation [M27]	P42212	P42212 [127-158]	4.4	1	1	1	3	High	3771.8	943.712	25.4615
	[R].HNIEDGSVQLADHYQQNTPIGDGPVLLPDNHYLSTQSALSK.[D]		P42212	P42212 [169-209]	11.48	1	1	14	0	High	4472.18	1118.8	27.9022
	[R].HNIEDGSVQLADHYQQNTPIGDGPVLLPDNHYLSTQSALSK.[D]	1xDeamidated [N/Q]	P42212	P42212 [169-209]	5.62	1	1	3	0	High	4473.16	1491.73	28.2718
	[R].HNIEDGSVQLADHYQQNTPIGDGPVLLPDNHYLSTQSALSK.[D]	2xDeamidated [N/Q]	P42212	P42212 [169-209]	7.78	1	1	2	0	High	4474.14	1119.3	27.8156
	[R].IELKGIDFK.[E]		P42212	P42212 [123-131]	1.97	1	1	1	1	High	1062.62	531.814	23.4565
	[R].IELKGIDFKEDGNILGHK.[L]		P42212	P42212 [123-140]	5.15	1	1	5	2	High	2026.1	507.28	24.5878
	[K].LEYNYNSHNVYIMADK.[Q]	1xOxidation [M13]	P42212	P42212 [141-156]	5.15	1	1	3	0	High	1989.9	663.971	22.0398
	[K].LEYNYNSHNVYIMADKQK.[N]	1xOxidation [M13]	P42212	P42212 [141-158]	6.98	1	1	7	1	High	2246.05	562.269	20.1546
	[K].LEYNYNSHNVYIMADKQK.[N]	1xDeamidated [N6]; 1xOxidation [M13]	P42212	P42212 [141-158]	2.19	1	1	1	1	Medium	2247.04	749.685	21.479
	[K].IRHNIEDGSVQLADHYQQNTPIGDGPVLLPDNHYLSTQSALSK.[D]		P42212	P42212 [167-209]	9.72	1	1	7	1	High	4741.36	1186.1	27.4649
	[K].IRHNIEDGSVQLADHYQQNTPIGDGPVLLPDNHYLSTQSALSK.[D]	1xDeamidated [Q/N]	P42212	P42212 [167-209]	8.22	1	1	3	1	High	4742.34	1581.45	27.2175
	[K].IRHNIEDGSVQLADHYQQNTPIGDGPVLLPDNHYLSTQSALSK.[D]	2xDeamidated [N/Q]	P42212	P42212 [167-209]	5.55	1	1	2	1	High	4743.33	1186.59	28.0354
	[K].IRHNIEDGSVQLADHYQQNTPIGDGPVLLPDNHYLSTQSALSK.[D]	3xDeamidated [Q11; N19; N32]	P42212	P42212 [167-209]	7.21	1	1	1	1	High	4744.31	1186.84	27.5282
	[K].LTLKFICTTGK.[L]	1xCarbamidomethyl [C7]	P42212	P42212 [42-52]	2.06	1	1	1	1	Medium	1281.72	427.913	23.4622
	[K].NGIKVNFK.[I]		P42212	P42212 [159-166]	2.54	1	1	18	1	High	919.536	460.271	17.4075
	[K].NGIKVNFK.[I]	1xDeamidated [N1]	P42212	P42212 [159-166]	2.59	1	1	14	1	High	920.52	460.763	20.1559
	[K].NGIKVNFKIR.[H]		P42212	P42212 [159-168]	3.98	1	1	28	2	High	1188.72	396.912	19.7995
	[K].NGIKVNFKIR.[H]	1xDeamidated [N1]	P42212	P42212 [159-168]	4.09	1	1	7	2	High	1189.71	397.24	22.1287
	[K].NGIKVNFKIR.[H]	2xDeamidated [N1; N6]	P42212	P42212 [159-168]	3.25	1	1	1	2	High	1190.69	397.568	23.1436
	[K].QHDFFK.[S]		P42212	P42212 [80-85]	1.93	1	1	12	0	High	821.394	411.201	18.0972
	[K].QHDFFKSAMPEGYVQER.[T]	1xOxidation [M9]	P42212	P42212 [80-96]	4.2	1	1	10	1	High	2084.95	521.992	21.6204
	[K].QKNGIKVNFK.[I]	1xDeamidated [N3]	P42212	P42212 [157-166]	2.35	1	1	2	2	Medium	1176.67	392.896	16.474
	[K].SAMPEGYVQER.[T]		P42212	P42212 [86-96]	2.46	1	1	3	0	High	1266.58	633.793	19.8013
	[K].SAMPEGYVQER.[T]	1xOxidation [M3]	P42212	P42212 [86-96]	2.29	1	1	57	0	High	1282.57	641.79	17.6823
	[K].SAMPEGYVQERTIFFKDDGNYKTR.[A]	1xOxidation [M3]	P42212	P42212 [86-109]	3.11	1	1	1	3	High	2868.36	717.846	22.7703
	[R].TIFFKDDGNYK.[T]		P42212	P42212 [97-107]	3.16	1	1	41	1	High	1347.66	449.891	21.4601
	[R].TIFFKDDGNYK.[T]	1xDeamidated [N9]	P42212	P42212 [97-107]	2.85	1	1	2	1	High	1348.64	450.219	22.7135
	[R].TIFFKDDGNYKTR.[A]		P42212	P42212 [97-109]	4.29	1	1	164	2	High	1604.81	401.957	20.2512
	[R].TIFFKDDGNYKTR.[A]	1xDeamidated [N9]	P42212	P42212 [97-109]	4.04	1	1	5	2	High	1605.79	535.937	20.9432
	[R].TIFFKDDGNYKTRAEVK.[F]		P42212	P42212 [97-113]	3.86	1	1	9	3	High	2032.05	508.767	19.5817
	[K].TRAEVKFEGDTLVNR.[I]		P42212	P42212 [108-122]	4.28	1	1	25	2	High	1734.91	578.976	19.955
	[K].TRAEVKFEGDTLVNRIELK.[G]		P42212	P42212 [108-126]	6.58	1	1	84	3	High	2218.22	740.079	24.0169
	[K].TRAEVKFEGDTLVNRIELK.[G]	1xDeamidated [N14]	P42212	P42212 [108-126]	2.86	1	1	6	3	High	2219.2	740.409	28.2584
	[K].VNFKIR.[H]		P42212	P42212 [163-168]	1.77	1	1	7	1	Medium	776.478	388.742	17.5499
	[R].YPDHMKQHDFFK.[S]		P42212	P42212 [74-85]	3.1	1	1	2	1	High	1592.73	398.938	18.571
	[R].YPDHMKQHDFFK.[S]	1xOxidation [M5]	P42212	P42212 [74-85]	4.07	1	1	35	1	High	1608.73	402.937	16.4931
	[R].YPDHMKQHDFFKSAMPEGYVQER.[T]	2xOxidation [M5; M15]	P42212	P42212 [74-96]	3.8	1	1	4	2	High	2872.28	718.826	20.7996
High	Ribose-phosphate pyrophosphokinase 1	Master Protein	PRPS1	PRPS1	3151.35	0	59	987	23	91	318	34.8
	Annotated Sequence	Modifications	Master Protein Accessions	Positions in Master Proteins	XCorr (by Search Engine): Sequest HT	# Protein Groups	# Proteins	# PSMs	# Missed Cleavages	Confidence	Theo. MH+ [Da]	m/z [Da] (by Search Engine): Sequest HT	RT [min] (by Search Engine): Sequest HT
	[K].ANEVDRMVLVGDVK.[D]	1xOxidation [M7]	P11908; PRPS1	P11908 [199-212]; PRPS1 [199-212]	4.12	2	2	4	1	High	1560.81	520.938	20.1147
	[K].ANEVDRMVLVGDVK.[D]	1xDeamidated [N2]; 1xOxidation [M7]	P11908; PRPS1	P11908 [199-212]; PRPS1 [199-212]	2.56	2	2	2	1	Medium	1561.79	521.268	21.2978
	[K].ANEVDRMVLVGDVKDR.[V]		P11908; PRPS1	P11908 [199-214]; PRPS1 [199-214]	4.05	2	2	1	2	High	1815.94	454.74	21.8849
	[K].ANEVDRMVLVGDVKDR.[V]	1xOxidation [M7]	P11908; PRPS1	P11908 [199-214]; PRPS1 [199-214]	5.74	2	2	29	2	High	1831.93	611.316	19.1933
	[K].ANEVDRMVLVGDVKDR.[V]	1xDeamidated [N2]; 1xOxidation [M7]	P11908; PRPS1	P11908 [199-214]; PRPS1 [199-214]	5.6	2	2	9	2	High	1832.92	611.645	20.061
	[K].DKSRAPISAK.[L]		P11908; PRPS1	P11908 [101-110]; PRPS1 [101-110]	2.59	2	2	22	2	High	1072.61	536.809	12.325
	[R].ENISEWR.[N]		PRPS1	PRPS1 [157-163]	2.1	1	1	2	0	High	933.442	467.225	20.1046
	[R].ENISEWRNCTIVSPDAGGAK.[R]	1xCarbamidomethyl [C9]	PRPS1	PRPS1 [157-176]	4.48	1	1	1	1	High	2204.04	735.353	23.6482
	[R].ENISEWRNCTIVSPDAGGAKR.[V]	1xCarbamidomethyl [C9]	PRPS1	PRPS1 [157-177]	4.89	1	1	2	2	High	2360.14	787.386	22.0423
	[K].FSNQETCVEIGESVR.[G]	1xCarbamidomethyl [C7]	PRPS1	PRPS1 [35-49]	3.55	1	1	5	0	High	1754.8	877.907	23.0076
	[K].HCSKIQVIDISMILAEAIR.[R]	1xCarbamidomethyl [C2]; 1xOxidation [M12]	PRPS1	PRPS1 [283-301]	2.07	1	1	2	1	Medium	2213.18	738.398	32.4437
	[K].HCSKIQVIDISMILAEAIRR.[T]	1xCarbamidomethyl [C2]; 1xOxidation [M12]	PRPS1	PRPS1 [283-302]	3.72	1	1	1	2	High	2369.28	593.076	30.7648
	[K].KANEVDR.[M]		P11908; PRPS1	P11908 [198-204]; PRPS1 [198-204]	1.9	2	2	1	1	High	831.432	416.22	10.2023
	[K].KANEVDRMVLVGDVK.[D]	1xOxidation [M8]	P11908; PRPS1	P11908 [198-212]; PRPS1 [198-212]	4.38	2	2	5	2	High	1688.9	563.637	18.2179
	[K].KANEVDRMVLVGDVKDR.[V]		P11908; PRPS1	P11908 [198-214]; PRPS1 [198-214]	3.58	2	2	1	3	High	1944.03	486.764	20.0597
	[K].KANEVDRMVLVGDVKDR.[V]	1xOxidation [M8]	P11908; PRPS1	P11908 [198-214]; PRPS1 [198-214]	5.69	2	2	18	3	High	1960.03	490.763	17.9898
	[K].KANEVDRMVLVGDVKDR.[V]	1xDeamidated [N3]; 1xOxidation [M8]	P11908; PRPS1	P11908 [198-214]; PRPS1 [198-214]	5.54	2	2	5	3	High	1961.01	491.009	18.4281
	[K].KDKSRAPISAK.[L]		P11908; PRPS1	P11908 [100-110]; PRPS1 [100-110]	4.05	2	2	8	3	High	1200.71	400.907	10.4921
	[K].KFSNQETCVEIGESVR.[G]	1xCarbamidomethyl [C8]	PRPS1	PRPS1 [34-49]	3.7	1	1	2	1	High	1882.9	628.303	21.0362
	[R].KKANEVDR.[M]		P11908; PRPS1	P11908 [197-204]; PRPS1 [197-204]	2.03	2	2	2	2	High	959.527	480.267	9.772
	[R].KKANEVDRMVLVGDVK.[D]	1xOxidation [M9]	P11908; PRPS1	P11908 [197-212]; PRPS1 [197-212]	5.06	2	2	14	3	High	1816.99	455.004	16.6659
	[R].KKANEVDRMVLVGDVK.[D]	1xDeamidated [N4]; 1xOxidation [M9]	P11908; PRPS1	P11908 [197-212]; PRPS1 [197-212]	3.75	2	2	4	3	High	1817.98	455.25	17.5945
	[K].IADRLGLELGK.[V]		P21108; PRPS1	P21108 [19-29]; PRPS1 [19-29]	3.32	2	2	22	1	High	1184.7	395.572	22.5094
	[K].IADRLGLELGKVVTK.[K]		P21108; PRPS1	P21108 [19-33]; PRPS1 [19-33]	6.33	2	2	12	2	High	1611.98	537.998	23.9687
	[K].IADRLGLELGKVVTKK.[F]		P21108; PRPS1	P21108 [19-34]; PRPS1 [19-34]	7.08	2	2	15	3	High	1740.07	580.697	22.2663
	[K].IASASRVTAVIPCFPYAR.[Q]	1xCarbamidomethyl [C13]	P21108; PRPS1	P21108 [79-96]; PRPS1 [79-96]	3.67	2	2	1	1	High	1979.05	660.356	27.0673
	[K].IFSGSSHQDLSQK.[I]		P21108; PRPS1	P21108 [6-18]; PRPS1 [6-18]	4.76	2	2	12	0	High	1433.7	478.572	16.4698
	[K].IFSGSSHQDLSQKIADR.[L]		P21108; PRPS1	P21108 [6-22]; PRPS1 [6-22]	4.35	2	2	4	1	High	1888.95	472.994	19.249
	[K].IFSGSSHQDLSQKIADRLGLELGK.[V]		P21108; PRPS1	P21108 [6-29]; PRPS1 [6-29]	4.73	2	2	3	2	High	2599.38	650.603	27.7683
	[R].LGLELGKVVTK.[K]		P11908; P21108; PRPS1	P11908 [23-33]; P21108 [23-33]; PRPS1 [23-33]	3.83	3	3	10	1	High	1156.73	386.249	22.9943
	[R].LGLELGKVVTKK.[F]		P11908; P21108; PRPS1	P11908 [23-34]; P21108 [23-34]; PRPS1 [23-34]	4.37	3	3	10	2	High	1284.82	428.946	20.4482
	[K].LLSAGATR.[V]		P21108; PRPS1	P21108 [236-243]; PRPS1 [236-243]	2.17	2	2	4	0	High	788.462	394.735	16.0206
	[K].LLSAGATRVYAILTHGIFSGPAISR.[I]		P21108; PRPS1	P21108 [236-260]; PRPS1 [236-260]	3.56	2	2	1	1	High	2571.44	857.819	32.6807
	[R].INNACFEAVVVTNTIPQEDK.[M]	1xCarbamidomethyl [C5]	PRPS1	PRPS1 [261-280]	5.35	1	1	3	0	High	2262.11	754.707	28.1406
	[R].INNACFEAVVVTNTIPQEDKMK.[H]	1xCarbamidomethyl [C5]; 1xOxidation [M21]	PRPS1	PRPS1 [261-282]	7.48	1	1	6	1	High	2537.24	846.42	25.8199
	[R].INNACFEAVVVTNTIPQEDKMK.[H]	1xCarbamidomethyl [C5]; 1xDeamidated [N13]; 1xOxidation [M21]	PRPS1	PRPS1 [261-282]	2.63	1	1	1	1	High	2538.22	1269.62	25.883
	[R].INNACFEAVVVTNTIPQEDKMKHCSK.[I]	2xCarbamidomethyl [C5; C24]; 1xOxidation [M21]	PRPS1	PRPS1 [261-286]	4.74	1	1	2	2	High	3049.45	763.118	22.7153
	[R].LNVDFALIHK.[E]		PRPS1	PRPS1 [185-194]	3.03	1	1	1	0	High	1169.67	390.561	25.5079
	[R].LNVDFALIHKER.[K]		PRPS1	PRPS1 [185-196]	4.52	1	1	3	1	High	1454.81	485.61	22.9992
	[K].IQVIDISMILAEAIR.[R]		P11908; PRPS1	P11908 [287-301]; PRPS1 [287-301]	3.26	2	2	9	0	High	1684.97	842.987	38.7045
	[K].IQVIDISMILAEAIR.[R]	1xOxidation [M8]	P11908; PRPS1	P11908 [287-301]; PRPS1 [287-301]	5.47	2	2	45	0	High	1700.96	567.659	37.5095
	[K].IQVIDISMILAEAIRR.[T]		P11908; PRPS1	P11908 [287-302]; PRPS1 [287-302]	2.58	2	2	4	1	Medium	1841.07	614.36	35.6288
	[K].IQVIDISMILAEAIRR.[T]	1xOxidation [M8]	P11908; PRPS1	P11908 [287-302]; PRPS1 [287-302]	3.63	2	2	46	1	High	1857.06	619.694	34.6178
	[K].LVANMLSVAGADHIITMDLHASQIQGFFDIPVDNLYAEPAVLK.[W]	1xOxidation [M]	PRPS1	PRPS1 [111-153]	3.28	1	1	2	0	High	4653.37	1164.1	36.6323
	[K].LVANMLSVAGADHIITMDLHASQIQGFFDIPVDNLYAEPAVLK.[W]	2xOxidation [M5; M17]	PRPS1	PRPS1 [111-153]	6.89	1	1	9	0	High	4669.37	1168.1	35.9241
	[K].LVANMLSVAGADHIITMDLHASQIQGFFDIPVDNLYAEPAVLK.[W]	2xDeamidated [Q/N]; 2xOxidation [M5; M17]	PRPS1	PRPS1 [111-153]	2.58	1	1	2	0	Medium	4671.34	1557.8	35.7744
	[K].MKHCSKIQVIDISMILAEAIR.[R]	1xCarbamidomethyl [C4]; 1xPhospho [S5]; 1xOxidation [M14]	PRPS1	PRPS1 [281-301]	3.17	1	1	5	2	High	2552.28	851.435	38.9851
	[K].MKHCSKIQVIDISMILAEAIR.[R]	1xCarbamidomethyl [C4]; 1xDeamidated [Q8]; 1xPhospho [S5]; 1xOxidation [M14]	PRPS1	PRPS1 [281-301]	2.24	1	1	1	2	Medium	2553.26	851.767	38.9337
	[-].MPNIKIFSGSSHQDLSQK.[I]	1xMet-loss [N-Term]	P21108; PRPS1	P21108 [1-18]; PRPS1 [1-18]	6.91	2	2	8	1	High	1885.98	472.25	19.7973
	[-].MPNIKIFSGSSHQDLSQK.[I]	1xMet-loss+Acetyl [N-Term]	P21108; PRPS1	P21108 [1-18]; PRPS1 [1-18]	4.25	2	2	1	1	High	1927.99	643.333	21.544
	[-].MPNIKIFSGSSHQDLSQK.[I]	1xDeamidated [N3]; 1xMet-loss+Acetyl [N-Term]	P21108; PRPS1	P21108 [1-18]; PRPS1 [1-18]	3.12	2	2	1	1	High	1928.97	643.668	21.5731
	[R].MVLVGDVK.[D]		P11908; PRPS1	P11908 [205-212]; PRPS1 [205-212]	1.86	2	2	1	0	Medium	860.491	430.749	21.7939
	[R].MVLVGDVK.[D]	1xOxidation [M1]	P11908; PRPS1	P11908 [205-212]; PRPS1 [205-212]	2.18	2	2	9	0	High	876.486	438.747	18.9261
	[R].MVLVGDVKDR.[V]		P11908; PRPS1	P11908 [205-214]; PRPS1 [205-214]	3.8	2	2	13	1	High	1131.62	377.878	19.7033
	[R].MVLVGDVKDR.[V]	1xOxidation [M1]	P11908; PRPS1	P11908 [205-214]; PRPS1 [205-214]	3.49	2	2	70	1	High	1147.61	383.209	17.9463
	[R].NCTIVSPDAGGAK.[R]	1xCarbamidomethyl [C2]	PRPS1	PRPS1 [164-176]	3.07	1	1	3	0	High	1289.62	645.311	17.9441
	[R].NCTIVSPDAGGAK.[R]	1xCarbamidomethyl [C2]; 1xDeamidated [N1]	PRPS1	PRPS1 [164-176]	2.41	1	1	1	0	High	1290.6	645.803	20.4297
	[R].NCTIVSPDAGGAKR.[V]	1xCarbamidomethyl [C2]	PRPS1	PRPS1 [164-177]	4.02	1	1	4	1	High	1445.72	482.577	16.1711
	[R].NCTIVSPDAGGAKR.[V]	1xCarbamidomethyl [C2]; 1xDeamidated [N1]	PRPS1	PRPS1 [164-177]	2.36	1	1	1	1	Medium	1446.7	482.905	18.195
	[R].RTHNGESVSYLFSHVPL.[-]		P11908; P21108; PRPS1	P11908 [302-318]; P21108 [302-318]; PRPS1 [302-318]	6.28	3	3	15	1	High	1942.98	648.333	27.8526
	[R].RTHNGESVSYLFSHVPL.[-]	1xDeamidated [N4]	P11908; P21108; PRPS1	P11908 [302-318]; P21108 [302-318]; PRPS1 [302-318]	6.8	3	3	11	1	High	1943.96	648.662	29.0047
	[K].RVTSIADR.[L]		P11908; PRPS1	P11908 [177-184]; PRPS1 [177-184]	2.62	2	2	10	1	High	917.516	459.262	14.3955
	[K].RVTSIADRLNVDFALIHK.[E]		PRPS1	PRPS1 [177-194]	4.65	1	1	6	2	High	2068.17	517.797	26.6732
	[K].RVTSIADRLNVDFALIHKER.[K]		PRPS1	PRPS1 [177-196]	4.17	1	1	16	3	High	2353.31	589.083	25.628
	[K].SRAPISAK.[L]		P11908; PRPS1	P11908 [103-110]; PRPS1 [103-110]	2.55	2	2	28	1	High	829.489	415.248	11.9748
	[R].THNGESVSYLFSHVPL.[-]		P11908; P21108; PRPS1	P11908 [303-318]; P21108 [303-318]; PRPS1 [303-318]	4.62	3	3	12	0	High	1786.88	596.297	29.5902
	[R].THNGESVSYLFSHVPL.[-]	1xDeamidated [N3]	P11908; P21108; PRPS1	P11908 [303-318]; P21108 [303-318]; PRPS1 [303-318]	5.14	3	3	19	0	High	1787.86	596.628	30.2114
	[R].VAILVDDMADTCGTICHAADK.[L]	2xCarbamidomethyl [C12; C16]; 1xOxidation [M8]	P11908; PRPS1	P11908 [215-235]; PRPS1 [215-235]	6.17	2	2	6	0	High	2292.03	764.68	23.3292
	[R].VAILVDDMADTCGTICHAADKLLSAGATR.[V]	2xCarbamidomethyl [C12; C16]; 1xOxidation [M8]	PRPS1	PRPS1 [215-243]	8.34	1	1	3	1	High	3061.48	766.125	29.4093
	[R].VTAVIPCFPYAR.[Q]	1xCarbamidomethyl [C7]	P11908; P21108; PRPS1	P11908 [85-96]; P21108 [85-96]; PRPS1 [85-96]	4.52	3	3	63	0	High	1393.73	465.247	27.957
	[R].VTAVIPCFPYARQDK.[K]	1xCarbamidomethyl [C7]	P11908; P21108; PRPS1	P11908 [85-99]; P21108 [85-99]; PRPS1 [85-99]	4.17	3	3	3	1	High	1764.91	588.974	25.1584
	[R].VTAVIPCFPYARQDKK.[D]	1xCarbamidomethyl [C7]	P11908; P21108; PRPS1	P11908 [85-100]; P21108 [85-100]; PRPS1 [85-100]	4.72	3	3	8	2	High	1893.01	474.007	22.912
	[R].VTAVIPCFPYARQDKK.[D]	1xCarbamidomethyl [C7]; 1xDeamidated [Q13]	P11908; P21108; PRPS1	P11908 [85-100]; P21108 [85-100]; PRPS1 [85-100]	2.07	3	3	1	2	Medium	1893.99	632.006	23.1677
	[R].VTAVIPCFPYARQDKKDK.[S]	1xCarbamidomethyl [C7]	P11908; P21108; PRPS1	P11908 [85-102]; P21108 [85-102]; PRPS1 [85-102]	4.54	3	3	4	3	High	2136.13	534.788	21.8252
	[R].VTSIADR.[L]		P11908; PRPS1	P11908 [178-184]; PRPS1 [178-184]	2.02	2	2	4	0	High	761.415	381.211	15.0502
	[R].VTSIADRLNVDFALIHK.[E]		PRPS1	PRPS1 [178-194]	3.73	1	1	22	1	High	1912.07	638.026	27.7152
	[R].VTSIADRLNVDFALIHKER.[K]		PRPS1	PRPS1 [178-196]	6.49	1	1	134	2	High	2197.21	733.074	26.2656
	[R].VTSIADRLNVDFALIHKER.[K]	1xDeamidated [N9]	PRPS1	PRPS1 [178-196]	4.71	1	1	7	2	High	2198.19	550.309	25.7191
	[KR].VYAILTHGIFSGPAISR.[I]		P11908; P21108; PRPS1	P11908 [244-260]; P21108 [244-260]; PRPS1 [244-260]	5.76	3	3	123	0	High	1802	601.337	29.0523
	[K].WIRENISEWR.[N]		PRPS1	PRPS1 [154-163]	3.7	1	1	6	1	High	1388.71	463.574	23.6707
	[K].WIRENISEWRNCTIVSPDAGGAK.[R]	1xCarbamidomethyl [C12]	PRPS1	PRPS1 [154-176]	3.84	1	1	1	2	High	2659.3	665.581	25.6785
High	Ribose-phosphate pyrophosphokinase 3 OS=Homo sapiens OX=9606 GN=PRPS1L1 PE=1 SV=2	Master Protein	P21108	PRPS1L1	1297.06	0	22	383	1	40	318	34.8
	Annotated Sequence	Modifications	Master Protein Accessions	Positions in Master Proteins	XCorr (by Search Engine): Sequest HT	# Protein Groups	# Proteins	# PSMs	# Missed Cleavages	Confidence	Theo. MH+ [Da]	m/z [Da] (by Search Engine): Sequest HT	RT [min] (by Search Engine): Sequest HT
	[K].IADRLGLELGK.[V]		P21108; PRPS1	P21108 [19-29]; PRPS1 [19-29]	3.32	2	2	22	1	High	1184.7	395.572	22.5094
	[K].IADRLGLELGKVVTK.[K]		P21108; PRPS1	P21108 [19-33]; PRPS1 [19-33]	6.33	2	2	12	2	High	1611.98	537.998	23.9687
	[K].IADRLGLELGKVVTKK.[F]		P21108; PRPS1	P21108 [19-34]; PRPS1 [19-34]	7.08	2	2	15	3	High	1740.07	580.697	22.2663
	[K].IASASRVTAVIPCFPYAR.[Q]	1xCarbamidomethyl [C13]	P21108; PRPS1	P21108 [79-96]; PRPS1 [79-96]	3.67	2	2	1	1	High	1979.05	660.356	27.0673
	[K].IFSGSSHQDLSQK.[I]		P21108; PRPS1	P21108 [6-18]; PRPS1 [6-18]	4.76	2	2	12	0	High	1433.7	478.572	16.4698
	[K].IFSGSSHQDLSQKIADR.[L]		P21108; PRPS1	P21108 [6-22]; PRPS1 [6-22]	4.35	2	2	4	1	High	1888.95	472.994	19.249
	[K].IFSGSSHQDLSQKIADRLGLELGK.[V]		P21108; PRPS1	P21108 [6-29]; PRPS1 [6-29]	4.73	2	2	3	2	High	2599.38	650.603	27.7683
	[R].LGLELGKVVTK.[K]		P11908; P21108; PRPS1	P11908 [23-33]; P21108 [23-33]; PRPS1 [23-33]	3.83	3	3	10	1	High	1156.73	386.249	22.9943
	[R].LGLELGKVVTKK.[F]		P11908; P21108; PRPS1	P11908 [23-34]; P21108 [23-34]; PRPS1 [23-34]	4.37	3	3	10	2	High	1284.82	428.946	20.4482
	[K].LLSAGATR.[V]		P21108; PRPS1	P21108 [236-243]; PRPS1 [236-243]	2.17	2	2	4	0	High	788.462	394.735	16.0206
	[K].LLSAGATRVYAILTHGIFSGPAISR.[I]		P21108; PRPS1	P21108 [236-260]; PRPS1 [236-260]	3.56	2	2	1	1	High	2571.44	857.819	32.6807
	[-].MPNIKIFSGSSHQDLSQK.[I]	1xMet-loss [N-Term]	P21108; PRPS1	P21108 [1-18]; PRPS1 [1-18]	6.91	2	2	8	1	High	1885.98	472.25	19.7973
	[-].MPNIKIFSGSSHQDLSQK.[I]	1xMet-loss+Acetyl [N-Term]	P21108; PRPS1	P21108 [1-18]; PRPS1 [1-18]	4.25	2	2	1	1	High	1927.99	643.333	21.544
	[-].MPNIKIFSGSSHQDLSQK.[I]	1xDeamidated [N3]; 1xMet-loss+Acetyl [N-Term]	P21108; PRPS1	P21108 [1-18]; PRPS1 [1-18]	3.12	2	2	1	1	High	1928.97	643.668	21.5731
	[K].NCIIVSPDAGGAK.[R]	1xCarbamidomethyl [C2]	P11908; P21108	P11908 [164-176]; P21108 [164-176]	2.87	2	2	5	0	High	1301.65	651.33	20.3267
	[K].NCIIVSPDAGGAK.[R]	1xCarbamidomethyl [C2]; 1xDeamidated [N1]	P11908; P21108	P11908 [164-176]; P21108 [164-176]	2.44	2	2	3	0	High	1302.64	651.821	23.316
	[K].NCIIVSPDAGGAKR.[V]	1xCarbamidomethyl [C2]	P11908; P21108	P11908 [164-177]; P21108 [164-177]	3.63	2	2	8	1	High	1457.75	486.589	18.2593
	[K].NCIIVSPDAGGAKR.[V]	1xCarbamidomethyl [C2]; 1xDeamidated [N1]	P11908; P21108	P11908 [164-177]; P21108 [164-177]	2.76	2	2	3	1	Medium	1458.74	486.918	20.5133
	[R].RTHNGESVSYLFSHVPL.[-]		P11908; P21108; PRPS1	P11908 [302-318]; P21108 [302-318]; PRPS1 [302-318]	6.28	3	3	15	1	High	1942.98	648.333	27.8526
	[R].RTHNGESVSYLFSHVPL.[-]	1xDeamidated [N4]	P11908; P21108; PRPS1	P11908 [302-318]; P21108 [302-318]; PRPS1 [302-318]	6.8	3	3	11	1	High	1943.96	648.662	29.0047
	[R].THNGESVSYLFSHVPL.[-]		P11908; P21108; PRPS1	P11908 [303-318]; P21108 [303-318]; PRPS1 [303-318]	4.62	3	3	12	0	High	1786.88	596.297	29.5902
	[R].THNGESVSYLFSHVPL.[-]	1xDeamidated [N3]	P11908; P21108; PRPS1	P11908 [303-318]; P21108 [303-318]; PRPS1 [303-318]	5.14	3	3	19	0	High	1787.86	596.628	30.2114
	[R].VIDISMILAEAIRR.[T]	1xOxidation [M6]	P21108	P21108 [289-302]	2.08	1	1	1	1	Medium	1615.92	539.312	33.0812
	[R].VTAVIPCFPYAR.[Q]	1xCarbamidomethyl [C7]	P11908; P21108; PRPS1	P11908 [85-96]; P21108 [85-96]; PRPS1 [85-96]	4.52	3	3	63	0	High	1393.73	465.247	27.957
	[R].VTAVIPCFPYARQDK.[K]	1xCarbamidomethyl [C7]	P11908; P21108; PRPS1	P11908 [85-99]; P21108 [85-99]; PRPS1 [85-99]	4.17	3	3	3	1	High	1764.91	588.974	25.1584
	[R].VTAVIPCFPYARQDKK.[D]	1xCarbamidomethyl [C7]	P11908; P21108; PRPS1	P11908 [85-100]; P21108 [85-100]; PRPS1 [85-100]	4.72	3	3	8	2	High	1893.01	474.007	22.912
	[R].VTAVIPCFPYARQDKK.[D]	1xCarbamidomethyl [C7]; 1xDeamidated [Q13]	P11908; P21108; PRPS1	P11908 [85-100]; P21108 [85-100]; PRPS1 [85-100]	2.07	3	3	1	2	Medium	1893.99	632.006	23.1677
	[R].VTAVIPCFPYARQDKKDK.[S]	1xCarbamidomethyl [C7]	P11908; P21108; PRPS1	P11908 [85-102]; P21108 [85-102]; PRPS1 [85-102]	4.54	3	3	4	3	High	2136.13	534.788	21.8252
	[KR].VYAILTHGIFSGPAISR.[I]		P11908; P21108; PRPS1	P11908 [244-260]; P21108 [244-260]; PRPS1 [244-260]	5.76	3	3	123	0	High	1802	601.337	29.0523
High	Phosphoribosyl pyrophosphate synthase-associated protein 2 OS=Homo sapiens OX=9606 GN=PRPSAP2 PE=1 SV=1	Master Protein	O60256	PRPSAP2	1157.63	0	50	335	48	84	369	40.9
	Annotated Sequence	Modifications	Master Protein Accessions	Positions in Master Proteins	XCorr (by Search Engine): Sequest HT	# Protein Groups	# Proteins	# PSMs	# Missed Cleavages	Confidence	Theo. MH+ [Da]	m/z [Da] (by Search Engine): Sequest HT	RT [min] (by Search Engine): Sequest HT
	[K].AGLTHIITMDLHQK.[E]	1xOxidation [M9]	Q14558; O60256	Q14558 [125-138]; O60256 [137-150]	5.27	2	2	7	0	High	1593.84	531.952	21.9834
	[K].AGLTHLITMDLHQKEIQGFFNIPVDNLR.[A]	1xOxidation [M9]	O60256	O60256 [137-164]	5.14	1	1	1	1	High	3236.69	809.928	31.3659
	[K].AGLTHLITMDLHQKEIQGFFNIPVDNLR.[A]	1xDeamidated [Q13]; 1xOxidation [M9]	O60256	O60256 [137-164]	2.66	1	1	1	1	Medium	3237.67	810.178	31.6021
	[R].AQSFAER.[L]		O60256	O60256 [196-202]	2.17	1	1	5	0	High	808.395	404.701	14.7067
	[R].AQSFAERLR.[L]		O60256	O60256 [196-204]	2.03	1	1	4	1	High	1077.58	539.293	17.5659
	[R].ASPFLLQYIQEEIPDYR.[N]		O60256	O60256 [165-181]	4.94	1	1	10	0	High	2082.05	1041.53	35.0878
	[R].ASPFLLQYIQEEIPDYRNAVIVAK.[S]		O60256	O60256 [165-188]	2.53	1	1	1	1	High	2777.49	1389.25	34.5654
	[R].ASPFLLQYIQEEIPDYRNAVIVAK.[S]	1xDeamidated [N/Q]	O60256	O60256 [165-188]	7.57	1	1	5	1	High	2778.47	926.834	34.0057
	[R].ASPFLLQYIQEEIPDYRNAVIVAKSPASAK.[R]		O60256	O60256 [165-194]	5.55	1	1	3	2	High	3318.77	830.448	32.3773
	[K].DVFIIQTVSK.[D]		O60256	O60256 [71-80]	2.24	1	1	1	0	High	1149.65	575.329	27.0555
	[K].DVNTTIMELLIMVYACK.[T]	1xCarbamidomethyl [C16]; 2xOxidation [M7; M12]	O60256	O60256 [81-97]	4.03	1	1	2	0	High	2046	682.67	39.0251
	[K].EKPPITVVGDVGGR.[I]		Q14558; O60256	Q14558 [237-250]; O60256 [250-263]	4.17	2	2	9	0	High	1423.79	475.269	20.8935
	[K].EIQGFFNIPVDNLR.[A]		O60256	O60256 [151-164]	4.02	1	1	9	0	High	1661.86	554.627	32.0289
	[K].EIQGFFNIPVDNLR.[A]	1xDeamidated [Q3]	O60256	O60256 [151-164]	2.91	1	1	1	0	High	1662.85	831.936	31.8537
	[R].GAYKIFVMATHGLLSSDAPR.[R]		O60256	O60256 [289-308]	2.33	1	1	1	1	Medium	2134.11	534.284	30.5436
	[R].GAYKIFVMATHGLLSSDAPR.[R]	1xOxidation [M8]	O60256	O60256 [289-308]	6.45	1	1	14	1	High	2150.11	538.282	28.7561
	[K].GGLVLFSANSNSSCMELSK.[K]	1xCarbamidomethyl [C14]; 1xOxidation [M15]	O60256	O60256 [18-36]	4.4	1	1	3	0	High	2016.94	1008.97	26.6136
	[K].GGLVLFSANSNSSCMELSKK.[I]	1xCarbamidomethyl [C14]; 1xOxidation [M15]	O60256	O60256 [18-37]	6.01	1	1	3	1	High	2145.03	715.682	23.6494
	[K].GGLVLFSANSNSSCMELSKK.[I]	1xCarbamidomethyl [C14]; 1xDeamidated [N11]; 1xOxidation [M15]	O60256	O60256 [18-37]	4.68	1	1	1	1	High	2146.02	716.009	24.9175
	[R].GKDVFIIQTVSK.[D]		O60256	O60256 [69-80]	4.46	1	1	5	1	High	1334.77	445.594	22.3938
	[R].GSIVSKLLASMMCK.[A]	1xCarbamidomethyl [C13]; 2xOxidation [M11; M12]	O60256	O60256 [123-136]	2.61	1	1	2	1	Medium	1556.78	519.599	24.2905
	[R].KRGSIVSK.[L]		O60256	O60256 [121-128]	1.61	1	1	1	2	Medium	874.547	437.777	10.4679
	[K].IAERLGVEMGK.[V]	1xOxidation [M9]	O60256	O60256 [38-48]	2.13	1	1	2	1	High	1218.65	609.83	16.9447
	[K].IAERLGVEMGKVQVYQEPNR.[E]	1xOxidation [M9]	O60256	O60256 [38-57]	3.48	1	1	1	2	High	2332.21	778.076	20.9094
	[K].IAERLGVEMGKVQVYQEPNRETR.[V]	1xOxidation [M9]	O60256	O60256 [38-60]	5.24	1	1	2	3	High	2718.4	680.354	19.8051
	[R].IEESAIDEVVVTNTIPHEVQK.[L]		O60256	O60256 [310-330]	5.48	1	1	3	0	High	2350.21	784.076	26.7689
	[R].IEESAIDEVVVTNTIPHEVQKLQCPK.[I]	1xCarbamidomethyl [C24]	O60256	O60256 [310-335]	4.69	1	1	1	1	High	2976.53	744.891	27.5788
	[R].IEESAIDEVVVTNTIPHEVQKLQCPK.[I]	1xCarbamidomethyl [C24]; 1xDeamidated [N13]	O60256	O60256 [310-335]	2.44	1	1	1	1	Medium	2977.52	993.186	27.6394
	[K].IFVMATHGLLSSDAPR.[R]		O60256	O60256 [293-308]	3.67	1	1	1	0	High	1714.89	572.302	25.9159
	[K].IFVMATHGLLSSDAPR.[R]	1xOxidation [M4]	O60256	O60256 [293-308]	5.31	1	1	7	0	High	1730.89	577.634	23.6004
	[R].LGIAVIHGEAQDAESDLVDGR.[H]		O60256	O60256 [205-225]	4.93	1	1	2	0	High	2165.08	722.367	26.8154
	[R].LGIAVIHGEAQDAESDLVDGRHSPPMVR.[S]	1xPhospho [S23]; 1xOxidation [M26]	O60256	O60256 [205-232]	10.9	1	1	13	1	High	3065.45	767.118	25.8506
	[R].LGIAVIHGEAQDAESDLVDGRHSPPMVR.[S]	1xDeamidated [Q11]; 1xPhospho [S23]; 1xOxidation [M26]	O60256	O60256 [205-232]	4.35	1	1	5	1	High	3066.44	1022.82	25.6913
	[R].LGVEMGKVQVYQEPNR.[E]	1xOxidation [M5]	O60256	O60256 [42-57]	5.22	1	1	3	1	High	1862.94	621.653	20.3059
	[R].LGVEMGKVQVYQEPNRETR.[V]	1xOxidation [M5]	O60256	O60256 [42-60]	5.35	1	1	7	2	High	2249.13	563.039	19.0298
	[R].LGVEMGKVQVYQEPNRETR.[V]	1xDeamidated [Q9]; 1xOxidation [M5]	O60256	O60256 [42-60]	2.64	1	1	1	2	Medium	2250.12	563.289	19.4892
	[R].IHNGESMSYLFR.[N]	1xOxidation [M7]	O60256	O60256 [352-363]	4.59	1	1	7	0	High	1469.68	490.566	19.9224
	[R].IHNGESMSYLFR.[N]	1xDeamidated [N3]; 1xOxidation [M7]	O60256	O60256 [352-363]	4.15	1	1	7	0	High	1470.67	490.895	21.035
	[K].IKTVDISMILSEAIR.[R]	1xOxidation [M8]	O60256	O60256 [336-350]	4.85	1	1	9	1	High	1704.96	568.99	31.5102
	[K].IKTVDISMILSEAIRR.[I]	1xOxidation [M8]	O60256	O60256 [336-351]	5.83	1	1	8	2	High	1861.06	466.02	29.9635
	[K].LLASMMCK.[A]	1xCarbamidomethyl [C7]; 2xOxidation [M5; M6]	O60256	O60256 [129-136]	2.03	1	1	3	0	High	985.452	493.229	15.0707
	[R].LRLGIAVIHGEAQDAESDLVDGRHSPPMVR.[S]	1xPhospho [S25]; 1xOxidation [M28]	O60256	O60256 [203-232]	3.16	1	1	2	2	High	3334.64	834.415	26.9239
	[R].NAVIVAKSPASAK.[R]		O60256	O60256 [182-194]	3.44	1	1	4	1	High	1255.74	419.251	15.7145
	[R].NAVIVAKSPASAKR.[A]		O60256	O60256 [182-195]	3.85	1	1	2	2	High	1411.84	471.285	14.612
	[K].RAQSFAER.[L]		O60256	O60256 [195-202]	2.9	1	1	23	1	High	964.496	482.751	14.061
	[K].RAQSFAERLR.[L]		O60256	O60256 [195-204]	4.69	1	1	5	2	High	1233.68	411.899	16.1119
	[K].RGSIVSKLLASMMCK.[A]	1xCarbamidomethyl [C14]; 2xOxidation [M12; M13]	O60256	O60256 [122-136]	2.14	1	1	1	2	Medium	1712.89	571.633	22.5806
	[R].RIEESAIDEVVVTNTIPHEVQK.[L]		O60256	O60256 [309-330]	7.64	1	1	28	1	High	2506.31	836.11	25.2079
	[R].RIEESAIDEVVVTNTIPHEVQK.[L]	1xDeamidated [N14]	O60256	O60256 [309-330]	5.42	1	1	8	1	High	2507.3	836.445	25.1312
	[R].RIEESAIDEVVVTNTIPHEVQK.[L]	2xDeamidated [N14; Q21]	O60256	O60256 [309-330]	2.97	1	1	1	1	High	2508.28	836.772	26.1379
	[R].RIEESAIDEVVVTNTIPHEVQKLQCPK.[I]	1xCarbamidomethyl [C25]	O60256	O60256 [309-335]	7.13	1	1	5	2	High	3132.64	783.917	26.5619
	[R].RIHNGESMSYLFR.[N]	1xOxidation [M8]	O60256	O60256 [351-363]	5.49	1	1	5	1	High	1625.79	542.6	18.7289
	[R].RIHNGESMSYLFR.[N]	1xDeamidated [N4]; 1xOxidation [M8]	O60256	O60256 [351-363]	5.71	1	1	8	1	High	1626.77	542.928	20.3134
	[K].SIIGVIPYFPYSK.[Q]		O60256	O60256 [103-115]	3.55	1	1	7	0	High	1483.82	742.414	31.9874
	[R].SVAAIHPSLEIPMLIPK.[E]		O60256	O60256 [233-249]	3.12	1	1	2	0	High	1816.04	606.019	30.0231
	[R].SVAAIHPSLEIPMLIPK.[E]	1xOxidation [M13]	O60256	O60256 [233-249]	4.5	1	1	17	0	High	1832.04	916.522	28.7554
	[R].SVAAIHPSLEIPMLIPKEKPPITVVGDVGGR.[I]	1xOxidation [M13]	O60256	O60256 [233-263]	8.21	1	1	5	1	High	3236.81	809.956	28.5738
	[K].TVDISMILSEAIR.[R]		O60256	O60256 [338-350]	1.67	1	1	1	0	Medium	1447.78	724.394	34.4191
	[K].TVDISMILSEAIR.[R]	1xOxidation [M6]	O60256	O60256 [338-350]	3.54	1	1	10	0	High	1463.78	488.597	33.6104
	[K].TVDISMILSEAIRR.[I]	1xOxidation [M6]	O60256	O60256 [338-351]	2.77	1	1	8	1	High	1619.88	540.631	30.9944
	[R].VQIQESVR.[G]		O60256	O60256 [61-68]	2.21	1	1	10	0	High	958.532	479.769	17.6853
	[R].VQIQESVRGK.[D]		O60256	O60256 [61-70]	2.99	1	1	1	1	High	1143.65	381.887	15.457
	[K].VQVYQEPNR.[E]		O60256	O60256 [49-57]	2.39	1	1	5	0	High	1132.57	566.791	17.3109
	[K].VQVYQEPNRETR.[V]		O60256	O60256 [49-60]	2.79	1	1	6	1	High	1518.77	506.927	16.5365
	[K].VQVYQEPNRETR.[V]	1xDeamidated [N8]	O60256	O60256 [49-60]	2.31	1	1	1	1	Medium	1519.75	507.256	16.9733
	[K].VQVYQEPNRETRVQIQESVR.[G]		O60256	O60256 [49-68]	2.45	1	1	1	2	Medium	2458.28	615.325	20.5547
High	Phosphoribosyl pyrophosphate synthase-associated protein 1 OS=Homo sapiens OX=9606 GN=PRPSAP1 PE=1 SV=2	Master Protein	Q14558	PRPSAP1	593.58	0	36	172	34	84	356	39.4
	Annotated Sequence	Modifications	Master Protein Accessions	Positions in Master Proteins	XCorr (by Search Engine): Sequest HT	# Protein Groups	# Proteins	# PSMs	# Missed Cleavages	Confidence	Theo. MH+ [Da]	m/z [Da] (by Search Engine): Sequest HT	RT [min] (by Search Engine): Sequest HT
	[K].AGLTHIITMDLHQK.[E]	1xOxidation [M9]	Q14558; O60256	Q14558 [125-138]; O60256 [137-150]	5.27	2	2	7	0	High	1593.84	531.952	21.9834
	[R].AQSYAERLR.[L]		Q14558	Q14558 [184-192]	2	1	1	1	1	High	1093.57	547.292	15.9321
	[R].ASPFLLQYIQEEIPNYR.[N]		Q14558	Q14558 [153-169]	4.53	1	1	9	0	High	2081.07	1041.04	34.8121
	[R].ASPFLLQYIQEEIPNYR.[N]	1xDeamidated [N15]	Q14558	Q14558 [153-169]	4.63	1	1	9	0	High	2082.05	1041.53	35.1848
	[R].ASPFLLQYIQEEIPNYRNAVIVAK.[S]		Q14558	Q14558 [153-176]	6.11	1	1	4	1	High	2776.5	926.171	33.8116
	[R].ASPFLLQYIQEEIPNYRNAVIVAK.[S]	1xDeamidated [N/Q]	Q14558	Q14558 [153-176]	7.44	1	1	29	1	High	2777.49	926.502	34.1052
	[R].ASPFLLQYIQEEIPNYRNAVIVAK.[S]	2xDeamidated [N15; N18]	Q14558	Q14558 [153-176]	2.24	1	1	1	1	Medium	2778.47	926.835	36.5966
	[R].DVNTAVMELLIMAYALK.[T]	2xOxidation [M7; M12]	Q14558	Q14558 [69-85]	5.85	1	1	10	0	High	1926.99	643.003	38.4766
	[R].DVNTAVMELLIMAYALKTACAR.[N]	1xCarbamidomethyl [C20]; 2xOxidation [M7; M12]	Q14558	Q14558 [69-90]	3.88	1	1	1	1	High	2486.25	829.419	35.2879
	[R].DVNTAVMELLIMAYALKTACAR.[N]	1xCarbamidomethyl [C20]; 1xDeamidated [N3]; 2xOxidation [M7; M12]	Q14558	Q14558 [69-90]	2.13	1	1	1	1	Medium	2487.23	829.756	35.2053
	[K].EKPPITVVGDVGGR.[I]		Q14558; O60256	Q14558 [237-250]; O60256 [250-263]	4.17	2	2	9	0	High	1423.79	475.269	20.8935
	[K].EIQGFFSFPVDNLR.[A]		Q14558	Q14558 [139-152]	3.44	1	1	5	0	High	1668.84	556.951	33.0097
	[K].ESVRGQDIFIIQTIPR.[D]		Q14558	Q14558 [53-68]	4.32	1	1	5	1	High	1872.03	624.684	27.5065
	[R].GAYKIYVMATHGILSAEAPR.[L]	1xOxidation [M8]	Q14558	Q14558 [276-295]	5.43	1	1	7	1	High	2164.12	541.785	26.0465
	[R].GQDIFIIQTIPR.[D]		Q14558	Q14558 [57-68]	3.8	1	1	4	0	High	1400.79	700.898	29.3724
	[R].LGLAVIHGEAQCTELDMDDGRHSPPMVK.[N]	1xCarbamidomethyl [C12]; 1xPhospho [S23]; 2xOxidation [M17; M26]	Q14558	Q14558 [193-220]	4.75	1	1	1	1	High	3188.42	797.86	23.4032
	[R].IHNGESMAYLFR.[N]	1xOxidation [M7]	Q14558	Q14558 [339-350]	3.99	1	1	4	0	High	1453.69	485.235	20.3097
	[R].IHNGESMAYLFR.[N]	1xDeamidated [N3]; 1xOxidation [M7]	Q14558	Q14558 [339-350]	3.34	1	1	3	0	High	1454.67	485.563	22.4977
	[K].IKTVDISLILSEAIR.[R]		Q14558	Q14558 [323-337]	2.19	1	1	1	1	Medium	1671.01	557.673	32.5059
	[R].LIEESSVDEVVVTNTVPHEVQK.[L]		Q14558	Q14558 [296-317]	5.75	1	1	8	0	High	2451.26	817.761	25.3624
	[R].LIEESSVDEVVVTNTVPHEVQKLQCPK.[I]	1xCarbamidomethyl [C25]	Q14558	Q14558 [296-322]	5.22	1	1	2	1	High	3077.58	770.153	26.3648
	[R].ITERLGAELGK.[S]		Q14558	Q14558 [26-36]	2.27	1	1	6	1	High	1186.68	593.843	19.0804
	[K].IYVMATHGILSAEAPR.[L]	1xOxidation [M4]	Q14558	Q14558 [280-295]	5.35	1	1	2	0	High	1744.91	582.306	22.8102
	[K].NATVHPGLELPLMMAK.[E]	2xOxidation [M13; M14]	Q14558	Q14558 [221-236]	4.52	1	1	5	0	High	1753.9	585.305	23.3506
	[K].NATVHPGLELPLMMAK.[E]	1xDeamidated [N1]; 2xOxidation [M13; M14]	Q14558	Q14558 [221-236]	3.1	1	1	2	0	High	1754.88	585.632	25.871
	[K].NATVHPGLELPLMMAKEKPPITVVGDVGGR.[I]	2xOxidation [M13; M14]	Q14558	Q14558 [221-250]	3.65	1	1	1	1	High	3158.67	790.425	25.5099
	[K].NATVHPGLELPLMMAKEKPPITVVGDVGGR.[I]	1xDeamidated [N1]; 2xOxidation [M13; M14]	Q14558	Q14558 [221-250]	3.7	1	1	1	1	High	3159.65	790.675	25.4793
	[R].NAVIVAKSPDAAK.[R]		Q14558	Q14558 [170-182]	3.43	1	1	4	1	High	1283.73	428.582	16.0115
	[R].NAVIVAKSPDAAKR.[A]		Q14558	Q14558 [170-183]	3.84	1	1	2	2	High	1439.83	480.615	14.975
	[R].NIIGVIPYFPYSK.[Q]		Q14558	Q14558 [91-103]	3.1	1	1	6	0	High	1510.83	755.918	31.8289
	[K].RAQSYAERLR.[L]		Q14558	Q14558 [183-192]	3.59	1	1	2	2	High	1249.68	417.23	15.0022
	[R].RIHNGESMAYLFR.[N]	1xOxidation [M8]	Q14558	Q14558 [338-350]	5.43	1	1	3	1	High	1609.79	537.268	18.9878
	[R].RIHNGESMAYLFR.[N]	1xDeamidated [N4]; 1xOxidation [M8]	Q14558	Q14558 [338-350]	2.66	1	1	1	1	Medium	1610.77	403.449	20.7595
	[K].RITERLGAELGK.[S]		Q14558	Q14558 [25-36]	4.07	1	1	1	2	High	1342.78	448.265	18.6422
	[K].SVVYQETNGETR.[V]		Q14558	Q14558 [37-48]	3.02	1	1	2	0	High	1382.65	691.831	17.1537
	[K].SVVYQETNGETR.[V]	1xDeamidated [N8]	Q14558	Q14558 [37-48]	2.62	1	1	1	0	High	1383.64	692.323	17.9029
	[K].SVVYQETNGETRVEIK.[E]		Q14558	Q14558 [37-52]	2.88	1	1	2	1	High	1851.94	617.986	20.4134
	[K].SVVYQETNGETRVEIK.[E]	1xDeamidated [N8]	Q14558	Q14558 [37-52]	2.67	1	1	2	1	Medium	1852.93	618.316	21.8058
	[K].SVVYQETNGETRVEIKESVR.[G]	1xDeamidated [N8]	Q14558	Q14558 [37-56]	2.08	1	1	1	2	Medium	2324.17	775.396	21.7698
	[R].TGYRVFSANSTAACTELAK.[R]	1xCarbamidomethyl [C14]	Q14558	Q14558 [6-24]	3.99	1	1	1	1	High	2046.99	683.005	22.3863
	[R].TGYRVFSANSTAACTELAKR.[I]	1xCarbamidomethyl [C14]	Q14558	Q14558 [6-25]	7.18	1	1	3	2	High	2203.09	551.529	21.1904
	[K].TVDISLILSEAIR.[R]		Q14558	Q14558 [325-337]	2.88	1	1	1	0	High	1429.83	715.415	34.507
	[K].TVDISLILSEAIRR.[I]		Q14558	Q14558 [325-338]	2.97	1	1	1	1	High	1585.93	529.313	31.8391
	[R].VEIKESVR.[G]		Q14558	Q14558 [49-56]	1.63	1	1	1	1	Medium	959.552	480.28	15.6146
	[R].VFSANSTAACTELAK.[R]	1xCarbamidomethyl [C10]	Q14558	Q14558 [10-24]	3.31	1	1	1	0	High	1569.76	785.383	21.3804
	[R].VFSANSTAACTELAKR.[I]	1xCarbamidomethyl [C10]	Q14558	Q14558 [10-25]	4.94	1	1	3	1	High	1725.86	575.957	19.8302
