# Supplementary material for: Evolutionary origins and innovations sculpting the mammalian PRPS enzyme complex
Source: bioRxiv. 2024 Oct 1:2024.10.01.616059. Preprint. [Version 1] doi: 10.1101/2024.10.01.616059 (PMC11476008; doi:10.1101/2024.10.01.616059)
Supplement: Supplement 4 [file media-4.xlsx]

## Sheet: SEC 293T
MS data for proteins identified in HMW from SEC run in HEK293T
262 Proteins identified--PRPS1 (line 2124) and PRPS2 (line2405 ) were found in this sample and are highlighted in green below
High (99%) confidence, master protein, 2 peptides and no contamination
Protein FDR Confidence: Sequest HT	Description	Master	Accession	Gene Symbol	Score Sequest HT: Sequest HT	Exp. q-value: Sequest HT	# Peptides	# PSMs	# Unique Peptides	Coverage [%]	# AAs	MW [kDa]
High	Myosin-9 OS=Homo sapiens OX=9606 GN=MYH9 PE=1 SV=4	Master Protein	P35579	MYH9	1766.18	0	119	703	99	61	1960	226.4
	Annotated Sequence	Modifications	Master Protein Accessions	Positions in Master Proteins	XCorr (by Search Engine): Sequest HT	# Protein Groups	# Proteins	# PSMs	# Missed Cleavages	Confidence	Theo. MH+ [Da]	m/z [Da] (by Search Engine): Sequest HT	RT [min] (by Search Engine): Sequest HT
	[K].ADEWLMK.[N]		P35580; P35579	P35580 [588-594]; P35579 [581-587]	1.88	2	7	1	0	High	892.423	446.715	23.8071
	[K].ADEWLMK.[N]	1xOxidation [M6]	P35580; P35579	P35580 [588-594]; P35579 [581-587]	1.66	2	7	1	0	Medium	908.418	454.713	20.6521
	[K].ADFCIIHYAGK.[V]	1xMethylthio [C4]	P35580; P35579	P35580 [573-583]; P35579 [566-576]	3.25	2	7	3	0	High	1283.59	642.298	27.5836
	[R].AGVLAHLEEER.[D]		P35580; P35579	P35580 [772-782]; P35579 [765-775]	3.27	2	7	8	0	High	1223.64	612.323	23.2526
	[R].ALEEAMEQK.[A]		P35579	P35579 [1484-1492]	2.56	1	2	5	0	High	1048.5	524.753	18.5029
	[R].ALEEAMEQK.[A]	1xOxidation [M6]	P35579	P35579 [1484-1492]	1.81	1	2	4	0	High	1064.49	532.75	15.0902
	[K].ALELDSNLYR.[I]		P35579	P35579 [746-755]	2.17	1	2	1	0	High	1193.62	597.312	25.3313
	[K].ALELDSNLYR.[I]	1xDeamidated [N7]	P35579	P35579 [746-755]	2.03	1	2	1	0	High	1194.6	597.803	25.9576
	[R].ALEQQVEEMK.[T]		P35579	P35579 [1529-1538]	2.7	1	2	7	0	High	1204.59	602.798	21.3724
	[R].ALEQQVEEMK.[T]	1xOxidation [M9]	P35579	P35579 [1529-1538]	2.6	1	2	1	0	High	1220.58	610.794	18.1256
	[K].ANLQIDQINTDLNLER.[S]		P35579	P35579 [1755-1770]	3.87	1	2	6	0	High	1869.97	935.486	28.7751
	[K].ANLQIDQINTDLNLER.[S]	1xDeamidated [Q/N]	P35579	P35579 [1755-1770]	2.56	1	2	3	0	High	1870.95	935.978	29.9137
	[K].ANLQIDQINTDLNLER.[S]	2xDeamidated [Q4; N13]	P35579	P35579 [1755-1770]	1.39	1	2	1	0	Medium	1871.93	936.463	29.2058
	[K].ASITALEAK.[I]		P35579	P35579 [1807-1815]	2.47	1	2	5	0	High	903.515	452.261	20.2909
	[R].CIIPNHEK.[RK]	1xMethylthio [C1]	P35580; P35579	P35580 [678-685]; P35579 [671-678]	1.82	2	11	2	0	High	999.475	500.24	18.829
	[R].CNGVLEGIR.[I]	1xDeamidated [N2]; 1xMethylthio [C1]	P35580; P11055; P35579; Q7Z406; P13533	P35580 [701-709]; P11055 [696-704]; P35579 [694-702]; Q7Z406 [718-726]; P13533 [697-705]	2.41	5	25	1	0	High	1007.46	504.236	24.9833
	[R].CQHLQAEK.[K]	1xMethylthio [C1]	P35579	P35579 [931-938]	2.45	1	2	1	0	High	1002.45	501.729	15.0954
	[R].DELADEIANSSGK.[G]		P35579	P35579 [1704-1716]	2.94	1	2	3	0	High	1348.62	674.815	23.3097
	[R].DELADEIANSSGK.[G]	1xDeamidated [N9]	P35579	P35579 [1704-1716]	3.02	1	2	4	0	High	1349.61	675.307	22.2685
	[K].DFSALESQLQDTQELLQEENR.[Q]		P35579	P35579 [1302-1322]	5.62	1	1	6	0	High	2493.17	1247.09	34.6496
	[K].DLEAHIDSANK.[N]		P35579	P35579 [1621-1631]	3.91	1	2	11	0	High	1212.59	606.796	18.7653
	[K].DLEGLSQR.[H]		P35579	P35579 [1393-1400]	1.89	1	1	5	0	High	917.469	459.238	20.3952
	[R].DLGEELEALK.[T]		P35579	P35579 [1136-1145]	2.24	1	5	5	0	High	1116.58	558.793	29.4418
	[R].DLGEELEALKTELEDTLDSTAAQQELR.[S]		P35579	P35579 [1136-1162]	7.11	1	1	5	1	High	3017.48	1006.5	40.2817
	[K].DMFQETMEAMR.[I]		P35579	P35579 [317-327]	2.76	1	2	3	0	High	1388.56	694.786	30.6727
	[K].DQGELER.[Q]		P35579	P35579 [203-209]	1.58	1	2	5	0	Medium	846.395	423.702	15.288
	[K].DVLLQVDDER.[R]		P35579	P35579 [1846-1855]	2.74	1	2	7	0	High	1201.61	601.306	24.5229
	[R].EDQSILCTGESGAGK.[T]	1xMethylthio [C7]	P35580; P35579; Q7Z406	P35580 [170-184]; P35579 [166-180]; Q7Z406 [190-204]	3.98	3	16	5	0	High	1540.66	770.834	23.4262
	[K].EEELQAALAR.[ALV]		P35579; Q7Z406	P35579 [1082-1091]; Q7Z406 [1106-1115]	2.61	2	10	1	0	High	1129.58	565.297	22.3601
	[R].EEILAQAK.[E]		P35579	P35579 [1662-1669]	2.37	1	2	4	0	High	901.499	451.253	18.7156
	[K].EEVGEEAIVELVENGK.[K]	1xDeamidated [N14]	P35579	P35579 [48-63]	4.21	1	1	13	0	High	1744.85	582.287	31.0252
	[K].EEVGEEAIVELVENGKK.[V]	1xDeamidated [N14]	P35579	P35579 [48-64]	3.37	1	1	3	1	High	1872.94	624.988	28.9928
	[R].ELEDATETADAMNR.[E]		P35579	P35579 [1899-1912]	3.2	1	2	4	0	High	1565.67	783.341	21.4578
	[R].ELEDATETADAMNR.[E]	1xOxidation [M12]	P35579	P35579 [1899-1912]	3.12	1	2	2	0	High	1581.67	791.339	18.7199
	[R].ELESQISELQEDLESER.[A]		P35579	P35579 [1108-1124]	4.74	1	1	5	0	High	2033.95	678.657	30.9417
	[R].ELESQISELQEDLESER.[A]	1xDeamidated [Q5]	P35579	P35579 [1108-1124]	2.44	1	1	1	0	High	2034.93	678.99	31.1791
	[R].EMEAELEDER.[K]		P35579	P35579 [1593-1602]	2.73	1	2	6	0	High	1250.52	625.764	20.6924
	[R].EMEAELEDER.[K]	1xOxidation [M2]	P35579	P35579 [1593-1602]	2.32	1	2	3	0	High	1266.52	633.761	20.4991
	[K].EQADFAIEALAK.[A]		P35579; Q7Z406	P35579 [408-419]; Q7Z406 [434-445]	2.66	2	7	5	0	High	1305.67	653.338	27.8247
	[R].EQEVNILK.[K]		P35579	P35579 [1166-1173]	2	1	1	8	0	High	972.536	486.771	20.9698
	[R].EQLEEEEEAK.[H]		P35579	P35579 [1343-1352]	2.51	1	1	11	0	High	1233.55	617.279	16.7886
	[K].FDQLLAEEK.[ANST]		P35580; P35579; Q7Z406	P35580 [1453-1461]; P35579 [1446-1454]; Q7Z406 [1470-1478]	2.81	3	14	3	0	High	1092.56	546.782	22.5093
	[R].FLSNGHVTIPGQQDK.[D]		P35579	P35579 [302-316]	2.53	1	2	2	0	High	1640.84	547.618	22.2598
	[R].FLSNGHVTIPGQQDK.[D]	1xDeamidated [N4]	P35579	P35579 [302-316]	4.3	1	2	11	0	High	1641.82	821.416	23.2219
	[K].FNEGER.[V]		P35579	P35579 [1261-1266]	1.77	1	1	7	0	High	751.337	376.172	14.3714
	[K].FVSELWK.[D]		P35579	P35579 [607-613]	1.83	1	2	3	0	High	908.488	454.748	25.9135
	[K].GAGDGSDEEVDGK.[A]	1xPhospho [S6]	P35579	P35579 [1938-1950]	2.19	1	2	2	0	High	1315.47	658.239	15.8209
	[K].GALALEEK.[R]		P35579	P35579 [1717-1724]	1.98	1	2	2	0	High	830.462	415.735	19.3996
	[R].GDLPFVVPR.[R]		P35579	P35579 [1924-1932]	2.13	1	2	6	0	High	999.562	500.285	27.4858
	[R].GELANEVK.[V]		P35579	P35579 [1227-1234]	1.83	1	1	5	0	High	859.452	430.229	17.4314
	[R].GELANEVK.[V]	1xDeamidated [N5]	P35579	P35579 [1227-1234]	1.92	1	1	5	0	High	860.436	430.722	16.6893
	[K].HEAMITDLEER.[L]		P35579	P35579 [1025-1035]	3.27	1	1	5	0	High	1343.63	672.318	22.4899
	[K].HEAMITDLEER.[L]	1xOxidation [M4]	P35579	P35579 [1025-1035]	2.47	1	1	3	0	High	1359.62	680.315	20.0154
	[R].HEMPPHIYAITDTAYR.[S]		P35579	P35579 [144-159]	4.88	1	2	6	0	High	1914.92	638.976	24.6561
	[K].HSQAVEELAEQLEQTK.[R]		P35579	P35579 [1194-1209]	5.31	1	1	5	0	High	1839.91	920.458	28.3666
	[K].KANLQIDQINTDLNLER.[S]		P35579	P35579 [1754-1770]	3.83	1	2	1	1	High	1998.06	666.691	26.9755
	[RK].KEEELQAALAR.[ALV]		P35579; Q7Z406	P35579 [1081-1091]; Q7Z406 [1105-1115]	3.82	2	10	2	1	High	1257.68	419.898	20.3473
	[RK].KEEELQAALAR.[ALV]	1xDeamidated [Q6]	P35579; Q7Z406	P35579 [1081-1091]; Q7Z406 [1105-1115]	2.09	2	10	1	1	High	1258.66	629.832	20.3123
	[RK].KFDQLLAEEK.[ANST]		P35580; P35579; Q7Z406	P35580 [1452-1461]; P35579 [1445-1454]; Q7Z406 [1469-1478]	3.4	3	14	9	1	High	1220.65	610.828	22.4183
	[R].KGAGDGSDEEVDGK.[A]	1xPhospho [S7]	P35579	P35579 [1937-1950]	4.12	1	2	5	1	High	1443.56	722.285	14.1302
	[K].KLEEEQIILEDQNCK.[L]	1xMethylthio [C14]	P35579	P35579 [975-989]	3.7	1	1	6	1	High	1877.9	939.451	25.5331
	[K].KLEEEQIILEDQNCK.[L]	1xDeamidated [N/Q]; 1xMethylthio [C14]	P35579	P35579 [975-989]	3.29	1	1	2	1	High	1878.88	626.966	26.0001
	[R].KLEGDSTDLSDQIAELQAQIAELK.[M]		P35579	P35579 [1052-1075]	7.36	1	1	3	1	High	2615.34	872.454	34.5537
	[R].KLEGDSTDLSDQIAELQAQIAELK.[M]	1xDeamidated [Q12]	P35579	P35579 [1052-1075]	6.24	1	1	1	1	High	2616.33	872.786	34.5285
	[K].KLEMDLK.[D]		P35579	P35579 [1614-1620]	2.61	1	2	4	1	High	876.486	438.746	19.995
	[K].KLEMDLK.[D]	1xOxidation [M4]	P35579	P35579 [1614-1620]	1.65	1	2	2	1	Medium	892.481	446.745	16.2618
	[R].KLQAQMK.[D]		P35580; P35579	P35580 [1649-1655]; P35579 [1642-1648]	1.97	2	11	1	1	High	846.487	423.747	14.6604
	[K].KQELEEICHDLEAR.[V]	1xMethylthio [C8]	P35579	P35579 [910-923]	5.26	1	2	9	1	High	1758.81	586.943	29.9949
	[K].KVEAQLQELQVK.[F]		P35579	P35579 [1249-1260]	4.4	1	1	5	1	High	1412.81	706.91	21.9137
	[K].KVIQYLAYVASSHK.[S]		P35579	P35579 [186-199]	3.54	1	2	1	1	High	1606.9	536.302	27.0312
	[R].IAEFTTNLTEEEEK.[S]		P35579	P35579 [1001-1014]	3.69	1	1	6	0	High	1653.79	827.398	24.4239
	[R].IAEFTTNLTEEEEK.[S]	1xDeamidated [N7]	P35579	P35579 [1001-1014]	3.09	1	1	1	0	High	1654.77	827.894	24.9686
	[R].IAQLEEELEEEQGNTELINDR.[L]		P35579	P35579 [1731-1751]	6	1	2	6	0	High	2472.17	1236.59	29.1875
	[R].IAQLEEELEEEQGNTELINDR.[L]	1xDeamidated [N/Q]	P35579	P35579 [1731-1751]	6.16	1	2	8	0	High	2473.16	825.058	29.5092
	[R].IAQLEEELEEEQGNTELINDR.[L]	2xDeamidated [Q3; N19]	P35579	P35579 [1731-1751]	1.59	1	2	1	0	Medium	2474.14	1237.59	29.4243
	[K].IAQLEEQLDNETK.[E]		P35579	P35579 [1816-1828]	4.08	1	2	6	0	High	1530.76	765.887	23.0994
	[K].IAQLEEQLDNETK.[E]	1xDeamidated [N/Q]	P35579	P35579 [1816-1828]	3.14	1	2	5	0	High	1531.75	766.378	22.8028
	[K].LDPHLVLDQLR.[C]		P35580; P35579	P35580 [690-700]; P35579 [683-693]	3.19	2	7	7	0	High	1318.75	440.254	28.3271
	[K].LEEEQIILEDQNCK.[L]	1xMethylthio [C13]	P35579	P35579 [976-989]	3.6	1	1	6	0	High	1749.8	875.405	26.8997
	[K].LEGDSTDLSDQIAELQAQIAELK.[M]		P35579	P35579 [1053-1075]	5.47	1	1	4	0	High	2487.25	829.756	36.5406
	[K].LEGDSTDLSDQIAELQAQIAELKMQLAKKEEELQAALAR.[V]		P35579	P35579 [1053-1091]	6.3	1	1	3	3	High	4297.22	1075.06	37.9222
	[R].LEVNLQAMK.[A]		P35579	P35579 [1558-1566]	2.22	1	2	2	0	High	1045.57	523.289	24.0724
	[R].LEVNLQAMK.[A]	1xOxidation [M8]	P35579	P35579 [1558-1566]	2.77	1	2	3	0	High	1061.57	531.287	20.8151
	[K].LKDVLLQVDDER.[R]		P35579	P35579 [1844-1855]	3.24	1	2	2	1	High	1442.78	721.895	24.3951
	[R].IIGLDQVAGMSETALPGAFK.[T]		P35579	P35579 [618-637]	6.51	1	2	6	0	High	2018.06	673.358	33.1414
	[R].IIGLDQVAGMSETALPGAFK.[T]	1xOxidation [M10]	P35579	P35579 [618-637]	4.86	1	2	2	0	High	2034.06	678.691	30.8444
	[R].IMGIPEEEQMGLLR.[V]		P35579	P35579 [328-341]	2.97	1	2	5	0	High	1615.82	539.278	30.316
	[K].LQEMEGTVK.[S]		P35579	P35579 [1794-1802]	2.12	1	2	5	0	High	1034.52	517.763	18.1675
	[K].LQEMEGTVK.[S]	1xOxidation [M4]	P35579	P35579 [1794-1802]	1.79	1	2	3	0	High	1050.51	525.76	18.1232
	[K].LQLQEQLQAETELCAEAEELR.[A]	1xMethylthio [C14]	P35579	P35579 [883-903]	5.79	1	2	10	0	High	2490.19	830.732	35.0941
	[R].LQQELDDLLVDLDHQR.[Q]		P35579	P35579 [1418-1433]	5.19	1	1	11	0	High	1949.99	650.67	31.6442
	[R].LQQELDDLLVDLDHQR.[Q]	1xDeamidated [Q2]	P35579	P35579 [1418-1433]	1.95	1	1	1	0	High	1950.98	976.001	32.0592
	[K].LQQLFNHTMFILEQEEYQR.[E]		P35580; P35579	P35580 [483-501]; P35579 [476-494]	5.61	2	11	4	0	High	2467.21	823.074	31.855
	[K].LQVELDNVTGLLSQSDSK.[S]		P35579	P35579 [1278-1295]	5.21	1	1	6	0	High	1946.01	649.341	30.9685
	[K].LQVELDNVTGLLSQSDSK.[S]	1xDeamidated [N7]	P35579	P35579 [1278-1295]	1.99	1	1	2	0	High	1946.99	974.002	31.8782
	[K].IRELESQISELQEDLESER.[A]		P35579	P35579 [1106-1124]	1.65	1	1	1	1	Medium	2303.14	1152.07	31.2728
	[R].LTEMETLQSQLMAEK.[L]		P35579	P35579 [868-882]	4.43	1	2	5	0	High	1751.86	584.623	29.0018
	[R].LTEMETLQSQLMAEK.[L]	1xOxidation [M12]	P35579	P35579 [868-882]	3.19	1	2	2	0	High	1767.85	589.955	27.1137
	[K].LVWVPSDK.[S]		P35579	P35579 [31-38]	1.93	1	1	2	0	High	943.525	472.266	23.7571
	[-].MAQQAADK.[Y]	1xMet-loss+Acetyl [N-Term]	P35579	P35579 [1-8]	1.56	1	1	2	0	Medium	773.379	387.193	14.0959
	[K].MEDSVGCLETAEEVK.[R]	1xMethylthio [C7]	P35579	P35579 [1373-1387]	3.71	1	1	5	0	High	1685.71	843.356	27.7271
	[K].MQQNIQELEEQLEEEESAR.[Q]		P35579	P35579 [941-959]	6.49	1	2	6	0	High	2333.06	778.357	30.1098
	[R].NCAAYLK.[L]	1xMethylthio [C2]	P35580; P35579; Q7Z406	P35580 [822-828]; P35579 [815-821]; Q7Z406 [839-845]	1.77	3	16	1	0	High	828.374	414.691	22.6594
	[K].NFINNPLAQADWAAK.[K]		P35579	P35579 [15-29]	3.91	1	1	3	0	High	1672.84	836.925	30.1152
	[K].NKHEAMITDLEER.[L]		P35579	P35579 [1023-1035]	4.51	1	1	5	1	High	1585.76	529.259	21.7791
	[K].NLPIYSEEIVEMYK.[G]		P35579	P35579 [126-139]	3.2	1	1	4	0	High	1727.86	864.431	31.1727
	[K].NLPIYSEEIVEMYK.[G]	1xOxidation [M12]	P35579	P35579 [126-139]	2.24	1	1	2	0	High	1743.85	872.43	29.4012
	[K].NMDPLNDNIATLLHQSSDK.[F]		P35579	P35579 [588-606]	6.21	1	2	4	0	High	2126.02	709.344	29.7975
	[K].NMDPLNDNIATLLHQSSDK.[F]	1xDeamidated [N]	P35579	P35579 [588-606]	5.69	1	2	6	0	High	2127	709.672	30.3083
	[R].NTDQASMPDNTAAQK.[V]		P35579	P35579 [359-373]	4.23	1	6	4	0	High	1591.7	796.354	16.6477
	[R].NTDQASMPDNTAAQK.[V]	1xDeamidated [N]	P35579	P35579 [359-373]	4.35	1	6	5	0	High	1592.69	796.846	18.3225
	[R].NTDQASMPDNTAAQK.[V]	1xOxidation [M7]	P35579	P35579 [359-373]	2.57	1	6	2	0	High	1607.7	804.352	16.7424
	[R].NTNPNFVR.[C]		P35580; P35579	P35580 [670-677]; P35579 [663-670]	2.07	2	7	6	0	High	961.485	481.246	17.919
	[R].NTNPNFVR.[C]	1xDeamidated [N]	P35580; P35579	P35580 [670-677]; P35579 [663-670]	2.06	2	7	6	0	High	962.469	481.739	20.0386
	[R].NWQWWR.[L]		P35579	P35579 [824-829]	1.71	1	6	3	0	High	975.458	488.233	29.9033
	[R].QEEEMMAK.[E]		P35579	P35579 [843-850]	1.61	1	2	3	0	Medium	995.417	498.212	16.2972
	[K].QELEEICHDLEAR.[V]	1xMethylthio [C7]	P35579	P35579 [911-923]	3.67	1	2	3	0	High	1630.72	544.245	30.8277
	[K].QLAAENR.[L]		P35579	P35579 [861-867]	1.78	1	2	5	0	High	801.421	401.214	14.0195
	[K].QIATLHAQVADMK.[K]		P35579	P35579 [1358-1370]	3.35	1	1	3	0	High	1425.75	475.922	21.34
	[R].QLEEAEEEAQR.[A]		P35579	P35579 [1878-1888]	2.92	1	2	3	0	High	1331.61	666.308	17.7695
	[R].QLEEAEEEAQRANASR.[R]	1xDeamidated [Q/N]	P35579	P35579 [1878-1893]	1.57	1	2	3	1	Medium	1831.84	916.431	25.8016
	[RK].QLLQANPILEAFGNAK.[T]		P35579; Q7Z406	P35579 [210-225]; Q7Z406 [237-252]	4.54	2	11	4	0	High	1726.95	863.977	32.7588
	[RK].QLLQANPILEAFGNAK.[T]	1xDeamidated [N14]	P35579; Q7Z406	P35579 [210-225]; Q7Z406 [237-252]	4.05	2	11	2	0	High	1727.93	864.47	32.9403
	[R].QSACNLEK.[K]	1xMethylthio [C4]	P35579	P35579 [1434-1441]	1.61	1	2	1	0	Medium	938.407	469.707	18.9777
	[K].REQEVNILK.[K]		P35579	P35579 [1165-1173]	1.91	1	1	1	1	High	1128.64	564.823	19.4657
	[R].RGDLPFVVPR.[R]		P35579	P35579 [1923-1932]	3.3	1	2	13	1	High	1155.66	578.337	25.3351
	[K].RQQQLTAMK.[V]		P35579	P35579 [802-810]	1.82	1	6	1	1	High	1103.6	552.304	16.3126
	[K].SGFEPASLK.[E]		P35579	P35579 [39-47]	2.16	1	1	4	0	High	935.483	468.245	21.1101
	[K].SMEAEMIQLQEELAAAER.[A]		P35579	P35579 [1677-1694]	5.91	1	2	8	0	High	2048.96	1024.99	34.4045
	[K].SMEAEMIQLQEELAAAER.[A]	1xOxidation [M2]	P35579	P35579 [1677-1694]	3.2	1	2	2	0	High	2064.96	1032.98	31.1842
	[R].SMMQDR.[E]		P35579	P35579 [160-165]	1.5	1	2	10	0	Medium	767.317	384.162	15.3499
	[K].SVHELEK.[S]		P35579	P35579 [1519-1525]	1.45	1	2	1	0	Medium	841.441	421.224	19.8714
	[K].TDLLLEPYNK.[Y]		P35579	P35579 [290-299]	2.85	1	2	6	0	High	1205.64	603.324	25.589
	[K].TELEDTLDSTAAQQELR.[S]		P35579	P35579 [1146-1162]	4.55	1	1	11	0	High	1919.92	960.465	26.4056
	[K].TELEDTLDSTAAQQELR.[S]	1xDeamidated [Q13]	P35579	P35579 [1146-1162]	2.16	1	1	2	0	High	1920.9	640.977	26.5752
	[R].TEMEDLMSSK.[D]		P35579	P35579 [1504-1513]	2.1	1	2	4	0	High	1170.5	585.755	23.0195
	[R].TEMEDLMSSK.[D]	1xOxidation [M7]	P35579	P35579 [1504-1513]	2.04	1	2	4	0	High	1186.5	593.752	19.0281
	[R].TFHIFYYLLSGAGEHLK.[T]		P35579	P35579 [273-289]	5.19	1	2	8	0	High	1996.03	499.764	35.8891
	[K].THEAQIQEMR.[Q]		P35579	P35579 [1182-1191]	3.29	1	1	14	0	High	1242.59	414.868	17.1909
	[K].THEAQIQEMR.[Q]	1xOxidation [M9]	P35579	P35579 [1182-1191]	2.53	1	1	4	0	High	1258.58	420.2	14.7101
	[K].TLEEEAK.[T]		P35579	P35579 [1175-1181]	1.83	1	1	23	0	High	819.409	410.208	16.6483
	[KR].TQLEELEDELQATEDAK.[L]		P35580; P35579	P35580 [1546-1562]; P35579 [1539-1555]	5.66	2	11	9	0	High	1961.92	654.644	30.8802
	[R].TVGQLYK.[E]		P35580; P35579; Q7Z406	P35580 [652-658]; P35579 [645-651]; Q7Z406 [669-675]	1.82	3	16	5	0	High	808.456	404.732	18.3704
	[K].VEAQLQELQVK.[F]		P35579	P35579 [1250-1260]	3.47	1	1	6	0	High	1284.72	642.862	23.0738
	[K].VEDMAELTCLNEASVLHNLK.[DE]	1xMethylthio [C9]	P35580; P35579	P35580 [87-106]; P35579 [83-102]	6.56	2	6	4	0	High	2275.08	759.03	32.0437
	[K].VEDMAELTCLNEASVLHNLK.[DE]	1xDeamidated [N18]; 1xMethylthio [C9]	P35580; P35579	P35580 [87-106]; P35579 [83-102]	3.4	2	6	1	0	High	2276.06	759.361	32.5438
	[R].VEEEAAQK.[N]		P35579	P35579 [1092-1099]	1.93	1	1	11	0	High	903.442	452.225	12.376
	[R].VEEEAAQKNMALKK.[I]	1xOxidation [M10]	P35579	P35579 [1092-1105]	1.91	1	1	1	2	Medium	1604.83	535.615	14.3217
	[K].VKPLLQVSR.[Q]		P35579	P35579 [834-842]	1.84	1	2	2	0	High	1039.66	520.335	20.2412
	[K].VIQYLAYVASSHK.[S]		P35579	P35579 [187-199]	3.34	1	2	3	0	High	1478.8	493.605	25.9538
	[R].VISGVLQLGNIVFK.[K]		P35579	P35579 [342-355]	3.8	1	2	6	0	High	1486.9	743.953	33.6338
	[R].VISGVLQLGNIVFK.[K]	1xDeamidated [N10]	P35579	P35579 [342-355]	3.24	1	2	2	0	High	1487.88	744.446	32.6361
	[R].VISGVLQLGNIVFKK.[E]		P35579	P35579 [342-356]	3.84	1	2	3	1	High	1614.99	539.003	31.0226
	[K].VMQEQGTHPK.[F]		P35579	P35579 [546-555]	2.41	1	2	16	0	High	1154.56	577.784	13.4741
	[K].VSHLLGINVTDFTR.[G]		P35579	P35579 [374-387]	4.16	1	2	2	0	High	1571.85	524.622	29.4511
	[R].VVFQEFR.[Q]		P35579	P35579 [712-718]	1.52	1	2	2	0	Medium	924.494	462.749	23.8919
	[R].YEILTPNSIPK.[G]	1xDeamidated [N7]	P35579	P35579 [721-731]	1.98	1	2	2	0	High	1275.68	638.34	25.8047
	[K].YLYVDK.[N]		P35579	P35579 [9-14]	1.59	1	1	5	0	Medium	800.419	400.713	19.9988
High	Myosin-10 OS=Homo sapiens OX=9606 GN=MYH10 PE=1 SV=3	Master Protein	P35580	MYH10	1311.64	0	101	477	81	55	1976	228.9
	Annotated Sequence	Modifications	Master Protein Accessions	Positions in Master Proteins	XCorr (by Search Engine): Sequest HT	# Protein Groups	# Proteins	# PSMs	# Missed Cleavages	Confidence	Theo. MH+ [Da]	m/z [Da] (by Search Engine): Sequest HT	RT [min] (by Search Engine): Sequest HT
	[K].ADEWLMK.[N]		P35580; P35579	P35580 [588-594]; P35579 [581-587]	1.88	2	7	1	0	High	892.423	446.715	23.8071
	[K].ADEWLMK.[N]	1xOxidation [M6]	P35580; P35579	P35580 [588-594]; P35579 [581-587]	1.66	2	7	1	0	Medium	908.418	454.713	20.6521
	[K].ADFCIIHYAGK.[V]	1xMethylthio [C4]	P35580; P35579	P35580 [573-583]; P35579 [566-576]	3.25	2	7	3	0	High	1283.59	642.298	27.5836
	[R].ADMEDLMSSK.[D]		P35580	P35580 [1511-1520]	2.35	1	5	2	0	High	1126.48	563.742	23.328
	[R].ADMEDLMSSK.[D]	1xOxidation [M]	P35580	P35580 [1511-1520]	2.39	1	5	3	0	High	1142.47	571.739	18.8191
	[R].AGVLAHLEEER.[D]		P35580; P35579	P35580 [772-782]; P35579 [765-775]	3.27	2	7	8	0	High	1223.64	612.323	23.2526
	[R].ALEEALEAK.[E]		P35580	P35580 [1491-1499]	2.8	1	9	3	0	High	973.52	487.264	20.6915
	[K].ALEEETK.[N]		P35580	P35580 [1182-1188]	1.62	1	5	4	0	Medium	819.409	410.208	14.5058
	[KR].ALELDPNLYR.[I]		P35580	P35580 [753-762]	2.59	1	9	5	0	High	1203.64	602.322	26.8974
	[R].ALEQQVEEMR.[T]		P35580	P35580 [1536-1545]	2.18	1	5	4	0	High	1232.59	616.801	22.1093
	[K].ATISALEAK.[I]		P35580	P35580 [1814-1822]	2.42	1	5	3	0	High	903.515	452.261	19.8047
	[R].AVIYNPATQADWTAK.[K]		P35580	P35580 [19-33]	3.42	1	5	5	0	High	1648.83	824.92	25.7984
	[R].CIIPNHEK.[RK]	1xMethylthio [C1]	P35580; P35579	P35580 [678-685]; P35579 [671-678]	1.82	2	11	2	0	High	999.475	500.24	18.829
	[R].CNGVLEGIR.[I]	1xDeamidated [N2]; 1xMethylthio [C1]	P35580; P11055; P35579; Q7Z406; P13533	P35580 [701-709]; P11055 [696-704]; P35579 [694-702]; Q7Z406 [718-726]; P13533 [697-705]	2.41	5	25	1	0	High	1007.46	504.236	24.9833
	[K].DAASLESQLQDTQELLQEETR.[Q]		P35580	P35580 [1309-1329]	6.29	1	5	7	0	High	2404.15	1202.58	33.2333
	[K].DAEALSQR.[L]		P35580	P35580 [1400-1407]	1.92	1	5	5	0	High	889.437	445.222	16.3387
	[R].DELADEITNSASGK.[S]		P35580	P35580 [1711-1724]	3.23	1	5	7	0	High	1449.67	725.338	24.5492
	[R].DELADEITNSASGK.[S]	1xDeamidated [N9]	P35580	P35580 [1711-1724]	3.21	1	5	5	0	High	1450.65	725.833	24.8272
	[R].DEIFAQSK.[E]		P35580	P35580 [1669-1676]	2.07	1	5	4	0	High	937.463	469.235	19.9453
	[R].DEVIKQLR.[K]		P35580	P35580 [1641-1648]	1.38	1	5	1	1	Medium	1000.58	500.794	19.2364
	[K].DHNIPGELER.[Q]		P35580	P35580 [207-216]	2.51	1	2	6	0	High	1179.58	393.863	19.801
	[K].DLEAQIEAANK.[A]		P35580	P35580 [1628-1638]	2.53	1	5	1	0	High	1201.61	601.306	23.9568
	[R].DLSEELEALK.[T]		P35580	P35580 [1143-1152]	2.4	1	5	4	0	High	1146.59	573.798	30.0473
	[K].DNFQETMEAMHIMGFSHEEILSMLK.[V]		P35580	P35580 [324-348]	7.4	1	5	3	0	High	2968.33	742.839	35.6763
	[K].DNFQETMEAMHIMGFSHEEILSMLK.[V]	1xDeamidated [Q4]	P35580	P35580 [324-348]	2.18	1	5	1	0	High	2969.32	990.448	35.7812
	[R].EDQSILCTGESGAGK.[T]	1xMethylthio [C7]	P35580; P35579; Q7Z406	P35580 [170-184]; P35579 [166-180]; Q7Z406 [190-204]	3.98	3	16	5	0	High	1540.66	770.834	23.4262
	[K].EEELQGALAR.[G]		P35580	P35580 [1089-1098]	2.77	1	5	3	0	High	1115.57	558.287	20.7748
	[K].ELACEVK.[V]	1xMethylthio [C4]	P35580	P35580 [1235-1241]	1.67	1	5	2	0	Medium	837.384	419.196	21.7197
	[R].ELDDATEANEGLSR.[E]		P35580	P35580 [1906-1919]	3.44	1	5	4	0	High	1519.69	760.347	20.6334
	[R].ELDDATEANEGLSR.[E]	1xDeamidated [N9]	P35580	P35580 [1906-1919]	2.49	1	5	2	0	High	1520.67	760.84	21.3826
	[R].ELEAELEDER.[K]		P35580	P35580 [1600-1609]	2.6	1	5	4	0	High	1232.56	616.786	21.8693
	[K].EIFMQVEDER.[R]		P35580	P35580 [1853-1862]	2.5	1	5	4	0	High	1295.59	648.301	24.7695
	[K].EIFMQVEDER.[R]	1xOxidation [M4]	P35580	P35580 [1853-1862]	1.93	1	5	3	0	High	1311.59	656.3	22.9446
	[R].ELQAQIAELQEDFESEK.[A]		P35580	P35580 [1115-1131]	3.73	1	5	4	0	High	2006.96	669.658	31.6597
	[K].EQADFAVEALAK.[A]		P35580	P35580 [415-426]	2.25	1	9	3	0	High	1291.65	646.33	25.9507
	[RK].EQEVAELK.[KQ]		P35580; Q13439	P35580 [1173-1180]; Q13439 [1070-1077]	1.97	2	9	4	0	High	945.489	473.248	18.021
	[K].FDQLLAEEK.[ANST]		P35580; P35579; Q7Z406	P35580 [1453-1461]; P35579 [1446-1454]; Q7Z406 [1470-1478]	2.81	3	14	3	0	High	1092.56	546.782	22.5093
	[R].FLSNGYIPIPGQQDK.[D]	1xDeamidated [N4]	P35580	P35580 [309-323]	2.85	1	5	1	0	High	1677.85	839.427	29.0887
	[R].FVAELWK.[D]		P35580	P35580 [614-620]	1.72	1	5	5	0	High	892.493	446.75	26.7352
	[R].GDDETLHK.[N]		P35580	P35580 [1099-1106]	1.88	1	5	12	0	High	914.421	457.714	13.1382
	[R].GDEVMVELAENGK.[K]	1xDeamidated [N11]	P35580	P35580 [55-67]	2.77	1	5	4	0	High	1391.64	696.322	25.0275
	[R].GDEVMVELAENGKK.[A]	1xDeamidated [N11]	P35580	P35580 [55-68]	2.24	1	5	2	1	High	1519.73	760.366	22.5684
	[R].HATALEELSEQLEQAK.[R]		P35580	P35580 [1201-1216]	5.88	1	5	6	0	High	1796.9	898.955	29.9533
	[R].HGFEAASIK.[E]		P35580	P35580 [43-51]	2.48	1	5	1	0	High	959.495	480.25	18.6235
	[K].HQQLLEEK.[N]		P35580	P35580 [882-889]	3.19	1	5	7	0	High	1024.54	512.775	17.1927
	[R].HWQWWR.[LV]		P35580; Q7Z406	P35580 [831-836]; Q7Z406 [848-853]	1.7	2	10	3	0	High	998.474	499.741	28.7107
	[R].KDHNIPGELER.[Q]		P35580	P35580 [206-216]	3.24	1	2	7	1	High	1307.67	436.561	18.5351
	[K].KEEELQGALAR.[G]		P35580	P35580 [1088-1098]	3.39	1	5	5	1	High	1243.66	415.226	19.017
	[RK].KFDQLLAEEK.[ANST]		P35580; P35579; Q7Z406	P35580 [1452-1461]; P35579 [1445-1454]; Q7Z406 [1469-1478]	3.4	3	14	9	1	High	1220.65	610.828	22.4183
	[R].KHQQLLEEK.[N]		P35580	P35580 [881-889]	2.64	1	5	2	1	High	1152.64	384.884	16.7498
	[K].KLDAQVQELHAK.[V]		P35580	P35580 [1256-1267]	4.52	1	5	2	1	High	1379.76	460.593	18.4787
	[R].KLDGETTDLQDQIAELQAQIDELK.[L]		P35580	P35580 [1059-1082]	6.51	1	5	5	1	High	2714.37	905.462	34.7047
	[R].KLQAQMK.[D]		P35580; P35579	P35580 [1649-1655]; P35579 [1642-1648]	1.97	2	11	1	1	High	846.487	423.747	14.6604
	[K].KMEEEILLLEDQNSK.[F]	1xDeamidated [N13]	P35580	P35580 [982-996]	2.42	1	5	1	1	High	1819.9	607.305	27.7204
	[K].KQELEEILHDLESR.[V]		P35580	P35580 [917-930]	5.55	1	5	12	1	High	1738.9	580.303	31.4554
	[K].KQQQLSALK.[V]		P35580	P35580 [809-817]	1.74	1	5	1	1	High	1043.62	522.314	16.5967
	[K].KVDDDLGTIESLEEAK.[K]		P35580	P35580 [1379-1394]	4.72	1	5	5	1	High	1761.88	587.963	26.8665
	[R].IAECSSQLAEEEEK.[A]	1xMethylthio [C4]	P35580	P35580 [1008-1021]	3.54	1	5	2	0	High	1611.69	806.347	22.7652
	[R].IAQLEEELEEEQSNMELLNDR.[F]		P35580	P35580 [1738-1758]	6.05	1	5	5	0	High	2532.18	1266.59	31.8928
	[R].IAQLEEELEEEQSNMELLNDR.[F]	1xDeamidated [N]	P35580	P35580 [1738-1758]	6.06	1	5	4	0	High	2533.16	845.06	32.0976
	[R].IAQLEEELEEEQSNMELLNDR.[F]	1xOxidation [M15]	P35580	P35580 [1738-1758]	2.48	1	5	1	0	High	2548.17	850.061	29.4504
	[K].LCHLLGMNVMEFTR.[A]	1xMethylthio [C2]	P35580	P35580 [381-394]	2.67	1	5	2	0	High	1709.8	570.604	33.9292
	[K].LCHLLGMNVMEFTR.[A]	1xOxidation [M10]; 1xMethylthio [C2]	P35580	P35580 [381-394]	2.74	1	5	1	0	High	1725.79	575.937	31.83
	[K].LDAQVQELHAK.[V]		P35580	P35580 [1257-1267]	3.66	1	5	4	0	High	1251.67	417.894	18.7672
	[K].LDGETTDLQDQIAELQAQIDELK.[L]		P35580	P35580 [1060-1082]	4.97	1	5	4	0	High	2586.28	862.764	36.7013
	[K].LDGETTDLQDQIAELQAQIDELK.[L]	2xDeamidated [Q9; Q11]	P35580	P35580 [1060-1082]	3.84	1	5	1	0	High	2588.25	863.426	36.5567
	[K].LDPHLVLDQLR.[C]		P35580; P35579	P35580 [690-700]; P35579 [683-693]	3.19	2	7	7	0	High	1318.75	440.254	28.3271
	[R].LEVNMQAMK.[A]		P35580	P35580 [1565-1573]	2.56	1	5	3	0	High	1063.53	532.265	22.3211
	[R].LEVNMQAMK.[A]	1xOxidation [M5]	P35580	P35580 [1565-1573]	1.76	1	5	1	0	High	1079.52	540.264	18.5388
	[K].IGQLEEQLEQEAK.[E]		P35580	P35580 [1823-1835]	3.52	1	5	8	0	High	1514.77	757.888	25.4897
	[K].LQELEGAVK.[S]		P35580	P35580 [1801-1809]	2.24	1	5	3	0	High	986.552	493.78	20.0467
	[K].LQNELDNVSTLLEEAEK.[K]		P35580	P35580 [1285-1301]	5.47	1	5	7	0	High	1944.98	648.997	32.4921
	[K].LQNELDNVSTLLEEAEK.[K]	1xDeamidated [Q/N]	P35580	P35580 [1285-1301]	4.08	1	5	4	0	High	1945.96	973.484	32.9416
	[R].LQQELDDLTVDLDHQR.[Q]		P35580	P35580 [1425-1440]	4.66	1	5	7	0	High	1937.96	646.656	27.2567
	[R].LQQELDDLTVDLDHQR.[Q]	1xDeamidated [Q3]	P35580	P35580 [1425-1440]	4.7	1	5	2	0	High	1938.94	646.99	27.2479
	[K].LQQLFNHTMFILEQEEYQR.[E]		P35580; P35579	P35580 [483-501]; P35579 [476-494]	5.61	2	11	4	0	High	2467.21	823.074	31.855
	[R].IVGLDQVTGMTETAFGSAYK.[T]		P35580	P35580 [625-644]	5.44	1	5	4	0	High	2088.03	696.683	32.4344
	[R].IVGLDQVTGMTETAFGSAYK.[T]	1xOxidation [M10]	P35580	P35580 [625-644]	3.16	1	5	2	0	High	2104.03	702.014	29.6659
	[K].LVQEQGSHSK.[F]		P35580	P35580 [553-562]	1.56	1	5	2	0	Medium	1112.57	556.789	12.4343
	[K].LVWIPSER.[H]		P35580	P35580 [35-42]	1.59	1	5	3	0	Medium	999.562	500.285	25.9453
	[K].MEEEILLLEDQNSK.[F]		P35580	P35580 [983-996]	2.55	1	5	2	0	High	1690.82	845.914	28.3596
	[K].MEEEILLLEDQNSK.[F]	1xDeamidated [Q/N]	P35580	P35580 [983-996]	3.18	1	5	2	0	High	1691.8	846.403	29.0122
	[K].MQAHIQDLEEQLDEEEGAR.[Q]		P35580	P35580 [948-966]	6.3	1	5	4	0	High	2241.01	747.675	26.9014
	[R].NCAAYLK.[L]	1xMethylthio [C2]	P35580; P35579; Q7Z406	P35580 [822-828]; P35579 [815-821]; Q7Z406 [839-845]	1.77	3	16	1	0	High	828.374	414.691	22.6594
	[K].NHEAQIQDMR.[Q]		P35580	P35580 [1189-1198]	3.19	1	5	5	0	High	1241.57	621.289	17.3799
	[K].NHEAQIQDMR.[Q]	1xDeamidated [N1]	P35580	P35580 [1189-1198]	2.65	1	5	2	0	High	1242.55	414.855	18.5456
	[R].NKQEVMISDLEER.[L]		P35580	P35580 [1030-1042]	2.14	1	5	1	1	High	1590.78	795.892	23.0626
	[K].NILAEQLQAETELFAEAEEMR.[A]		P35580	P35580 [890-910]	6.25	1	5	11	0	High	2435.18	812.396	37.1585
	[K].NILAEQLQAETELFAEAEEMR.[A]	1xOxidation [M20]	P35580	P35580 [890-910]	5.55	1	5	3	0	High	2451.17	817.728	35.6834
	[K].NLPIYSENIIEMYR.[G]		P35580	P35580 [130-143]	2.88	1	5	1	0	High	1754.88	877.943	31.6009
	[K].NMDPLNDNVATLLHQSSDR.[F]		P35580	P35580 [595-613]	5.41	1	5	3	0	High	2140.01	714.008	28.7329
	[K].NMDPLNDNVATLLHQSSDR.[F]	1xDeamidated [N/Q]	P35580	P35580 [595-613]	5.07	1	5	4	0	High	2140.99	714.337	29.3616
	[K].NMDPLNDNVATLLHQSSDR.[F]	2xDeamidated [N6; N8]	P35580	P35580 [595-613]	3.61	1	5	1	0	High	2141.98	714.671	29.4019
	[R].NQILQNEK.[K]		P35580	P35580 [938-945]	2.41	1	5	6	0	High	986.527	493.767	16.6355
	[R].NQILQNEK.[K]	1xDeamidated [N/Q]	P35580	P35580 [938-945]	2.07	1	5	3	0	High	987.511	494.26	17.3835
	[K].NSLQEQQEEEEEAR.[K]		P35580	P35580 [1346-1359]	4.41	1	5	3	0	High	1718.75	859.877	17.9985
	[K].NSLQEQQEEEEEAR.[K]	1xDeamidated [N1]	P35580	P35580 [1346-1359]	3.53	1	5	3	0	High	1719.73	860.37	19.5552
	[R].NTDQASMPENTVAQK.[L]		P35580	P35580 [366-380]	2.56	1	5	1	0	High	1633.75	817.378	18.4674
	[R].NTDQASMPENTVAQK.[L]	1xDeamidated [N]	P35580	P35580 [366-380]	3.93	1	5	4	0	High	1634.73	817.871	18.2982
	[R].NTDQASMPENTVAQK.[L]	2xDeamidated [N1; N10]	P35580	P35580 [366-380]	1.65	1	5	1	0	Medium	1635.72	818.363	20.0292
	[R].NTNPNFVR.[C]		P35580; P35579	P35580 [670-677]; P35579 [663-670]	2.07	2	7	6	0	High	961.485	481.246	17.919
	[R].NTNPNFVR.[C]	1xDeamidated [N]	P35580; P35579	P35580 [670-677]; P35579 [663-670]	2.06	2	7	6	0	High	962.469	481.739	20.0386
	[K].NVHELEK.[SV]		P35580; P13533	P35580 [1526-1532]; P13533 [1524-1530]	1.73	2	10	2	0	High	868.452	434.73	14.4602
	[K].QELEEILHDLESR.[V]		P35580	P35580 [918-930]	4.28	1	5	3	0	High	1610.8	537.605	32.0605
	[K].QEVMISDLEER.[L]		P35580	P35580 [1032-1042]	2.53	1	5	3	0	High	1348.64	674.824	24.7013
	[R].QLEEAEEEATR.[A]		P35580	P35580 [1885-1895]	2.64	1	5	1	0	High	1304.6	652.802	18.3735
	[R].QLHLEGASLELSDDDTESK.[T]	2xPhospho [S8; S12]	P35580	P35580 [1945-1963]	3.91	1	5	2	0	High	2246.91	749.643	28.7394
	[R].QLLQANPILESFGNAK.[T]		P35580	P35580 [217-232]	3.74	1	5	3	0	High	1742.94	871.976	31.0406
	[R].QLLQANPILESFGNAK.[T]	1xDeamidated [N14]	P35580	P35580 [217-232]	3.2	1	5	2	0	High	1743.93	872.467	31.465
	[K].QQQLSALK.[V]		P35580	P35580 [810-817]	1.73	1	5	2	0	High	915.526	458.266	18.1381
	[R].QVASNLEK.[K]		P35580	P35580 [1441-1448]	2.02	1	5	2	0	High	888.479	444.743	15.5168
	[K].REQEVAELK.[K]		P35580	P35580 [1172-1180]	1.41	1	5	1	1	Medium	1101.59	551.298	16.9048
	[K].SDLLLEGFNNYR.[F]		P35580	P35580 [297-308]	3.15	1	5	1	0	High	1440.71	720.858	29.9846
	[K].SDLLLEGFNNYR.[F]	1xDeamidated [N]	P35580	P35580 [297-308]	3.14	1	5	6	0	High	1441.7	721.354	30.4278
	[K].SDLLLEGFNNYR.[F]	2xDeamidated [N9; N10]	P35580	P35580 [297-308]	2.08	1	5	1	0	High	1442.68	721.846	30.934
	[K].SLEAEILQLQEELASSER.[A]		P35580	P35580 [1684-1701]	5.6	1	5	8	0	High	2045.04	1023.03	36.2073
	[K].TELEDTLDTTAAQQELR.[T]		P35580	P35580 [1153-1169]	3.97	1	5	9	0	High	1933.93	967.471	26.6413
	[R].TFHIFYQLLSGAGEHLK.[S]		P35580	P35580 [280-296]	4.79	1	5	6	0	High	1961.03	491.012	33.9164
	[R].TGLEDPER.[Y]		P35580	P35580 [5-12]	2.34	1	5	7	0	High	916.437	458.722	17.4295
	[KR].TQLEELEDELQATEDAK.[L]		P35580; P35579	P35580 [1546-1562]; P35579 [1539-1555]	5.66	2	11	9	0	High	1961.92	654.644	30.8802
	[K].TSDVNETQPPQSE.[-]		P35580	P35580 [1964-1976]	2.56	1	5	2	0	High	1431.62	716.316	17.9712
	[K].TSDVNETQPPQSE.[-]	1xDeamidated [N5]	P35580	P35580 [1964-1976]	1.71	1	5	1	0	High	1432.61	716.808	18.2322
	[K].TTLQVDTLNAELAAER.[S]		P35580	P35580 [1762-1777]	4.06	1	5	4	0	High	1744.91	872.959	27.5206
	[K].TTLQVDTLNAELAAER.[S]	1xDeamidated [N9]	P35580	P35580 [1762-1777]	3.02	1	5	1	0	High	1745.89	873.449	26.9667
	[R].TVGQLYK.[E]		P35580; P35579; Q7Z406	P35580 [652-658]; P35579 [645-651]; Q7Z406 [669-675]	1.82	3	16	5	0	High	808.456	404.732	18.3704
	[K].VDDDLGTIESLEEAK.[K]		P35580	P35580 [1380-1394]	3.82	1	5	7	0	High	1633.78	817.394	28.3508
	[K].VEDMAELTCLNEASVLHNLK.[DE]	1xMethylthio [C9]	P35580; P35579	P35580 [87-106]; P35579 [83-102]	6.56	2	6	4	0	High	2275.08	759.03	32.0437
	[K].VEDMAELTCLNEASVLHNLK.[DE]	1xDeamidated [N18]; 1xMethylthio [C9]	P35580; P35579	P35580 [87-106]; P35579 [83-102]	3.4	2	6	1	0	High	2276.06	759.361	32.5438
	[K].VEGELEEMER.[K]		P35580	P35580 [871-880]	2.64	1	5	4	0	High	1220.55	610.777	21.4163
	[K].VEGELEEMER.[K]	1xOxidation [M8]	P35580	P35580 [871-880]	1.86	1	5	1	0	High	1236.54	618.774	21.4292
	[K].VKPLLQVTR.[Q]		P35580; Q7Z406	P35580 [841-849]; Q7Z406 [858-866]	1.7	2	14	2	0	High	1053.68	527.342	20.5785
	[K].VIQYLAHVASSHK.[G]		P35580	P35580 [191-203]	3.98	1	5	2	0	High	1452.8	484.937	21.4356
High	Isoform 3 of Spectrin alpha chain, non-erythrocytic 1 OS=Homo sapiens OX=9606 GN=SPTAN1	Master Protein	Q13813-3	SPTAN1	902.16	0	141	366	1	65	2452	282.1
	Annotated Sequence	Modifications	Master Protein Accessions	Positions in Master Proteins	XCorr (by Search Engine): Sequest HT	# Protein Groups	# Proteins	# PSMs	# Missed Cleavages	Confidence	Theo. MH+ [Da]	m/z [Da] (by Search Engine): Sequest HT	RT [min] (by Search Engine): Sequest HT
	[R].AALLELWELR.[R]		Q13813-3; Q13813	Q13813-3 [450-459]; Q13813 [450-459]	3.11	2	3	4	0	High	1213.69	607.351	33.7634
	[K].ADVVESWIGEK.[E]		Q13813-3; Q13813	Q13813-3 [1965-1975]; Q13813 [1985-1995]	2.87	2	3	4	0	High	1232.62	616.811	27.0557
	[R].AGTFQAFEQFGQQLLAHGHYASPEIK.[Q]		Q13813-3; Q13813	Q13813-3 [1372-1397]; Q13813 [1392-1417]	6.95	2	3	3	0	High	2875.42	719.61	33.0906
	[K].ALCAEADR.[L]	1xMethylthio [C3]	Q13813-3; Q13813	Q13813-3 [313-320]; Q13813 [313-320]	1.98	2	3	3	0	High	894.381	447.694	20.0987
	[K].ALINADELASDVAGAEALLDR.[H]		Q13813-3; Q13813	Q13813-3 [382-402]; Q13813 [382-402]	6.29	2	3	7	0	High	2127.09	709.702	36.9822
	[K].ALINADELASDVAGAEALLDR.[H]	1xDeamidated [N4]	Q13813-3; Q13813	Q13813-3 [382-402]; Q13813 [382-402]	4.83	2	3	3	0	High	2128.08	710.031	37.504
	[K].AINVQEEK.[I]		Q13813-3; Q13813	Q13813-3 [1473-1480]; Q13813 [1493-1500]	2.19	2	3	4	0	High	930.489	465.748	16.0653
	[R].ALSSEGKPYVTK.[E]		Q13813-3; Q13813	Q13813-3 [2395-2406]; Q13813 [2415-2426]	2.39	2	3	1	0	High	1279.69	427.232	17.2378
	[R].AQLADSFHLQQFFR.[D]		Q13813-3; Q13813	Q13813-3 [567-580]; Q13813 [567-580]	4.3	2	3	3	0	High	1707.86	569.958	30.8841
	[K].ASAFNSWFENAEEDLTDPVR.[C]		Q13813-3; Q13813	Q13813-3 [2080-2099]; Q13813 [2100-2119]	3.52	2	3	2	0	High	2298.03	1149.52	35.1465
	[K].ASAFNSWFENAEEDLTDPVR.[C]	1xDeamidated [N5]	Q13813-3; Q13813	Q13813-3 [2080-2099]; Q13813 [2100-2119]	2.97	2	3	2	0	High	2299.01	1150.01	34.553
	[K].CTELNQAWSSLGK.[R]	1xMethylthio [C1]	Q13813-3; Q13813	Q13813-3 [1294-1306]; Q13813 [1314-1326]	1.8	2	3	1	0	High	1482.67	741.841	28.0994
	[R].DAEELEK.[W]		Q13813-3; Q13813	Q13813-3 [52-58]; Q13813 [52-58]	1.68	2	3	3	0	Medium	833.389	417.198	15.9491
	[R].DCEQAENWMAAR.[E]	1xMethylthio [C2]	Q13813-3; Q13813	Q13813-3 [1433-1444]; Q13813 [1453-1464]	2.22	2	3	1	0	High	1469.56	735.283	27.692
	[K].DEDSAEALLK.[K]		Q13813-3; Q13813	Q13813-3 [921-930]; Q13813 [921-930]	1.98	2	3	2	0	High	1090.53	545.767	23.3631
	[R].DLAALEDK.[V]		Q13813-3; Q13813	Q13813-3 [303-310]; Q13813 [303-310]	1.7	2	3	1	0	High	874.452	437.729	21.9106
	[R].DLAALGDK.[V]		Q13813-3; Q13813	Q13813-3 [1261-1268]; Q13813 [1281-1288]	1.86	2	3	7	0	High	802.431	401.719	20.6719
	[K].DLASVNNLLK.[K]	1xDeamidated [N6]	Q13813-3; Q13813	Q13813-3 [1669-1678]; Q13813 [1689-1698]	2.29	2	3	2	0	High	1087.6	544.304	26.0486
	[R].DLASVQALLR.[K]		Q13813-3; Q13813	Q13813-3 [286-295]; Q13813 [286-295]	2.67	2	3	2	0	High	1085.63	543.319	30.2622
	[K].DLIGVQNLLK.[K]		Q13813-3; Q13813	Q13813-3 [815-824]; Q13813 [815-824]	2.63	2	3	2	0	High	1112.67	556.837	30.8257
	[R].DLMSWINGIR.[G]		Q13813-3; Q13813	Q13813-3 [1330-1339]; Q13813 [1350-1359]	2.07	2	3	1	0	High	1204.61	602.811	35.0626
	[R].DLMSWINGIR.[G]	1xDeamidated [N7]	Q13813-3; Q13813	Q13813-3 [1330-1339]; Q13813 [1350-1359]	2.42	2	3	5	0	High	1205.6	603.302	33.0913
	[K].DLNSQADSLMTSSAFDTSQVK.[D]		Q13813-3; Q13813	Q13813-3 [1696-1716]; Q13813 [1716-1736]	2.73	2	3	1	0	High	2245.03	749.014	29.7649
	[R].DLSSVQTLLTK.[Q]		Q13813-3; Q13813	Q13813-3 [1987-1997]; Q13813 [2007-2017]	2.35	2	3	2	0	High	1204.68	602.843	28.9365
	[R].DLTGVQNLR.[K]		Q13813-3; Q13813	Q13813-3 [1775-1783]; Q13813 [1795-1803]	2.58	2	3	2	0	High	1015.55	508.28	22.3101
	[K].DLTNVQNLQK.[K]		Q13813-3; Q13813	Q13813-3 [709-718]; Q13813 [709-718]	2.82	2	3	3	0	High	1172.63	586.817	21.3243
	[R].DLTSWVTEMK.[A]		Q13813-3; Q13813	Q13813-3 [372-381]; Q13813 [372-381]	2.59	2	3	2	0	High	1209.58	605.295	31.3671
	[R].DMDDEESWIK.[E]		Q13813-3; Q13813	Q13813-3 [1752-1761]; Q13813 [1772-1781]	2.41	2	3	1	0	High	1267.51	634.26	26.0141
	[K].DPSNLQGK.[V]		Q13813-3; Q13813	Q13813-3 [603-610]; Q13813 [603-610]	1.68	2	3	2	0	Medium	858.432	429.72	14.562
	[K].DPTNLQGK.[L]		Q13813-3; Q13813	Q13813-3 [74-81]; Q13813 [74-81]	2.08	2	3	2	0	High	872.447	436.727	15.5618
	[K].DPTNIQSK.[H]		Q13813-3; Q13813	Q13813-3 [1561-1568]; Q13813 [1581-1588]	2.26	2	2	2	0	High	902.458	451.732	14.9073
	[K].DQLLAAK.[H]		Q13813-3; Q13813	Q13813-3 [2021-2027]; Q13813 [2041-2047]	1.72	2	3	1	0	High	758.441	379.724	18.6198
	[R].DTEQVDNWMSK.[Q]		Q13813-3; Q13813	Q13813-3 [475-485]; Q13813 [475-485]	2.77	2	3	1	0	High	1352.58	676.793	23.8175
	[R].DVDEIEAWISEK.[L]		Q13813-3; Q13813	Q13813-3 [1539-1550]; Q13813 [1559-1570]	3.33	2	3	3	0	High	1433.68	717.344	32.1432
	[R].DVDETISWIK.[E]		Q13813-3; Q13813	Q13813-3 [263-272]; Q13813 [263-272]	1.97	2	3	2	0	High	1205.6	603.304	28.7586
	[R].DVEDEETWIR.[E]		Q13813-3; Q13813	Q13813-3 [792-801]; Q13813 [792-801]	2.33	2	3	3	0	High	1291.58	646.294	25.7171
	[K].EAALTSEEVGADLEQVEVLQK.[K]		Q13813-3; Q13813	Q13813-3 [1091-1111]; Q13813 [1111-1131]	5.62	2	3	2	0	High	2258.14	753.385	30.5682
	[K].EAALTSEEVGADLEQVEVLQK.[K]	1xDeamidated [Q15]	Q13813-3; Q13813	Q13813-3 [1091-1111]; Q13813 [1111-1131]	2.19	2	3	1	0	High	2259.12	753.717	30.6676
	[R].EAFLNTEDK.[G]		Q13813-3; Q13813	Q13813-3 [1445-1453]; Q13813 [1465-1473]	2.08	2	3	2	0	High	1066.51	533.756	20.4979
	[K].EAIVTSEELGQDLEHVEVLQK.[K]		Q13813-3; Q13813	Q13813-3 [169-189]; Q13813 [169-189]	5.78	2	3	3	0	High	2366.21	789.406	30.1127
	[R].EANELQQWINEK.[E]		Q13813-3; Q13813	Q13813-3 [1079-1090]; Q13813 [1099-1110]	2.99	2	3	3	0	High	1501.73	751.367	27.7762
	[R].EANELQQWINEK.[E]	1xDeamidated [N3]	Q13813-3; Q13813	Q13813-3 [1079-1090]; Q13813 [1099-1110]	1.5	2	3	1	0	Medium	1502.71	751.861	28.1648
	[R].EANQQQQFNR.[N]		Q13813-3; Q13813	Q13813-3 [676-685]; Q13813 [676-685]	2.75	2	3	3	0	High	1262.59	631.797	15.2733
	[R].EANQQQQFNR.[N]	1xDeamidated [N3]	Q13813-3; Q13813	Q13813-3 [676-685]; Q13813 [676-685]	1.93	2	3	1	0	High	1263.57	632.288	15.9009
	[R].ECEDVMDWINDK.[E]	1xMethylthio [C2]	Q13813-3; Q13813	Q13813-3 [157-168]; Q13813 [157-168]	2.99	2	3	1	0	High	1542.59	771.799	32.2828
	[R].ECEDVMDWINDK.[E]	1xDeamidated [N10]; 1xMethylthio [C2]	Q13813-3; Q13813	Q13813-3 [157-168]; Q13813 [157-168]	2.5	2	3	3	0	High	1543.57	772.291	32.9096
	[R].EELITNWEQIR.[T]		Q13813-3; Q13813	Q13813-3 [337-347]; Q13813 [337-347]	2.54	2	3	3	0	High	1430.73	715.867	28.6538
	[K].EELYQNLTR.[E]		Q13813-3; Q13813	Q13813-3 [2407-2415]; Q13813 [2427-2435]	2.24	2	3	2	0	High	1165.58	583.296	22.5559
	[R].EKEPIAASTNR.[G]		Q13813-3; Q13813	Q13813-3 [802-812]; Q13813 [802-812]	2.62	2	3	4	1	High	1215.63	405.882	15.054
	[R].EKEPIVGSTDYGK.[D]		Q13813-3; Q13813	Q13813-3 [908-920]; Q13813 [908-920]	3.17	2	3	4	1	High	1422.71	474.908	18.8695
	[K].EKEQLMASDDFGR.[D]		Q13813-3; Q13813	Q13813-3 [273-285]; Q13813 [273-285]	2.34	2	3	1	1	High	1525.7	509.236	21.3838
	[K].ELVLALYDYQEK.[S]		Q13813-3; Q13813	Q13813-3 [970-981]; Q13813 [970-981]	2.63	2	3	2	0	High	1483.77	742.388	30.0102
	[R].ENLLEEQGSIALR.[Q]		Q13813-3; Q13813	Q13813-3 [1033-1045]; Q13813 [1033-1045]	2.26	2	3	1	0	High	1471.78	736.392	27.3784
	[K].EPIAASTNR.[G]		Q13813-3; Q13813	Q13813-3 [804-812]; Q13813 [804-812]	1.54	2	3	1	0	Medium	958.495	479.751	15.4156
	[K].EPIVGSTDYGK.[D]		Q13813-3; Q13813	Q13813-3 [910-920]; Q13813 [910-920]	2.22	2	3	1	0	High	1165.57	583.29	20.1539
	[R].EQAQSCR.[Q]	1xMethylthio [C6]	Q13813-3; Q13813	Q13813-3 [951-957]; Q13813 [951-957]	1.34	2	3	1	0	Medium	867.345	434.176	14.1383
	[K].EQLMASDDFGR.[D]		Q13813-3; Q13813	Q13813-3 [275-285]; Q13813 [275-285]	2.24	2	3	2	0	High	1268.56	634.783	23.1051
	[K].FDDFQK.[D]		Q13813-3; Q13813	Q13813-3 [1113-1118]; Q13813 [1133-1138]	1.35	2	3	1	0	Medium	799.362	400.185	18.7999
	[K].FEEFQTDMAAHEER.[V]		Q13813-3; Q13813	Q13813-3 [191-204]; Q13813 [191-204]	3.86	2	3	2	0	High	1739.73	580.582	22.2142
	[R].FLADFR.[D]		Q13813-3; Q13813	Q13813-3 [366-371]; Q13813 [366-371]	1.44	2	3	3	0	Medium	768.404	384.705	24.3522
	[R].GACAGSEDAVK.[A]	1xMethylthio [C3]	Q13813-3; Q13813	Q13813-3 [1600-1610]; Q13813 [1620-1630]	2.49	2	3	2	0	High	1053.43	527.221	17.7222
	[LK].GDSLDSVEALIK.[K]		Q13813-3; Q13813	Q13813-3 [496-507]; [1454-1465]; Q13813 [496-507]; [1474-1485]	2.53	2	3	2	0	High	1246.65	623.83	29.5192
	[K].GEIDAHEDSFK.[S]		Q13813-3; Q13813	Q13813-3 [408-418]; Q13813 [408-418]	3.36	2	3	5	0	High	1247.55	624.281	18.5752
	[R].GLVSSDELAK.[D]		Q13813-3; Q13813	Q13813-3 [1340-1349]; Q13813 [1360-1369]	2.14	2	3	2	0	High	1018.54	509.774	20.921
	[K].GNAMVEEGHFAAEDVK.[A]		Q13813-3; Q13813	Q13813-3 [847-862]; Q13813 [847-862]	3.84	2	3	3	0	High	1703.77	568.594	21.7709
	[K].GNAMVEEGHFAAEDVK.[A]	1xDeamidated [N2]	Q13813-3; Q13813	Q13813-3 [847-862]; Q13813 [847-862]	2.1	2	3	2	0	Medium	1704.75	568.927	22.0986
	[R].GVIDMGNSLIER.[G]		Q13813-3; Q13813	Q13813-3 [1588-1599]; Q13813 [1608-1619]	2.87	2	3	2	0	High	1303.67	652.338	27.7911
	[R].GVIDMGNSLIER.[G]	1xDeamidated [N7]	Q13813-3; Q13813	Q13813-3 [1588-1599]; Q13813 [1608-1619]	1.74	2	3	1	0	High	1304.65	652.833	27.4674
	[K].HALLEADVAAHQDR.[I]		Q13813-3; Q13813	Q13813-3 [720-733]; Q13813 [720-733]	5.5	2	3	3	0	High	1545.78	515.931	20.0031
	[K].HEAFETDFTVHK.[D]		Q13813-3; Q13813	Q13813-3 [1892-1903]; Q13813 [1912-1923]	3.2	2	3	1	0	High	1460.68	487.565	21.6306
	[K].HEALMSDLSAYGSSIQALR.[E]		Q13813-3; Q13813	Q13813-3 [932-950]; Q13813 [932-950]	5.25	2	3	1	0	High	2049.01	683.674	30.5637
	[K].HEALMSDLSAYGSSIQALR.[E]	1xDeamidated [Q16]	Q13813-3; Q13813	Q13813-3 [932-950]; Q13813 [932-950]	3.11	2	3	1	0	High	2049.99	684.008	30.5189
	[K].HQAFEAELHANADR.[I]		Q13813-3; Q13813	Q13813-3 [1572-1585]; Q13813 [1592-1605]	4.84	2	3	3	0	High	1608.75	536.922	20.1073
	[K].HQAFEAELSANQSR.[I]		Q13813-3; Q13813	Q13813-3 [614-627]; Q13813 [614-627]	3.18	2	3	2	0	High	1587.75	529.923	20.6402
	[K].HQALQAEIAGHEPR.[I]		Q13813-3; Q13813	Q13813-3 [826-839]; Q13813 [826-839]	5.5	2	3	3	0	High	1556.79	519.603	20.0019
	[K].HQLLEADISAHEDR.[L]		Q13813-3; Q13813	Q13813-3 [1680-1693]; Q13813 [1700-1713]	4.93	2	3	6	0	High	1633.79	545.27	21.0316
	[K].KFDDFQK.[D]		Q13813-3; Q13813	Q13813-3 [1112-1118]; Q13813 [1132-1138]	2.34	2	3	1	1	High	927.457	464.232	18.3836
	[K].KFEEFQTDMAAHEER.[V]		Q13813-3; Q13813	Q13813-3 [190-204]; Q13813 [190-204]	3.58	2	3	2	1	High	1867.83	623.282	21.6834
	[K].KGDILTLLNSTNK.[D]		Q13813-3; Q13813	Q13813-3 [990-1002]; Q13813 [990-1002]	2.08	2	3	1	1	Medium	1416.81	472.941	27.8142
	[K].KHQALQAEIAGHEPR.[I]		Q13813-3; Q13813	Q13813-3 [825-839]; Q13813 [825-839]	3.28	2	3	1	1	Medium	1684.89	421.977	20.1831
	[K].KLDPAQSASR.[E]		Q13813-3; Q13813	Q13813-3 [1023-1032]; Q13813 [1023-1032]	2.29	2	3	3	1	High	1072.57	536.791	15.1071
	[K].KIEDLGAAMEEALILDNK.[Y]		Q13813-3; Q13813	Q13813-3 [2244-2261]; Q13813 [2264-2281]	5.12	2	3	3	1	High	1973.03	658.346	32.4331
	[K].KQEALVAR.[Y]		Q13813-3; Q13813	Q13813-3 [758-765]; Q13813 [758-765]	2.21	2	3	3	1	High	914.542	457.775	15.3419
	[R].KVEDLFLTFAK.[K]		Q13813-3; Q13813	Q13813-3 [2068-2078]; Q13813 [2088-2098]	2.35	2	3	1	1	High	1310.74	655.871	30.3727
	[R].LAALADQWQFLVQK.[S]		Q13813-3; Q13813	Q13813-3 [1613-1626]; Q13813 [1633-1646]	4.34	2	3	3	0	High	1630.9	815.952	32.1452
	[K].IAALQAFADQLIAAGHYAK.[G]		Q13813-3; Q13813	Q13813-3 [1481-1499]; Q13813 [1501-1519]	5.82	2	3	3	0	High	1972.07	658.026	33.6909
	[K].IAALQAFADQLIAAGHYAK.[G]	1xDeamidated [Q5]	Q13813-3; Q13813	Q13813-3 [1481-1499]; Q13813 [1501-1519]	1.86	2	3	1	0	High	1973.05	987.037	33.8202
	[R].LAQFVEHWK.[E]		Q13813-3; Q13813	Q13813-3 [1825-1833]; Q13813 [1845-1853]	2.58	2	3	4	0	High	1157.61	579.31	23.5159
	[K].LDETGNLMISEGHFASETIR.[T]		Q13813-3; Q13813	Q13813-3 [102-121]; Q13813 [102-121]	5.62	2	3	2	0	High	2220.06	740.691	27.9383
	[R].IDGITIQAR.[Q]		Q13813-3; Q13813	Q13813-3 [734-742]; Q13813 [734-742]	2.78	2	3	2	0	High	986.563	493.785	22.4119
	[K].LDILDQER.[A]		Q13813-3; Q13813	Q13813-3 [1400-1407]; Q13813 [1420-1427]	1.84	2	3	1	0	High	1001.53	501.267	23.5296
	[K].LDPAQSASR.[E]		Q13813-3; Q13813	Q13813-3 [1024-1032]; Q13813 [1024-1032]	1.85	2	3	2	0	High	944.48	472.743	15.6509
	[K].IEDLGAAMEEALILDNK.[Y]		Q13813-3; Q13813	Q13813-3 [2245-2261]; Q13813 [2265-2281]	4.12	2	3	2	0	High	1844.93	922.97	33.585
	[K].LEDSYR.[F]		Q13813-3; Q13813	Q13813-3 [40-45]; Q13813 [40-45]	1.33	2	3	3	0	Medium	782.368	391.688	16.2445
	[R].LEESLEYQQFVANVEEEEAWINEK.[M]		Q13813-3; Q13813	Q13813-3 [1846-1869]; Q13813 [1866-1889]	4.79	2	3	1	0	High	2926.36	976.126	35.2839
	[R].LEESLEYQQFVANVEEEEAWINEK.[M]	1xDeamidated [Q9]	Q13813-3; Q13813	Q13813-3 [1846-1869]; Q13813 [1866-1889]	4.62	2	3	1	0	High	2927.35	976.458	35.2701
	[K].LFGAAEVQR.[F]		Q13813-3; Q13813	Q13813-3 [251-259]; Q13813 [251-259]	2.43	2	3	2	0	High	990.537	495.772	21.8668
	[K].LGDSHDLQR.[F]		Q13813-3; Q13813	Q13813-3 [1315-1323]; Q13813 [1335-1343]	1.92	2	3	1	0	High	1040.51	520.761	15.9466
	[K].LGESQTLQQFSR.[D]		Q13813-3; Q13813	Q13813-3 [1527-1538]; Q13813 [1547-1558]	3.24	2	3	2	0	High	1393.71	697.357	23.0233
	[R].LHQFFR.[D]		Q13813-3; Q13813	Q13813-3 [1746-1751]; Q13813 [1766-1771]	1.58	2	3	1	0	Medium	847.457	424.232	21.1772
	[K].LIDVNHYAK.[D]		Q13813-3; Q13813	Q13813-3 [638-646]; Q13813 [638-646]	2.4	2	3	1	0	High	1072.58	536.793	19.7572
	[K].LLEAQSHFR.[K]		Q13813-3; Q13813	Q13813-3 [2059-2067]; Q13813 [2079-2087]	2.58	2	3	1	0	High	1100.58	550.796	19.6533
	[K].LLEATELK.[G]		Q13813-3; Q13813	Q13813-3 [663-670]; Q13813 [663-670]	2.1	2	3	3	0	High	916.535	458.771	21.7609
	[K].LIQEQHPEEELIK.[T]		Q13813-3; Q13813	Q13813-3 [215-227]; Q13813 [215-227]	4.45	2	3	4	0	High	1605.85	535.959	21.7459
	[K].LIQNNHYAMEDVATR.[R]		Q13813-3; Q13813	Q13813-3 [533-547]; Q13813 [533-547]	3.75	2	3	1	0	High	1774.85	592.289	21.5143
	[K].LIQNNHYAMEDVATR.[R]	1xDeamidated [N/Q]	Q13813-3; Q13813	Q13813-3 [533-547]; Q13813 [533-547]	3.24	2	3	6	0	High	1775.84	592.617	22.1173
	[R].LIQSHPESAEDLQEK.[C]		Q13813-3; Q13813	Q13813-3 [1279-1293]; Q13813 [1299-1313]	4.41	2	3	2	0	High	1723.85	862.428	18.872
	[K].LLVGSEDYGR.[D]		Q13813-3; Q13813	Q13813-3 [1765-1774]; Q13813 [1785-1794]	2.25	2	3	3	0	High	1108.56	554.784	21.9428
	[R].LNDSYR.[L]	1xDeamidated [N2]	Q13813-3; Q13813	Q13813-3 [357-362]; Q13813 [357-362]	1.41	2	3	1	0	Medium	768.352	384.679	16.6527
	[R].LNHQEFK.[S]		Q13813-3; Q13813	Q13813-3 [2323-2329]; Q13813 [2343-2349]	1.59	2	3	2	0	Medium	915.468	458.238	15.3242
	[K].LQIASDENYK.[D]		Q13813-3; Q13813	Q13813-3 [64-73]; Q13813 [64-73]	2.03	2	3	1	0	High	1180.58	590.796	20.1465
	[K].LQIASDENYKDPTNLQGK.[L]		Q13813-3; Q13813	Q13813-3 [64-81]; Q13813 [64-81]	2.64	2	3	2	1	High	2034.01	678.677	22.0853
	[R].LQQLFR.[D]		Q13813-3; Q13813	Q13813-3 [786-791]; Q13813 [786-791]	1.35	2	3	2	0	Medium	804.473	402.74	22.3088
	[R].LQQSHPLSATQIQVK.[R]		Q13813-3; Q13813	Q13813-3 [321-335]; Q13813 [321-335]	4.86	2	3	4	0	High	1677.93	559.981	20.791
	[K].LQTASDESYK.[D]		Q13813-3; Q13813	Q13813-3 [1551-1560]; Q13813 [1571-1580]	2.26	2	3	2	0	High	1141.54	571.272	16.5418
	[K].LQTASDESYKDPTNIQSK.[H]		Q13813-3; Q13813	Q13813-3 [1551-1568]; Q13813 [1571-1588]	4.87	2	2	2	1	High	2024.98	675.664	19.2773
	[K].LSDDNTIGK.[E]		Q13813-3; Q13813	Q13813-3 [1810-1818]; Q13813 [1830-1838]	2.2	2	3	3	0	High	962.479	481.743	16.5381
	[K].ITALDEFATK.[L]		Q13813-3; Q13813	Q13813-3 [523-532]; Q13813 [523-532]	2.45	2	3	1	0	High	1108.59	554.798	24.9757
	[K].LTVLSEER.[A]		Q13813-3; Q13813	Q13813-3 [442-449]; Q13813 [442-449]	2.26	2	3	3	0	High	946.52	473.764	20.496
	[K].LVQYLR.[E]		Q13813-3; Q13813	Q13813-3 [151-156]; Q13813 [151-156]	1.78	2	3	1	0	High	791.477	396.242	21.154
	[R].MMLDQCLELQLFHR.[D]	1xMethylthio [C6]	Q13813-3; Q13813	Q13813-3 [1419-1432]; Q13813 [1439-1452]	2.69	2	3	1	0	High	1822.85	608.288	34.5698
	[R].MNEVISLWK.[K]		Q13813-3; Q13813	Q13813-3 [653-661]; Q13813 [653-661]	2.7	2	3	2	0	High	1119.59	560.297	28.7983
	[R].MNEVISLWK.[K]	1xDeamidated [N2]	Q13813-3; Q13813	Q13813-3 [653-661]; Q13813 [653-661]	2.17	2	3	1	0	High	1120.57	560.79	29.8588
	[R].MQHNLEQQIQAR.[N]		Q13813-3; Q13813	Q13813-3 [2284-2295]; Q13813 [2304-2315]	4.57	2	3	2	0	High	1495.74	499.253	19.6878
	[K].MTLVASEDYGDTLAAIQGLLK.[K]		Q13813-3; Q13813	Q13813-3 [1870-1890]; Q13813 [1890-1910]	4.54	2	3	3	0	High	2209.14	737.053	36.6677
	[K].NQALNTDNYGHDLASVQALQR.[K]		Q13813-3; Q13813	Q13813-3 [1233-1253]; Q13813 [1253-1273]	4.33	2	3	4	0	High	2328.13	776.716	25.5658
	[K].NQALNTDNYGHDLASVQALQR.[K]	1xDeamidated [N/Q]	Q13813-3; Q13813	Q13813-3 [1233-1253]; Q13813 [1253-1273]	5.1	2	3	4	0	High	2329.12	777.05	25.5859
	[R].NTTGVTEEALK.[E]		Q13813-3; Q13813	Q13813-3 [2296-2306]; Q13813 [2316-2326]	2.9	2	3	3	0	High	1162.6	581.801	18.9292
	[R].NVEDIELWLYEVEGHLASDDYGK.[D]		Q13813-3; Q13813	Q13813-3 [686-708]; Q13813 [686-708]	6.33	2	3	5	0	High	2694.26	898.757	37.7879
	[K].QDEVNAAWQR.[L]		Q13813-3; Q13813	Q13813-3 [230-239]; Q13813 [230-239]	2.66	2	3	1	0	High	1216.57	608.788	20.4848
	[R].QDLEDSLQAQQYFADANEAESWMR.[E]		Q13813-3; Q13813	Q13813-3 [884-907]; Q13813 [884-907]	4.57	2	3	2	0	High	2845.24	949.085	33.596
	[K].QEAFLLNEDLGDSLDSVEALLK.[K]		Q13813-3; Q13813	Q13813-3 [486-507]; Q13813 [486-507]	3.49	2	3	2	0	High	2419.22	807.08	38.3102
	[K].QEAFLLNEDLGDSLDSVEALLK.[K]	1xDeamidated [N7]	Q13813-3; Q13813	Q13813-3 [486-507]; Q13813 [486-507]	2.66	2	3	1	0	High	2420.21	807.415	38.2386
	[K].QEALVAR.[Y]		Q13813-3; Q13813	Q13813-3 [759-765]; Q13813 [759-765]	1.5	2	3	1	0	Medium	786.447	393.725	16.7468
	[R].QEQIDNQYHSLLELGEK.[R]		Q13813-3	Q13813-3 [1046-1062]	2.54	1	1	1	0	High	2044	682.005	26.9431
	[R].QFQDAGHFDAENIK.[K]		Q13813-3; Q13813	Q13813-3 [743-756]; Q13813 [743-756]	2.9	2	3	1	0	High	1619.74	540.587	21.9279
	[R].QQVAPTDDETGK.[E]		Q13813-3; Q13813	Q13813-3 [958-969]; Q13813 [958-969]	1.98	2	3	1	0	High	1288.6	644.805	15.6533
	[K].RLEAELAAHEPAIQGVLDTGK.[K]		Q13813-3; Q13813	Q13813-3 [1788-1808]; Q13813 [1808-1828]	3.57	2	3	1	1	High	2218.18	740.067	27.8645
	[R].RNEVLDR.[W]		Q13813-3; Q13813	Q13813-3 [1506-1512]; Q13813 [1526-1532]	1.99	2	3	2	1	High	901.485	451.246	15.9989
	[K].SADESGQALLAAGHYASDEVR.[E]		Q13813-3; Q13813	Q13813-3 [419-439]; Q13813 [419-439]	5.65	2	3	4	0	High	2147	716.338	25.698
	[K].SADESGQALLAAGHYASDEVR.[E]	1xDeamidated [Q7]	Q13813-3; Q13813	Q13813-3 [419-439]; Q13813 [419-439]	5.06	2	3	2	0	High	2147.98	716.672	25.656
	[R].SLGYDLPMVEEGEPDPEFEAILDTVDPNR.[D]		Q13813-3; Q13813	Q13813-3 [2334-2362]; Q13813 [2354-2382]	4.52	2	3	4	0	High	3247.5	1083.17	38.0545
	[R].SLGYDLPMVEEGEPDPEFEAILDTVDPNR.[D]	1xOxidation [M8]	Q13813-3; Q13813	Q13813-3 [2334-2362]; Q13813 [2354-2382]	1.83	2	3	1	0	Medium	3263.49	1088.51	36.9173
	[R].SLQQLAEER.[S]		Q13813-3; Q13813	Q13813-3 [1197-1205]; Q13813 [1217-1225]	2.36	2	3	3	0	High	1073.56	537.284	21.5625
	[R].SLQQLAEER.[S]	2xDeamidated [Q3; Q4]	Q13813-3; Q13813	Q13813-3 [1197-1205]; Q13813 [1217-1225]	1.67	2	3	1	0	Medium	1075.53	538.262	21.5786
	[K].SLSAQEEK.[I]		Q13813-3; Q13813	Q13813-3 [515-522]; Q13813 [515-522]	1.33	2	3	2	0	Medium	891.442	446.224	14.1364
	[R].SQLLGSAHEVQR.[F]		Q13813-3; Q13813	Q13813-3 [1206-1217]; Q13813 [1226-1237]	3.87	2	3	5	0	High	1324.7	442.236	18.6883
	[K].SSEEIESAFR.[A]		Q13813-3; Q13813	Q13813-3 [2385-2394]; Q13813 [2405-2414]	2.95	2	3	3	0	High	1154.53	577.77	22.3125
	[R].SSLSSAQADFNQLAELDR.[Q]		Q13813-3; Q13813	Q13813-3 [2118-2135]; Q13813 [2138-2155]	4.13	2	3	2	0	High	1951.94	651.318	30.2306
	[R].SSLSSAQADFNQLAELDR.[Q]	1xDeamidated [Q/N]	Q13813-3; Q13813	Q13813-3 [2118-2135]; Q13813 [2138-2155]	3.56	2	3	2	0	High	1952.92	976.973	30.1741
	[R].SSLSSAQADFNQLAELDR.[Q]	2xDeamidated [Q7; N11]	Q13813-3; Q13813	Q13813-3 [2118-2135]; Q13813 [2138-2155]	1.87	2	3	1	0	High	1953.9	977.465	27.7328
	[K].SWVNEK.[M]		Q13813-3; Q13813	Q13813-3 [587-592]; Q13813 [587-592]	1.43	2	3	1	0	Medium	762.378	381.693	17.7289
	[K].TATDEAYK.[D]		Q13813-3; Q13813	Q13813-3 [595-602]; Q13813 [595-602]	1.75	2	3	3	0	High	898.415	449.711	14.7089
	[K].TATDEAYKDPSNLQGK.[V]		Q13813-3; Q13813	Q13813-3 [595-610]; Q13813 [595-610]	4.5	2	3	2	1	High	1737.83	579.948	18.3766
	[K].VAEDLESEGLMAEEVQAVQQQEVYGMMPR.[D]		Q13813-3; Q13813	Q13813-3 [1133-1161]; Q13813 [1153-1181]	2.47	2	3	1	0	High	3266.5	1089.51	34.4587
	[K].VEDLFLTFAK.[K]		Q13813-3; Q13813	Q13813-3 [2069-2078]; Q13813 [2089-2098]	2.2	2	3	1	0	High	1182.64	591.824	31.2805
	[K].VLETAEDIQER.[R]		Q13813-3; Q13813	Q13813-3 [8-18]; Q13813 [8-18]	3.25	2	3	4	0	High	1302.65	651.83	20.4767
	[R].VNDVCTNGQDLIK.[K]	1xDeamidated [N7]; 1xMethylthio [C5]	Q13813-3; Q13813	Q13813-3 [1906-1918]; Q13813 [1926-1938]	3.05	2	3	1	0	High	1465.67	733.337	26.0116
	[R].VNDVCTNGQDLIK.[K]	2xDeamidated [N2; N7]; 1xMethylthio [C5]	Q13813-3; Q13813	Q13813-3 [1906-1918]; Q13813 [1926-1938]	2.2	2	3	1	0	High	1466.65	733.829	26.9943
	[R].VNEVNQFAAK.[L]		Q13813-3; Q13813	Q13813-3 [205-214]; Q13813 [205-214]	2.67	2	3	3	0	High	1119.58	560.293	19.2197
	[R].VNEVNQFAAK.[L]	1xDeamidated [N]	Q13813-3; Q13813	Q13813-3 [205-214]; Q13813 [205-214]	2.47	2	3	3	0	High	1120.56	560.785	19.9167
	[K].VNSLGETAER.[L]		Q13813-3; Q13813	Q13813-3 [1269-1278]; Q13813 [1289-1298]	2.64	2	3	2	0	High	1075.54	538.272	16.8925
	[K].VNSLGETAER.[L]	1xDeamidated [N2]	Q13813-3; Q13813	Q13813-3 [1269-1278]; Q13813 [1289-1298]	2.72	2	3	2	0	High	1076.52	538.765	17.6756
	[R].WSQLLANSAAR.[K]		Q13813-3; Q13813	Q13813-3 [2045-2055]; Q13813 [2065-2075]	2.02	2	3	2	0	High	1216.64	608.826	23.3593
	[R].WSQLLANSAAR.[K]	1xDeamidated [N7]	Q13813-3; Q13813	Q13813-3 [2045-2055]; Q13813 [2065-2075]	2.3	2	3	2	0	High	1217.63	609.319	23.7592
	[K].YTEHSTVGLAQQWDQLDQLGMR.[M]		Q13813-3; Q13813	Q13813-3 [2262-2283]; Q13813 [2282-2303]	6.42	2	3	2	0	High	2576.22	859.411	30.2145
High	Spectrin alpha chain, non-erythrocytic 1 OS=Homo sapiens OX=9606 GN=SPTAN1 PE=1 SV=3	Master Protein	Q13813	SPTAN1	901.5	0	141	367	1	64	2472	284.4
	Annotated Sequence	Modifications	Master Protein Accessions	Positions in Master Proteins	XCorr (by Search Engine): Sequest HT	# Protein Groups	# Proteins	# PSMs	# Missed Cleavages	Confidence	Theo. MH+ [Da]	m/z [Da] (by Search Engine): Sequest HT	RT [min] (by Search Engine): Sequest HT
	[R].AALLELWELR.[R]		Q13813-3; Q13813	Q13813-3 [450-459]; Q13813 [450-459]	3.11	2	3	4	0	High	1213.69	607.351	33.7634
	[K].ADVVESWIGEK.[E]		Q13813-3; Q13813	Q13813-3 [1965-1975]; Q13813 [1985-1995]	2.87	2	3	4	0	High	1232.62	616.811	27.0557
	[R].AGTFQAFEQFGQQLLAHGHYASPEIK.[Q]		Q13813-3; Q13813	Q13813-3 [1372-1397]; Q13813 [1392-1417]	6.95	2	3	3	0	High	2875.42	719.61	33.0906
	[K].ALCAEADR.[L]	1xMethylthio [C3]	Q13813-3; Q13813	Q13813-3 [313-320]; Q13813 [313-320]	1.98	2	3	3	0	High	894.381	447.694	20.0987
	[K].ALINADELASDVAGAEALLDR.[H]		Q13813-3; Q13813	Q13813-3 [382-402]; Q13813 [382-402]	6.29	2	3	7	0	High	2127.09	709.702	36.9822
	[K].ALINADELASDVAGAEALLDR.[H]	1xDeamidated [N4]	Q13813-3; Q13813	Q13813-3 [382-402]; Q13813 [382-402]	4.83	2	3	3	0	High	2128.08	710.031	37.504
	[K].AINVQEEK.[I]		Q13813-3; Q13813	Q13813-3 [1473-1480]; Q13813 [1493-1500]	2.19	2	3	4	0	High	930.489	465.748	16.0653
	[R].ALSSEGKPYVTK.[E]		Q13813-3; Q13813	Q13813-3 [2395-2406]; Q13813 [2415-2426]	2.39	2	3	1	0	High	1279.69	427.232	17.2378
	[R].AQLADSFHLQQFFR.[D]		Q13813-3; Q13813	Q13813-3 [567-580]; Q13813 [567-580]	4.3	2	3	3	0	High	1707.86	569.958	30.8841
	[K].ASAFNSWFENAEEDLTDPVR.[C]		Q13813-3; Q13813	Q13813-3 [2080-2099]; Q13813 [2100-2119]	3.52	2	3	2	0	High	2298.03	1149.52	35.1465
	[K].ASAFNSWFENAEEDLTDPVR.[C]	1xDeamidated [N5]	Q13813-3; Q13813	Q13813-3 [2080-2099]; Q13813 [2100-2119]	2.97	2	3	2	0	High	2299.01	1150.01	34.553
	[K].CTELNQAWSSLGK.[R]	1xMethylthio [C1]	Q13813-3; Q13813	Q13813-3 [1294-1306]; Q13813 [1314-1326]	1.8	2	3	1	0	High	1482.67	741.841	28.0994
	[R].DAEELEK.[W]		Q13813-3; Q13813	Q13813-3 [52-58]; Q13813 [52-58]	1.68	2	3	3	0	Medium	833.389	417.198	15.9491
	[R].DCEQAENWMAAR.[E]	1xMethylthio [C2]	Q13813-3; Q13813	Q13813-3 [1433-1444]; Q13813 [1453-1464]	2.22	2	3	1	0	High	1469.56	735.283	27.692
	[K].DEDSAEALLK.[K]		Q13813-3; Q13813	Q13813-3 [921-930]; Q13813 [921-930]	1.98	2	3	2	0	High	1090.53	545.767	23.3631
	[R].DLAALEDK.[V]		Q13813-3; Q13813	Q13813-3 [303-310]; Q13813 [303-310]	1.7	2	3	1	0	High	874.452	437.729	21.9106
	[R].DLAALGDK.[V]		Q13813-3; Q13813	Q13813-3 [1261-1268]; Q13813 [1281-1288]	1.86	2	3	7	0	High	802.431	401.719	20.6719
	[K].DLASVNNLLK.[K]	1xDeamidated [N6]	Q13813-3; Q13813	Q13813-3 [1669-1678]; Q13813 [1689-1698]	2.29	2	3	2	0	High	1087.6	544.304	26.0486
	[R].DLASVQALLR.[K]		Q13813-3; Q13813	Q13813-3 [286-295]; Q13813 [286-295]	2.67	2	3	2	0	High	1085.63	543.319	30.2622
	[K].DLIGVQNLLK.[K]		Q13813-3; Q13813	Q13813-3 [815-824]; Q13813 [815-824]	2.63	2	3	2	0	High	1112.67	556.837	30.8257
	[R].DLMSWINGIR.[G]		Q13813-3; Q13813	Q13813-3 [1330-1339]; Q13813 [1350-1359]	2.07	2	3	1	0	High	1204.61	602.811	35.0626
	[R].DLMSWINGIR.[G]	1xDeamidated [N7]	Q13813-3; Q13813	Q13813-3 [1330-1339]; Q13813 [1350-1359]	2.42	2	3	5	0	High	1205.6	603.302	33.0913
	[K].DLNSQADSLMTSSAFDTSQVK.[D]		Q13813-3; Q13813	Q13813-3 [1696-1716]; Q13813 [1716-1736]	2.73	2	3	1	0	High	2245.03	749.014	29.7649
	[R].DLSSVQTLLTK.[Q]		Q13813-3; Q13813	Q13813-3 [1987-1997]; Q13813 [2007-2017]	2.35	2	3	2	0	High	1204.68	602.843	28.9365
	[R].DLTGVQNLR.[K]		Q13813-3; Q13813	Q13813-3 [1775-1783]; Q13813 [1795-1803]	2.58	2	3	2	0	High	1015.55	508.28	22.3101
	[K].DLTNVQNLQK.[K]		Q13813-3; Q13813	Q13813-3 [709-718]; Q13813 [709-718]	2.82	2	3	3	0	High	1172.63	586.817	21.3243
	[R].DLTSWVTEMK.[A]		Q13813-3; Q13813	Q13813-3 [372-381]; Q13813 [372-381]	2.59	2	3	2	0	High	1209.58	605.295	31.3671
	[R].DMDDEESWIK.[E]		Q13813-3; Q13813	Q13813-3 [1752-1761]; Q13813 [1772-1781]	2.41	2	3	1	0	High	1267.51	634.26	26.0141
	[K].DPSNLQGK.[V]		Q13813-3; Q13813	Q13813-3 [603-610]; Q13813 [603-610]	1.68	2	3	2	0	Medium	858.432	429.72	14.562
	[K].DPTNLQGK.[L]		Q13813-3; Q13813	Q13813-3 [74-81]; Q13813 [74-81]	2.08	2	3	2	0	High	872.447	436.727	15.5618
	[K].DPTNIQSK.[H]		Q13813-3; Q13813	Q13813-3 [1561-1568]; Q13813 [1581-1588]	2.26	2	2	2	0	High	902.458	451.732	14.9073
	[K].DQLLAAK.[H]		Q13813-3; Q13813	Q13813-3 [2021-2027]; Q13813 [2041-2047]	1.72	2	3	1	0	High	758.441	379.724	18.6198
	[R].DTEQVDNWMSK.[Q]		Q13813-3; Q13813	Q13813-3 [475-485]; Q13813 [475-485]	2.77	2	3	1	0	High	1352.58	676.793	23.8175
	[R].DVDEIEAWISEK.[L]		Q13813-3; Q13813	Q13813-3 [1539-1550]; Q13813 [1559-1570]	3.33	2	3	3	0	High	1433.68	717.344	32.1432
	[R].DVDETISWIK.[E]		Q13813-3; Q13813	Q13813-3 [263-272]; Q13813 [263-272]	1.97	2	3	2	0	High	1205.6	603.304	28.7586
	[R].DVEDEETWIR.[E]		Q13813-3; Q13813	Q13813-3 [792-801]; Q13813 [792-801]	2.33	2	3	3	0	High	1291.58	646.294	25.7171
	[K].EAALTSEEVGADLEQVEVLQK.[K]		Q13813-3; Q13813	Q13813-3 [1091-1111]; Q13813 [1111-1131]	5.62	2	3	2	0	High	2258.14	753.385	30.5682
	[K].EAALTSEEVGADLEQVEVLQK.[K]	1xDeamidated [Q15]	Q13813-3; Q13813	Q13813-3 [1091-1111]; Q13813 [1111-1131]	2.19	2	3	1	0	High	2259.12	753.717	30.6676
	[R].EAFLNTEDK.[G]		Q13813-3; Q13813	Q13813-3 [1445-1453]; Q13813 [1465-1473]	2.08	2	3	2	0	High	1066.51	533.756	20.4979
	[K].EAGSVSLR.[M]		Q13813	Q13813 [1058-1065]	1.88	1	2	2	0	High	818.437	409.723	17.1347
	[K].EAIVTSEELGQDLEHVEVLQK.[K]		Q13813-3; Q13813	Q13813-3 [169-189]; Q13813 [169-189]	5.78	2	3	3	0	High	2366.21	789.406	30.1127
	[R].EANELQQWINEK.[E]		Q13813-3; Q13813	Q13813-3 [1079-1090]; Q13813 [1099-1110]	2.99	2	3	3	0	High	1501.73	751.367	27.7762
	[R].EANELQQWINEK.[E]	1xDeamidated [N3]	Q13813-3; Q13813	Q13813-3 [1079-1090]; Q13813 [1099-1110]	1.5	2	3	1	0	Medium	1502.71	751.861	28.1648
	[R].EANQQQQFNR.[N]		Q13813-3; Q13813	Q13813-3 [676-685]; Q13813 [676-685]	2.75	2	3	3	0	High	1262.59	631.797	15.2733
	[R].EANQQQQFNR.[N]	1xDeamidated [N3]	Q13813-3; Q13813	Q13813-3 [676-685]; Q13813 [676-685]	1.93	2	3	1	0	High	1263.57	632.288	15.9009
	[R].ECEDVMDWINDK.[E]	1xMethylthio [C2]	Q13813-3; Q13813	Q13813-3 [157-168]; Q13813 [157-168]	2.99	2	3	1	0	High	1542.59	771.799	32.2828
	[R].ECEDVMDWINDK.[E]	1xDeamidated [N10]; 1xMethylthio [C2]	Q13813-3; Q13813	Q13813-3 [157-168]; Q13813 [157-168]	2.5	2	3	3	0	High	1543.57	772.291	32.9096
	[R].EELITNWEQIR.[T]		Q13813-3; Q13813	Q13813-3 [337-347]; Q13813 [337-347]	2.54	2	3	3	0	High	1430.73	715.867	28.6538
	[K].EELYQNLTR.[E]		Q13813-3; Q13813	Q13813-3 [2407-2415]; Q13813 [2427-2435]	2.24	2	3	2	0	High	1165.58	583.296	22.5559
	[R].EKEPIAASTNR.[G]		Q13813-3; Q13813	Q13813-3 [802-812]; Q13813 [802-812]	2.62	2	3	4	1	High	1215.63	405.882	15.054
	[R].EKEPIVGSTDYGK.[D]		Q13813-3; Q13813	Q13813-3 [908-920]; Q13813 [908-920]	3.17	2	3	4	1	High	1422.71	474.908	18.8695
	[K].EKEQLMASDDFGR.[D]		Q13813-3; Q13813	Q13813-3 [273-285]; Q13813 [273-285]	2.34	2	3	1	1	High	1525.7	509.236	21.3838
	[K].ELVLALYDYQEK.[S]		Q13813-3; Q13813	Q13813-3 [970-981]; Q13813 [970-981]	2.63	2	3	2	0	High	1483.77	742.388	30.0102
	[R].ENLLEEQGSIALR.[Q]		Q13813-3; Q13813	Q13813-3 [1033-1045]; Q13813 [1033-1045]	2.26	2	3	1	0	High	1471.78	736.392	27.3784
	[K].EPIAASTNR.[G]		Q13813-3; Q13813	Q13813-3 [804-812]; Q13813 [804-812]	1.54	2	3	1	0	Medium	958.495	479.751	15.4156
	[K].EPIVGSTDYGK.[D]		Q13813-3; Q13813	Q13813-3 [910-920]; Q13813 [910-920]	2.22	2	3	1	0	High	1165.57	583.29	20.1539
	[R].EQAQSCR.[Q]	1xMethylthio [C6]	Q13813-3; Q13813	Q13813-3 [951-957]; Q13813 [951-957]	1.34	2	3	1	0	Medium	867.345	434.176	14.1383
	[K].EQLMASDDFGR.[D]		Q13813-3; Q13813	Q13813-3 [275-285]; Q13813 [275-285]	2.24	2	3	2	0	High	1268.56	634.783	23.1051
	[K].FDDFQK.[D]		Q13813-3; Q13813	Q13813-3 [1113-1118]; Q13813 [1133-1138]	1.35	2	3	1	0	Medium	799.362	400.185	18.7999
	[K].FEEFQTDMAAHEER.[V]		Q13813-3; Q13813	Q13813-3 [191-204]; Q13813 [191-204]	3.86	2	3	2	0	High	1739.73	580.582	22.2142
	[R].FLADFR.[D]		Q13813-3; Q13813	Q13813-3 [366-371]; Q13813 [366-371]	1.44	2	3	3	0	Medium	768.404	384.705	24.3522
	[R].GACAGSEDAVK.[A]	1xMethylthio [C3]	Q13813-3; Q13813	Q13813-3 [1600-1610]; Q13813 [1620-1630]	2.49	2	3	2	0	High	1053.43	527.221	17.7222
	[LK].GDSLDSVEALIK.[K]		Q13813-3; Q13813	Q13813-3 [496-507]; [1454-1465]; Q13813 [496-507]; [1474-1485]	2.53	2	3	2	0	High	1246.65	623.83	29.5192
	[K].GEIDAHEDSFK.[S]		Q13813-3; Q13813	Q13813-3 [408-418]; Q13813 [408-418]	3.36	2	3	5	0	High	1247.55	624.281	18.5752
	[R].GLVSSDELAK.[D]		Q13813-3; Q13813	Q13813-3 [1340-1349]; Q13813 [1360-1369]	2.14	2	3	2	0	High	1018.54	509.774	20.921
	[K].GNAMVEEGHFAAEDVK.[A]		Q13813-3; Q13813	Q13813-3 [847-862]; Q13813 [847-862]	3.84	2	3	3	0	High	1703.77	568.594	21.7709
	[K].GNAMVEEGHFAAEDVK.[A]	1xDeamidated [N2]	Q13813-3; Q13813	Q13813-3 [847-862]; Q13813 [847-862]	2.1	2	3	2	0	Medium	1704.75	568.927	22.0986
	[R].GVIDMGNSLIER.[G]		Q13813-3; Q13813	Q13813-3 [1588-1599]; Q13813 [1608-1619]	2.87	2	3	2	0	High	1303.67	652.338	27.7911
	[R].GVIDMGNSLIER.[G]	1xDeamidated [N7]	Q13813-3; Q13813	Q13813-3 [1588-1599]; Q13813 [1608-1619]	1.74	2	3	1	0	High	1304.65	652.833	27.4674
	[K].HALLEADVAAHQDR.[I]		Q13813-3; Q13813	Q13813-3 [720-733]; Q13813 [720-733]	5.5	2	3	3	0	High	1545.78	515.931	20.0031
	[K].HEAFETDFTVHK.[D]		Q13813-3; Q13813	Q13813-3 [1892-1903]; Q13813 [1912-1923]	3.2	2	3	1	0	High	1460.68	487.565	21.6306
	[K].HEALMSDLSAYGSSIQALR.[E]		Q13813-3; Q13813	Q13813-3 [932-950]; Q13813 [932-950]	5.25	2	3	1	0	High	2049.01	683.674	30.5637
	[K].HEALMSDLSAYGSSIQALR.[E]	1xDeamidated [Q16]	Q13813-3; Q13813	Q13813-3 [932-950]; Q13813 [932-950]	3.11	2	3	1	0	High	2049.99	684.008	30.5189
	[K].HQAFEAELHANADR.[I]		Q13813-3; Q13813	Q13813-3 [1572-1585]; Q13813 [1592-1605]	4.84	2	3	3	0	High	1608.75	536.922	20.1073
	[K].HQAFEAELSANQSR.[I]		Q13813-3; Q13813	Q13813-3 [614-627]; Q13813 [614-627]	3.18	2	3	2	0	High	1587.75	529.923	20.6402
	[K].HQALQAEIAGHEPR.[I]		Q13813-3; Q13813	Q13813-3 [826-839]; Q13813 [826-839]	5.5	2	3	3	0	High	1556.79	519.603	20.0019
	[K].HQLLEADISAHEDR.[L]		Q13813-3; Q13813	Q13813-3 [1680-1693]; Q13813 [1700-1713]	4.93	2	3	6	0	High	1633.79	545.27	21.0316
	[K].KFDDFQK.[D]		Q13813-3; Q13813	Q13813-3 [1112-1118]; Q13813 [1132-1138]	2.34	2	3	1	1	High	927.457	464.232	18.3836
	[K].KFEEFQTDMAAHEER.[V]		Q13813-3; Q13813	Q13813-3 [190-204]; Q13813 [190-204]	3.58	2	3	2	1	High	1867.83	623.282	21.6834
	[K].KGDILTLLNSTNK.[D]		Q13813-3; Q13813	Q13813-3 [990-1002]; Q13813 [990-1002]	2.08	2	3	1	1	Medium	1416.81	472.941	27.8142
	[K].KHQALQAEIAGHEPR.[I]		Q13813-3; Q13813	Q13813-3 [825-839]; Q13813 [825-839]	3.28	2	3	1	1	Medium	1684.89	421.977	20.1831
	[K].KLDPAQSASR.[E]		Q13813-3; Q13813	Q13813-3 [1023-1032]; Q13813 [1023-1032]	2.29	2	3	3	1	High	1072.57	536.791	15.1071
	[K].KIEDLGAAMEEALILDNK.[Y]		Q13813-3; Q13813	Q13813-3 [2244-2261]; Q13813 [2264-2281]	5.12	2	3	3	1	High	1973.03	658.346	32.4331
	[K].KQEALVAR.[Y]		Q13813-3; Q13813	Q13813-3 [758-765]; Q13813 [758-765]	2.21	2	3	3	1	High	914.542	457.775	15.3419
	[R].KVEDLFLTFAK.[K]		Q13813-3; Q13813	Q13813-3 [2068-2078]; Q13813 [2088-2098]	2.35	2	3	1	1	High	1310.74	655.871	30.3727
	[R].LAALADQWQFLVQK.[S]		Q13813-3; Q13813	Q13813-3 [1613-1626]; Q13813 [1633-1646]	4.34	2	3	3	0	High	1630.9	815.952	32.1452
	[K].IAALQAFADQLIAAGHYAK.[G]		Q13813-3; Q13813	Q13813-3 [1481-1499]; Q13813 [1501-1519]	5.82	2	3	3	0	High	1972.07	658.026	33.6909
	[K].IAALQAFADQLIAAGHYAK.[G]	1xDeamidated [Q5]	Q13813-3; Q13813	Q13813-3 [1481-1499]; Q13813 [1501-1519]	1.86	2	3	1	0	High	1973.05	987.037	33.8202
	[R].LAQFVEHWK.[E]		Q13813-3; Q13813	Q13813-3 [1825-1833]; Q13813 [1845-1853]	2.58	2	3	4	0	High	1157.61	579.31	23.5159
	[K].LDETGNLMISEGHFASETIR.[T]		Q13813-3; Q13813	Q13813-3 [102-121]; Q13813 [102-121]	5.62	2	3	2	0	High	2220.06	740.691	27.9383
	[R].IDGITIQAR.[Q]		Q13813-3; Q13813	Q13813-3 [734-742]; Q13813 [734-742]	2.78	2	3	2	0	High	986.563	493.785	22.4119
	[K].LDILDQER.[A]		Q13813-3; Q13813	Q13813-3 [1400-1407]; Q13813 [1420-1427]	1.84	2	3	1	0	High	1001.53	501.267	23.5296
	[K].LDPAQSASR.[E]		Q13813-3; Q13813	Q13813-3 [1024-1032]; Q13813 [1024-1032]	1.85	2	3	2	0	High	944.48	472.743	15.6509
	[K].IEDLGAAMEEALILDNK.[Y]		Q13813-3; Q13813	Q13813-3 [2245-2261]; Q13813 [2265-2281]	4.12	2	3	2	0	High	1844.93	922.97	33.585
	[K].LEDSYR.[F]		Q13813-3; Q13813	Q13813-3 [40-45]; Q13813 [40-45]	1.33	2	3	3	0	Medium	782.368	391.688	16.2445
	[R].LEESLEYQQFVANVEEEEAWINEK.[M]		Q13813-3; Q13813	Q13813-3 [1846-1869]; Q13813 [1866-1889]	4.79	2	3	1	0	High	2926.36	976.126	35.2839
	[R].LEESLEYQQFVANVEEEEAWINEK.[M]	1xDeamidated [Q9]	Q13813-3; Q13813	Q13813-3 [1846-1869]; Q13813 [1866-1889]	4.62	2	3	1	0	High	2927.35	976.458	35.2701
	[K].LFGAAEVQR.[F]		Q13813-3; Q13813	Q13813-3 [251-259]; Q13813 [251-259]	2.43	2	3	2	0	High	990.537	495.772	21.8668
	[K].LGDSHDLQR.[F]		Q13813-3; Q13813	Q13813-3 [1315-1323]; Q13813 [1335-1343]	1.92	2	3	1	0	High	1040.51	520.761	15.9466
	[K].LGESQTLQQFSR.[D]		Q13813-3; Q13813	Q13813-3 [1527-1538]; Q13813 [1547-1558]	3.24	2	3	2	0	High	1393.71	697.357	23.0233
	[R].LHQFFR.[D]		Q13813-3; Q13813	Q13813-3 [1746-1751]; Q13813 [1766-1771]	1.58	2	3	1	0	Medium	847.457	424.232	21.1772
	[K].LIDVNHYAK.[D]		Q13813-3; Q13813	Q13813-3 [638-646]; Q13813 [638-646]	2.4	2	3	1	0	High	1072.58	536.793	19.7572
	[K].LLEAQSHFR.[K]		Q13813-3; Q13813	Q13813-3 [2059-2067]; Q13813 [2079-2087]	2.58	2	3	1	0	High	1100.58	550.796	19.6533
	[K].LLEATELK.[G]		Q13813-3; Q13813	Q13813-3 [663-670]; Q13813 [663-670]	2.1	2	3	3	0	High	916.535	458.771	21.7609
	[K].LIQEQHPEEELIK.[T]		Q13813-3; Q13813	Q13813-3 [215-227]; Q13813 [215-227]	4.45	2	3	4	0	High	1605.85	535.959	21.7459
	[K].LIQNNHYAMEDVATR.[R]		Q13813-3; Q13813	Q13813-3 [533-547]; Q13813 [533-547]	3.75	2	3	1	0	High	1774.85	592.289	21.5143
	[K].LIQNNHYAMEDVATR.[R]	1xDeamidated [N/Q]	Q13813-3; Q13813	Q13813-3 [533-547]; Q13813 [533-547]	3.24	2	3	6	0	High	1775.84	592.617	22.1173
	[R].LIQSHPESAEDLQEK.[C]		Q13813-3; Q13813	Q13813-3 [1279-1293]; Q13813 [1299-1313]	4.41	2	3	2	0	High	1723.85	862.428	18.872
	[K].LLVGSEDYGR.[D]		Q13813-3; Q13813	Q13813-3 [1765-1774]; Q13813 [1785-1794]	2.25	2	3	3	0	High	1108.56	554.784	21.9428
	[R].LNDSYR.[L]	1xDeamidated [N2]	Q13813-3; Q13813	Q13813-3 [357-362]; Q13813 [357-362]	1.41	2	3	1	0	Medium	768.352	384.679	16.6527
	[R].LNHQEFK.[S]		Q13813-3; Q13813	Q13813-3 [2323-2329]; Q13813 [2343-2349]	1.59	2	3	2	0	Medium	915.468	458.238	15.3242
	[K].LQIASDENYK.[D]		Q13813-3; Q13813	Q13813-3 [64-73]; Q13813 [64-73]	2.03	2	3	1	0	High	1180.58	590.796	20.1465
	[K].LQIASDENYKDPTNLQGK.[L]		Q13813-3; Q13813	Q13813-3 [64-81]; Q13813 [64-81]	2.64	2	3	2	1	High	2034.01	678.677	22.0853
	[R].LQQLFR.[D]		Q13813-3; Q13813	Q13813-3 [786-791]; Q13813 [786-791]	1.35	2	3	2	0	Medium	804.473	402.74	22.3088
	[R].LQQSHPLSATQIQVK.[R]		Q13813-3; Q13813	Q13813-3 [321-335]; Q13813 [321-335]	4.86	2	3	4	0	High	1677.93	559.981	20.791
	[K].LQTASDESYK.[D]		Q13813-3; Q13813	Q13813-3 [1551-1560]; Q13813 [1571-1580]	2.26	2	3	2	0	High	1141.54	571.272	16.5418
	[K].LQTASDESYKDPTNIQSK.[H]		Q13813-3; Q13813	Q13813-3 [1551-1568]; Q13813 [1571-1588]	4.87	2	2	2	1	High	2024.98	675.664	19.2773
	[K].LSDDNTIGK.[E]		Q13813-3; Q13813	Q13813-3 [1810-1818]; Q13813 [1830-1838]	2.2	2	3	3	0	High	962.479	481.743	16.5381
	[K].ITALDEFATK.[L]		Q13813-3; Q13813	Q13813-3 [523-532]; Q13813 [523-532]	2.45	2	3	1	0	High	1108.59	554.798	24.9757
	[K].LTVLSEER.[A]		Q13813-3; Q13813	Q13813-3 [442-449]; Q13813 [442-449]	2.26	2	3	3	0	High	946.52	473.764	20.496
	[K].LVQYLR.[E]		Q13813-3; Q13813	Q13813-3 [151-156]; Q13813 [151-156]	1.78	2	3	1	0	High	791.477	396.242	21.154
	[R].MMLDQCLELQLFHR.[D]	1xMethylthio [C6]	Q13813-3; Q13813	Q13813-3 [1419-1432]; Q13813 [1439-1452]	2.69	2	3	1	0	High	1822.85	608.288	34.5698
	[R].MNEVISLWK.[K]		Q13813-3; Q13813	Q13813-3 [653-661]; Q13813 [653-661]	2.7	2	3	2	0	High	1119.59	560.297	28.7983
	[R].MNEVISLWK.[K]	1xDeamidated [N2]	Q13813-3; Q13813	Q13813-3 [653-661]; Q13813 [653-661]	2.17	2	3	1	0	High	1120.57	560.79	29.8588
	[R].MQHNLEQQIQAR.[N]		Q13813-3; Q13813	Q13813-3 [2284-2295]; Q13813 [2304-2315]	4.57	2	3	2	0	High	1495.74	499.253	19.6878
	[K].MTLVASEDYGDTLAAIQGLLK.[K]		Q13813-3; Q13813	Q13813-3 [1870-1890]; Q13813 [1890-1910]	4.54	2	3	3	0	High	2209.14	737.053	36.6677
	[K].NQALNTDNYGHDLASVQALQR.[K]		Q13813-3; Q13813	Q13813-3 [1233-1253]; Q13813 [1253-1273]	4.33	2	3	4	0	High	2328.13	776.716	25.5658
	[K].NQALNTDNYGHDLASVQALQR.[K]	1xDeamidated [N/Q]	Q13813-3; Q13813	Q13813-3 [1233-1253]; Q13813 [1253-1273]	5.1	2	3	4	0	High	2329.12	777.05	25.5859
	[R].NTTGVTEEALK.[E]		Q13813-3; Q13813	Q13813-3 [2296-2306]; Q13813 [2316-2326]	2.9	2	3	3	0	High	1162.6	581.801	18.9292
	[R].NVEDIELWLYEVEGHLASDDYGK.[D]		Q13813-3; Q13813	Q13813-3 [686-708]; Q13813 [686-708]	6.33	2	3	5	0	High	2694.26	898.757	37.7879
	[K].QDEVNAAWQR.[L]		Q13813-3; Q13813	Q13813-3 [230-239]; Q13813 [230-239]	2.66	2	3	1	0	High	1216.57	608.788	20.4848
	[R].QDLEDSLQAQQYFADANEAESWMR.[E]		Q13813-3; Q13813	Q13813-3 [884-907]; Q13813 [884-907]	4.57	2	3	2	0	High	2845.24	949.085	33.596
	[K].QEAFLLNEDLGDSLDSVEALLK.[K]		Q13813-3; Q13813	Q13813-3 [486-507]; Q13813 [486-507]	3.49	2	3	2	0	High	2419.22	807.08	38.3102
	[K].QEAFLLNEDLGDSLDSVEALLK.[K]	1xDeamidated [N7]	Q13813-3; Q13813	Q13813-3 [486-507]; Q13813 [486-507]	2.66	2	3	1	0	High	2420.21	807.415	38.2386
	[K].QEALVAR.[Y]		Q13813-3; Q13813	Q13813-3 [759-765]; Q13813 [759-765]	1.5	2	3	1	0	Medium	786.447	393.725	16.7468
	[R].QFQDAGHFDAENIK.[K]		Q13813-3; Q13813	Q13813-3 [743-756]; Q13813 [743-756]	2.9	2	3	1	0	High	1619.74	540.587	21.9279
	[R].QQVAPTDDETGK.[E]		Q13813-3; Q13813	Q13813-3 [958-969]; Q13813 [958-969]	1.98	2	3	1	0	High	1288.6	644.805	15.6533
	[K].RLEAELAAHEPAIQGVLDTGK.[K]		Q13813-3; Q13813	Q13813-3 [1788-1808]; Q13813 [1808-1828]	3.57	2	3	1	1	High	2218.18	740.067	27.8645
	[R].RNEVLDR.[W]		Q13813-3; Q13813	Q13813-3 [1506-1512]; Q13813 [1526-1532]	1.99	2	3	2	1	High	901.485	451.246	15.9989
	[K].SADESGQALLAAGHYASDEVR.[E]		Q13813-3; Q13813	Q13813-3 [419-439]; Q13813 [419-439]	5.65	2	3	4	0	High	2147	716.338	25.698
	[K].SADESGQALLAAGHYASDEVR.[E]	1xDeamidated [Q7]	Q13813-3; Q13813	Q13813-3 [419-439]; Q13813 [419-439]	5.06	2	3	2	0	High	2147.98	716.672	25.656
	[R].SLGYDLPMVEEGEPDPEFEAILDTVDPNR.[D]		Q13813-3; Q13813	Q13813-3 [2334-2362]; Q13813 [2354-2382]	4.52	2	3	4	0	High	3247.5	1083.17	38.0545
	[R].SLGYDLPMVEEGEPDPEFEAILDTVDPNR.[D]	1xOxidation [M8]	Q13813-3; Q13813	Q13813-3 [2334-2362]; Q13813 [2354-2382]	1.83	2	3	1	0	Medium	3263.49	1088.51	36.9173
	[R].SLQQLAEER.[S]		Q13813-3; Q13813	Q13813-3 [1197-1205]; Q13813 [1217-1225]	2.36	2	3	3	0	High	1073.56	537.284	21.5625
	[R].SLQQLAEER.[S]	2xDeamidated [Q3; Q4]	Q13813-3; Q13813	Q13813-3 [1197-1205]; Q13813 [1217-1225]	1.67	2	3	1	0	Medium	1075.53	538.262	21.5786
	[K].SLSAQEEK.[I]		Q13813-3; Q13813	Q13813-3 [515-522]; Q13813 [515-522]	1.33	2	3	2	0	Medium	891.442	446.224	14.1364
	[R].SQLLGSAHEVQR.[F]		Q13813-3; Q13813	Q13813-3 [1206-1217]; Q13813 [1226-1237]	3.87	2	3	5	0	High	1324.7	442.236	18.6883
	[K].SSEEIESAFR.[A]		Q13813-3; Q13813	Q13813-3 [2385-2394]; Q13813 [2405-2414]	2.95	2	3	3	0	High	1154.53	577.77	22.3125
	[R].SSLSSAQADFNQLAELDR.[Q]		Q13813-3; Q13813	Q13813-3 [2118-2135]; Q13813 [2138-2155]	4.13	2	3	2	0	High	1951.94	651.318	30.2306
	[R].SSLSSAQADFNQLAELDR.[Q]	1xDeamidated [Q/N]	Q13813-3; Q13813	Q13813-3 [2118-2135]; Q13813 [2138-2155]	3.56	2	3	2	0	High	1952.92	976.973	30.1741
	[R].SSLSSAQADFNQLAELDR.[Q]	2xDeamidated [Q7; N11]	Q13813-3; Q13813	Q13813-3 [2118-2135]; Q13813 [2138-2155]	1.87	2	3	1	0	High	1953.9	977.465	27.7328
	[K].SWVNEK.[M]		Q13813-3; Q13813	Q13813-3 [587-592]; Q13813 [587-592]	1.43	2	3	1	0	Medium	762.378	381.693	17.7289
	[K].TATDEAYK.[D]		Q13813-3; Q13813	Q13813-3 [595-602]; Q13813 [595-602]	1.75	2	3	3	0	High	898.415	449.711	14.7089
	[K].TATDEAYKDPSNLQGK.[V]		Q13813-3; Q13813	Q13813-3 [595-610]; Q13813 [595-610]	4.5	2	3	2	1	High	1737.83	579.948	18.3766
	[K].VAEDLESEGLMAEEVQAVQQQEVYGMMPR.[D]		Q13813-3; Q13813	Q13813-3 [1133-1161]; Q13813 [1153-1181]	2.47	2	3	1	0	High	3266.5	1089.51	34.4587
	[K].VEDLFLTFAK.[K]		Q13813-3; Q13813	Q13813-3 [2069-2078]; Q13813 [2089-2098]	2.2	2	3	1	0	High	1182.64	591.824	31.2805
	[K].VLETAEDIQER.[R]		Q13813-3; Q13813	Q13813-3 [8-18]; Q13813 [8-18]	3.25	2	3	4	0	High	1302.65	651.83	20.4767
	[R].VNDVCTNGQDLIK.[K]	1xDeamidated [N7]; 1xMethylthio [C5]	Q13813-3; Q13813	Q13813-3 [1906-1918]; Q13813 [1926-1938]	3.05	2	3	1	0	High	1465.67	733.337	26.0116
	[R].VNDVCTNGQDLIK.[K]	2xDeamidated [N2; N7]; 1xMethylthio [C5]	Q13813-3; Q13813	Q13813-3 [1906-1918]; Q13813 [1926-1938]	2.2	2	3	1	0	High	1466.65	733.829	26.9943
	[R].VNEVNQFAAK.[L]		Q13813-3; Q13813	Q13813-3 [205-214]; Q13813 [205-214]	2.67	2	3	3	0	High	1119.58	560.293	19.2197
	[R].VNEVNQFAAK.[L]	1xDeamidated [N]	Q13813-3; Q13813	Q13813-3 [205-214]; Q13813 [205-214]	2.47	2	3	3	0	High	1120.56	560.785	19.9167
	[K].VNSLGETAER.[L]		Q13813-3; Q13813	Q13813-3 [1269-1278]; Q13813 [1289-1298]	2.64	2	3	2	0	High	1075.54	538.272	16.8925
	[K].VNSLGETAER.[L]	1xDeamidated [N2]	Q13813-3; Q13813	Q13813-3 [1269-1278]; Q13813 [1289-1298]	2.72	2	3	2	0	High	1076.52	538.765	17.6756
	[R].WSQLLANSAAR.[K]		Q13813-3; Q13813	Q13813-3 [2045-2055]; Q13813 [2065-2075]	2.02	2	3	2	0	High	1216.64	608.826	23.3593
	[R].WSQLLANSAAR.[K]	1xDeamidated [N7]	Q13813-3; Q13813	Q13813-3 [2045-2055]; Q13813 [2065-2075]	2.3	2	3	2	0	High	1217.63	609.319	23.7592
	[K].YTEHSTVGLAQQWDQLDQLGMR.[M]		Q13813-3; Q13813	Q13813-3 [2262-2283]; Q13813 [2282-2303]	6.42	2	3	2	0	High	2576.22	859.411	30.2145
High	Spectrin beta chain, non-erythrocytic 1 OS=Homo sapiens OX=9606 GN=SPTBN1 PE=1 SV=2	Master Protein	Q01082	SPTBN1	588.01	0	100	257	92	52	2364	274.4
	Annotated Sequence	Modifications	Master Protein Accessions	Positions in Master Proteins	XCorr (by Search Engine): Sequest HT	# Protein Groups	# Proteins	# PSMs	# Missed Cleavages	Confidence	Theo. MH+ [Da]	m/z [Da] (by Search Engine): Sequest HT	RT [min] (by Search Engine): Sequest HT
	[K].AELFTQSCADLDK.[W]	1xMethylthio [C8]	Q01082	Q01082 [1382-1394]	2.56	1	3	1	0	High	1486.66	743.833	28.8098
	[R].AFEDEMSGR.[S]		Q01082	Q01082 [682-690]	2.4	1	3	2	0	High	1041.43	521.219	20.0129
	[K].AKDEQSAVSMLK.[K]		Q01082	Q01082 [1621-1632]	2.64	1	3	2	1	High	1306.67	653.837	19.7628
	[R].ALVADSHPESER.[I]		Q01082	Q01082 [1657-1668]	3.77	1	3	5	0	High	1310.63	437.549	16.5375
	[R].AQTLPTSVVTITSESSPGK.[R]		Q01082	Q01082 [2326-2344]	2.75	1	1	4	0	High	1903	952.003	25.7458
	[R].DASVAEAWLLGQEPYLSSR.[E]		Q01082	Q01082 [2025-2043]	4.62	1	3	2	0	High	2092.03	698.016	34.1175
	[K].DDEEMNTWIQAISSAISSDK.[H]		Q01082	Q01082 [2291-2310]	3.66	1	1	4	0	High	2240	747.339	39.0293
	[K].DEQSAVSMLK.[K]		Q01082	Q01082 [1623-1632]	2.07	1	3	1	0	High	1107.54	554.271	22.6638
	[R].DLDDFQSWLSR.[T]		Q01082	Q01082 [1070-1080]	3.19	1	3	1	0	High	1381.64	691.322	32.986
	[R].DLMLWMEDVIR.[Q]		Q01082	Q01082 [1922-1932]	2.74	1	3	8	0	High	1420.7	710.852	37.9962
	[K].DLTSVNILLK.[K]		Q01082; O15020	Q01082 [1411-1420]; O15020 [1414-1423]	1.66	2	5	1	0	Medium	1115.67	558.337	30.1382
	[R].DLVAIEAK.[L]		Q01082	Q01082 [1004-1011]	1.92	1	3	2	0	High	858.493	429.75	22.2229
	[R].DQNTVETLQR.[M]		Q01082	Q01082 [1835-1844]	2.56	1	3	2	0	High	1203.6	602.302	19.0189
	[R].DQNTVETLQR.[M]	1xDeamidated [N3]	Q01082	Q01082 [1835-1844]	2.6	1	3	2	0	High	1204.58	602.794	19.5584
	[R].DTGNIGQER.[V]		Q01082	Q01082 [1746-1754]	2.5	1	3	5	0	High	989.465	495.236	15.4628
	[K].DVAEEIANYRPTLDTLHEQASALPQEHAESPDVR.[G]		Q01082	Q01082 [788-821]	5.2	1	3	1	0	High	3801.83	951.212	28.853
	[R].DVEDEILWVGER.[M]		Q01082	Q01082 [1493-1504]	3.78	1	3	4	0	High	1459.71	730.357	31.6239
	[R].DVSSVELLMNNHQGIK.[A]	1xDeamidated [N10]	Q01082	Q01082 [1942-1957]	3.32	1	3	2	0	High	1784.88	595.634	26.8627
	[R].EASLGEASK.[L]		Q01082	Q01082 [1055-1063]	1.88	1	3	6	0	High	891.442	446.225	15.0011
	[K].EGEDMIAEEHFGSEK.[I]		Q01082	Q01082 [700-714]	3.71	1	3	4	0	High	1707.72	569.911	22.1623
	[K].EGMQLISEKPETEAVVK.[E]		Q01082	Q01082 [1336-1352]	3.42	1	3	1	0	High	1887.97	944.491	23.5152
	[K].EGMQLISEKPETEAVVK.[E]	1xOxidation [M3]	Q01082	Q01082 [1336-1352]	2.22	1	3	1	0	High	1903.97	635.327	21.3449
	[R].ELEAENYHDIK.[R]		Q01082	Q01082 [487-497]	2.83	1	3	3	0	High	1360.64	454.217	19.2627
	[K].EIEELQSQAQALSQEGK.[S]		Q01082	Q01082 [1435-1451]	3.29	1	3	3	0	High	1887.93	944.468	24.7505
	[R].EIGQSVDEVEK.[L]		Q01082	Q01082 [2044-2054]	2.43	1	3	3	0	High	1232.6	616.804	19.5455
	[R].ENEVLEAWK.[S]		Q01082	Q01082 [1886-1894]	2.59	1	3	1	0	High	1117.55	559.28	25.0101
	[R].EQWANLEQLSAIR.[K]		Q01082	Q01082 [724-736]	3.47	1	3	1	0	High	1557.8	779.405	29.9597
	[K].EQWLNNMQIPEK.[L]		Q01082	Q01082 [869-880]	2.28	1	3	2	0	High	1529.74	765.373	27.0282
	[K].EQWLNNMQIPEK.[L]	1xDeamidated [N5]	Q01082	Q01082 [869-880]	2.4	1	3	1	0	High	1530.73	765.872	26.9641
	[R].ETASELLMR.[L]		Q01082	Q01082 [1262-1270]	1.56	1	3	1	0	Medium	1049.53	525.269	23.6862
	[R].ETASELLMR.[L]	1xOxidation [M8]	Q01082	Q01082 [1262-1270]	1.98	1	3	1	0	High	1065.52	533.266	21.774
	[R].ETWLSENQR.[L]		Q01082; O15020	Q01082 [435-443]; O15020 [438-446]	2.05	2	8	2	0	High	1162.55	581.777	21.2803
	[R].ETWLSENQR.[L]	1xDeamidated [N7]	Q01082; O15020	Q01082 [435-443]; O15020 [438-446]	1.91	2	8	1	0	High	1163.53	582.27	22.2722
	[K].EVAELTR.[L]		Q01082	Q01082 [833-839]	1.63	1	3	1	0	Medium	817.441	409.225	17.5848
	[R].EVDDLEQWIAER.[E]		Q01082	Q01082 [1706-1717]	3.28	1	3	2	0	High	1502.71	751.86	30.8502
	[R].EVVAGSHELGQDYEHVTMLQER.[F]		Q01082	Q01082 [1718-1739]	4.65	1	3	1	0	High	2527.19	843.068	25.488
	[R].EVVAGSHELGQDYEHVTMLQER.[F]	1xDeamidated [Q11]; 1xOxidation [M18]	Q01082	Q01082 [1718-1739]	2.4	1	3	1	0	High	2544.17	848.732	24.589
	[R].FESLEPEMNNQASR.[V]	1xDeamidated [N/Q]	Q01082	Q01082 [891-904]	2.88	1	3	4	0	High	1652.72	826.865	23.4255
	[K].FFWEMAEEEGWIR.[E]		Q01082	Q01082 [643-655]	2.67	1	3	2	0	High	1729.77	865.387	35.8146
	[K].FLQDCQELSLWINEK.[M]	1xMethylthio [C5]	Q01082	Q01082 [1280-1294]	1.77	1	3	1	0	High	1911.9	956.454	35.4674
	[K].FMELLEPLNER.[K]		Q01082	Q01082 [1467-1477]	2.62	1	3	2	0	High	1390.7	695.855	30.8031
	[K].FMELLEPLNER.[K]	1xDeamidated [N9]	Q01082	Q01082 [1467-1477]	2.63	1	3	3	0	High	1391.69	696.348	31.1785
	[K].GEQVSQNGLPAEQGSPR.[VM]	1xDeamidated [Q/N]	Q01082	Q01082 [2124-2140]	3.47	1	3	5	0	High	1754.83	877.919	19.5002
	[K].GNLEVLLFTIQSK.[LM]		Q01082; O15020	Q01082 [360-372]; O15020 [363-375]	1.37	2	5	1	0	Medium	1461.83	731.421	33.846
	[K].HEVSASTQSTPASSR.[A]		Q01082	Q01082 [2311-2325]	2.79	1	1	2	0	High	1544.73	515.581	14.7589
	[K].HLLGVEDLLQK.[H]		Q01082	Q01082 [559-569]	3.36	1	3	2	0	High	1264.73	632.867	29.0951
	[K].HQILEQAVEDYAETVHQLSK.[T]		Q01082	Q01082 [1634-1653]	7.65	1	3	3	0	High	2338.17	780.06	32.1942
	[K].HRPDLIDFDK.[L]		Q01082	Q01082 [215-224]	2.8	1	6	2	0	High	1255.64	628.324	23.8548
	[K].HYASEEIK.[E]		Q01082	Q01082 [1982-1989]	2.73	1	3	4	0	High	976.473	488.74	15.8979
	[K].KHEAIETDIAAYEER.[V]		Q01082	Q01082 [463-477]	1.92	1	3	2	1	High	1774.86	887.935	23.7109
	[K].KLPEELGR.[D]		Q01082	Q01082 [1827-1834]	2.07	1	3	2	1	High	941.541	471.274	18.9267
	[R].KLTGMER.[D]		Q01082	Q01082 [997-1003]	1.42	1	3	1	1	Medium	834.45	417.729	15.8517
	[K].KNQTLQK.[E]	1xDeamidated [Q6]	Q01082; O15020	Q01082 [1526-1532]; O15020 [1529-1535]	1.54	2	5	1	1	Medium	860.484	430.742	15.0583
	[K].KQEDFMTTMDANEEK.[I]		Q01082	Q01082 [1210-1224]	3.69	1	3	2	1	High	1816.77	606.262	22.0183
	[R].LAEISDVWEEMK.[T]		Q01082	Q01082 [1037-1048]	3.27	1	3	2	0	High	1449.69	725.351	30.4366
	[K].LEDLEVIQHR.[F]		Q01082	Q01082 [881-890]	3.5	1	3	4	0	High	1251.67	417.894	21.9557
	[R].LEMNLGLQK.[I]		Q01082	Q01082 [524-532]	1.99	1	3	1	0	High	1045.57	523.289	24.4118
	[K].LESEHPDQAQAILSR.[L]		Q01082	Q01082 [1022-1036]	4.33	1	3	2	0	High	1693.85	565.289	21.0527
	[R].LFQLNR.[E]		Q01082	Q01082 [1700-1705]	1.6	1	3	1	0	Medium	790.457	395.732	22.4641
	[R].IHCLENVDK.[A]	1xMethylthio [C3]	Q01082; O15020	Q01082 [110-118]; O15020 [113-121]	2.3	2	8	1	0	High	1116.52	558.762	21.7816
	[K].LLDPEDISVDHPDEK.[S]		Q01082	Q01082 [250-264]	3.62	1	3	2	0	High	1721.82	574.612	23.9536
	[K].LLEVLSGER.[L]		Q01082	Q01082 [91-99]	2.46	1	3	2	0	High	1015.58	508.293	24.7423
	[RK].LISDINK.[A]		Q01082; O15020	Q01082 [388-394]; O15020 [391-397]	1.71	2	5	2	0	High	802.467	401.737	18.3716
	[K].ILSSDDYGK.[D]		Q01082	Q01082 [660-668]	2.22	1	3	2	0	High	997.484	499.246	18.47
	[K].INAVVETGR.[R]		Q01082	Q01082 [1225-1233]	2.51	1	3	4	0	High	958.532	479.77	18.2242
	[K].INAVVETGR.[R]	1xDeamidated [N2]	Q01082	Q01082 [1225-1233]	1.68	1	3	1	0	Medium	959.516	480.262	18.1962
	[R].LNDGNEYLFQAK.[D]		Q01082	Q01082 [2279-2290]	1.83	1	1	1	0	High	1411.69	706.345	24.4461
	[K].LPEELGR.[D]		Q01082	Q01082 [1828-1834]	1.45	1	3	2	0	Medium	813.446	407.227	19.6571
	[R].LQAAYAGDK.[A]		Q01082	Q01082 [1870-1878]	2	1	3	2	0	High	936.479	468.743	16.5388
	[R].LQALDTGWNELHK.[M]		Q01082	Q01082 [1144-1156]	4.14	1	3	2	0	High	1524.78	508.932	24.9751
	[K].IQQFLR.[AD]		Q01082	Q01082 [1064-1069]	1.59	1	6	3	0	Medium	804.473	402.74	21.5223
	[R].LSGIEER.[Y]		Q01082	Q01082 [824-830]	1.98	1	3	3	0	High	803.426	402.217	17.3349
	[R].ITDLYTDLR.[D]		Q01082	Q01082 [75-83]	1.5	1	3	1	0	Medium	1109.58	555.297	25.068
	[R].LTTLELLEVR.[R]		Q01082	Q01082 [2079-2088]	2.58	1	3	3	0	High	1186.7	593.855	30.3089
	[R].LVSDGNINSDR.[I]		Q01082	Q01082 [1235-1245]	2.84	1	3	2	0	High	1189.58	595.294	17.969
	[R].LVSDGNINSDR.[I]	1xDeamidated [N8]	Q01082	Q01082 [1235-1245]	2.64	1	3	2	0	High	1190.56	595.785	18.5227
	[R].LVSQDNFGFDLPAVEAATK.[K]		Q01082	Q01082 [444-462]	4.02	1	3	3	0	High	2022.02	674.678	31.5655
	[K].IVSSSDVGHDEYSTQSLVK.[K]		Q01082	Q01082 [766-784]	4.81	1	3	3	0	High	2050.99	684.336	21.9167
	[R].LWEYLLELLR.[A]		Q01082	Q01082 [509-518]	2.2	1	3	3	0	High	1347.77	674.386	40.0348
	[R].MAETVDTSEMVNGATEQR.[T]	1xDeamidated [N12]	Q01082	Q01082 [2141-2158]	2.84	1	1	2	0	High	1969.85	985.427	23.3927
	[K].MFSEADACELWIDEK.[E]	1xMethylthio [C8]	Q01082	Q01082 [854-868]	1.36	1	3	1	0	Medium	1832.75	916.877	34.2988
	[R].MHTTFEHDIQALGTQVR.[Q]		Q01082	Q01082 [1845-1861]	5.12	1	3	4	0	High	1983.97	661.994	26.9717
	[K].MLTAQDMSYDEAR.[N]		Q01082	Q01082 [1295-1307]	1.5	1	3	1	0	Medium	1530.66	765.832	23.3223
	[K].MLTAQDMSYDEAR.[N]	1xOxidation [M7]	Q01082	Q01082 [1295-1307]	2.6	1	3	2	0	High	1546.65	773.829	20.4486
	[K].MWEVLESTTQTK.[A]		Q01082	Q01082 [1361-1372]	2.59	1	3	4	0	High	1452.7	726.856	26.7739
	[K].MWEVLESTTQTK.[A]	1xOxidation [M1]	Q01082	Q01082 [1361-1372]	1.35	1	3	1	0	Medium	1468.7	734.853	24.7974
	[R].NDSFTTCIELGK.[S]	1xMethylthio [C7]	Q01082	Q01082 [1964-1975]	2.04	1	3	2	0	High	1373.61	687.306	29.615
	[K].NEIDNYEEDYQK.[M]		Q01082	Q01082 [1109-1120]	2.99	1	3	2	0	High	1559.65	780.328	21.8273
	[R].QLQEDAAR.[L]		Q01082	Q01082 [1862-1869]	1.83	1	3	3	0	High	930.464	465.735	14.9141
	[K].QLWGLLIEETEK.[R]		Q01082	Q01082 [1572-1583]	3.27	1	3	3	0	High	1458.78	729.896	32.8922
	[K].QQMLENQMEVR.[K]		Q01082	Q01082 [1422-1432]	1.96	1	3	1	0	High	1405.66	703.332	21.8335
	[R].RPPSPEPSTK.[V]	1xPhospho [S4]	Q01082	Q01082 [2099-2108]	3.62	1	3	5	0	High	1175.55	588.276	14.2716
	[K].SAATWDER.[F]		Q01082	Q01082 [2065-2072]	2.07	1	3	3	0	High	935.422	468.214	17.9874
	[R].SGHFEQAIK.[E]		Q01082	Q01082 [691-699]	2.44	1	3	1	0	High	1016.52	508.762	17.5924
	[K].SLLDACESR.[R]	1xMethylthio [C6]	Q01082	Q01082 [1895-1903]	1.64	1	3	4	0	Medium	1039.45	520.231	27.902
	[K].TAASGIPYHSEVPVSLK.[E]		Q01082	Q01082 [2242-2258]	1.7	1	1	1	0	High	1755.93	878.465	23.8126
	[K].TAGYPNVNIHNFTTSWR.[D]	1xDeamidated [N6]	Q01082	Q01082 [187-203]	2.81	1	3	1	0	High	1978.94	660.324	27.953
	[K].TALPAQSAATLPAR.[T]		Q01082	Q01082 [2178-2191]	3.12	1	1	2	0	High	1367.76	684.386	21.6287
	[R].TQETPSAQMEGFLNR.[K]		Q01082	Q01082 [2192-2206]	3.11	1	1	2	0	High	1708.8	854.9	26.5914
	[R].TQILAASYELHK.[F]		Q01082	Q01082 [1798-1809]	2.99	1	3	2	0	High	1373.74	458.586	22.477
	[R].TQTAIASEDMPNTLTEAEK.[L]		Q01082	Q01082 [1081-1099]	2.59	1	3	2	0	High	2049.96	1025.49	24.3872
	[R].TQTAIASEDMPNTLTEAEK.[L]	1xDeamidated [N12]	Q01082	Q01082 [1081-1099]	2.49	1	3	3	0	High	2050.95	1025.99	24.3133
	[R].VAVVNQIAR.[Q]		Q01082	Q01082 [905-913]	2.22	1	3	2	0	High	969.584	485.295	20.2453
	[R].VAVVNQIAR.[Q]	1xDeamidated [N5]	Q01082	Q01082 [905-913]	1.83	1	3	3	0	High	970.568	485.787	19.9509
	[R].VDTVNHLADELINSGHSDAATIAEWK.[D]		Q01082	Q01082 [1755-1780]	8.39	1	3	4	0	High	2806.36	702.346	31.3723
	[KR].VHLENMGSHDIVDGNHR.[L]		Q01082; O15020	Q01082 [128-144]; O15020 [131-147]	3.36	2	8	1	0	Medium	1929.9	483.23	20.3552
	[K].VLDNAIETEK.[M]		Q01082	Q01082 [293-302]	2.32	1	3	2	0	High	1131.59	566.298	19.8022
	[K].VLDNAIETEK.[M]	1xDeamidated [N4]	Q01082	Q01082 [293-302]	1.78	1	3	1	0	High	1132.57	566.79	20.1508
	[K].VIESTQDLGNDLAGVMALQR.[K]		Q01082	Q01082 [977-996]	3.25	1	3	1	0	High	2130.09	1065.55	31.7015
	[R].VQAVVAVAR.[E]		Q01082	Q01082 [478-486]	2.29	1	3	5	0	High	912.563	456.785	19.2661
	[K].VSEEAESQQQWDTSK.[G]		Q01082	Q01082 [2109-2123]	3.55	1	3	2	0	High	1751.77	876.39	19.2383
	[R].WDVDDWDNENSSAR.[L]		Q01082	Q01082 [25-38]	2.86	1	2	2	0	High	1708.68	854.845	26.8233
	[R].WDVDDWDNENSSAR.[L]	1xDeamidated [N10]	Q01082	Q01082 [25-38]	2.83	1	2	1	0	High	1709.67	855.338	27.7445
	[K].WLHGLESQIQSDDYGK.[D]		Q01082	Q01082 [1395-1410]	3.46	1	3	3	0	High	1875.89	625.967	26.8117
	[K].WLHGLESQIQSDDYGK.[D]	1xDeamidated [Q8]	Q01082	Q01082 [1395-1410]	3.23	1	3	1	0	High	1876.87	626.301	26.7695
	[K].WVNSHLAR.[V]		Q9H254; Q01082; O15020	Q9H254 [70-77]; Q01082 [63-70]; O15020 [66-73]	1.79	3	11	1	0	High	982.522	491.765	18.3868
High	Heat shock cognate 71 kDa protein OS=Homo sapiens OX=9606 GN=HSPA8 PE=1 SV=1	Master Protein	P11142	HSPA8	385.99	0	30	194	24	53	646	70.9
	Annotated Sequence	Modifications	Master Protein Accessions	Positions in Master Proteins	XCorr (by Search Engine): Sequest HT	# Protein Groups	# Proteins	# PSMs	# Missed Cleavages	Confidence	Theo. MH+ [Da]	m/z [Da] (by Search Engine): Sequest HT	RT [min] (by Search Engine): Sequest HT
	[K].ATVEDEK.[L]		P11142	P11142 [551-557]	1.68	1	1	7	0	Medium	791.378	396.193	12.7069
	[K].CNEIINWLDK.[N]	1xMethylthio [C1]	P11142	P11142 [574-583]	2.29	1	1	1	0	High	1293.6	647.303	31.2158
	[K].CNEIINWLDK.[N]	1xDeamidated [N2]; 1xMethylthio [C1]	P11142	P11142 [574-583]	1.61	1	1	1	0	Medium	1294.58	647.795	32.5132
	[K].DAGTIAGLNVLR.[I]		P11142	P11142 [160-171]	2.95	1	2	7	0	High	1199.67	600.34	28.2533
	[K].DNNLLGK.[F]		P11142	P11142 [452-458]	2.06	1	3	3	0	High	773.415	387.211	18.769
	[K].DNNLLGK.[F]	1xDeamidated [N2]	P11142	P11142 [452-458]	2.07	1	3	5	0	High	774.399	387.703	19.6027
	[K].EEFEHQQK.[E]		P11142	P11142 [590-597]	1.9	1	1	3	0	High	1074.49	537.746	13.7196
	[K].EIAEAYLGK.[T]		P11142	P11142 [129-137]	2.4	1	2	4	0	High	993.525	497.266	22.0103
	[R].FDDAVVQSDMK.[H]		P11142	P11142 [78-88]	3.02	1	2	4	0	High	1254.57	627.788	22.1591
	[R].FDDAVVQSDMK.[H]	1xOxidation [M10]	P11142	P11142 [78-88]	2.8	1	2	2	0	High	1270.56	635.786	19.6822
	[R].FEELNADLFR.[G]		P11142	P11142 [302-311]	2.93	1	3	3	0	High	1253.62	627.311	29.0563
	[R].FEELNADLFR.[G]	1xDeamidated [N5]	P11142	P11142 [302-311]	2.99	1	3	4	0	High	1254.6	627.805	29.9297
	[K].FELTGIPPAPR.[G]		P11142	P11142 [459-469]	1.6	1	1	8	0	Medium	1197.66	599.334	27.7709
	[R].GTLDPVEK.[A]		P11142	P11142 [312-319]	1.62	1	2	4	0	Medium	858.457	429.734	18.4652
	[K].HWPFMVVNDAGRPK.[V]		P11142	P11142 [89-102]	3.5	1	2	3	0	High	1653.83	551.948	26.8713
	[R].IINEPTAAAIAYGLDK.[KRG]		P11142; P11021	P11142 [172-187]; P11021 [198-213]	4.39	2	5	6	0	High	1659.9	553.97	28.6191
	[K].LLQDFFNGK.[E]	1xDeamidated [N7]	P11142	P11142 [349-357]	2.21	1	4	5	0	High	1082.55	541.779	29.2675
	[K].ITITNDK.[G]		P11142; P0DMV9	P11142 [501-507]; P0DMV9 [501-507]	1.79	2	6	6	0	High	804.446	402.727	16.4467
	[K].ITITNDK.[G]	1xDeamidated [N5]	P11142; P0DMV9	P11142 [501-507]; P0DMV9 [501-507]	1.83	2	6	8	0	High	805.43	403.219	17.3324
	[R].MVNHFIAEFK.[R]		P11142	P11142 [237-246]	1.99	1	2	1	0	High	1235.62	618.316	25.8489
	[R].MVQEAEK.[Y]		P11142; P0DMV9	P11142 [518-524]; P0DMV9 [518-524]	1.94	2	3	15	0	High	834.403	417.705	13.692
	[K].NQVAMNPTNTVFDAK.[R]		P11142	P11142 [57-71]	3.22	1	2	3	0	High	1649.8	825.403	24.2145
	[K].NQVAMNPTNTVFDAK.[R]	1xDeamidated [Q/N]	P11142	P11142 [57-71]	2.94	1	2	4	0	High	1650.78	825.891	26.7275
	[K].NQVAMNPTNTVFDAK.[R]	1xOxidation [M5]	P11142	P11142 [57-71]	3.64	1	2	2	0	High	1665.79	833.398	21.9359
	[K].NQVAMNPTNTVFDAK.[R]	1xDeamidated [N9]; 1xOxidation [M5]	P11142	P11142 [57-71]	2.43	1	2	2	0	High	1666.77	833.891	21.6242
	[K].NSLESYAFNMK.[A]		P11142	P11142 [540-550]	2.15	1	1	1	0	High	1303.6	652.304	26.6557
	[K].NSLESYAFNMK.[A]	2xDeamidated [N1; N9]	P11142	P11142 [540-550]	1.34	1	1	1	0	Medium	1305.57	653.287	29.0185
	[R].NTTIPTK.[QK]		P11142; P38646	P11142 [417-423]; P38646 [461-467]	1.89	2	4	7	0	High	774.436	387.722	15.2689
	[R].NTTIPTK.[QK]	1xDeamidated [N1]	P11142; P38646	P11142 [417-423]; P38646 [461-467]	1.79	2	4	2	0	High	775.42	388.213	16.9858
	[R].RFDDAVVQSDMK.[H]		P11142	P11142 [77-88]	3.82	1	2	4	1	High	1410.67	705.838	21.4674
	[R].RFDDAVVQSDMK.[H]	1xOxidation [M11]	P11142	P11142 [77-88]	2.62	1	2	2	1	High	1426.66	713.835	19.276
	[K].SFYPEEVSSMVLTK.[M]		P11142	P11142 [113-126]	2.97	1	2	2	0	High	1616.79	539.601	29.864
	[K].SINPDEAVAYGAAVQAAILSGDK.[S]		P11142	P11142 [362-384]	5.64	1	2	4	0	High	2260.15	754.055	34.1168
	[K].SQIHDIVLVGGSTR.[I]		P11142	P11142 [329-342]	3.69	1	2	12	0	High	1481.81	741.408	23.0362
	[K].STAGDTHLGGEDFDNR.[M]		P11142	P11142 [221-236]	4.25	1	3	9	0	High	1691.73	846.367	19.5521
	[R].TLSSSTQASIEIDSLYEGIDFYTSITR.[A]		P11142	P11142 [273-299]	2.73	1	2	1	0	High	2997.46	999.82	40.4729
	[R].TLSSSTQASIEIDSLYEGIDFYTSITR.[A]	1xDeamidated [Q7]	P11142	P11142 [273-299]	2.7	1	2	1	0	High	2998.44	1000.16	40.3398
	[R].TTPSYVAFTDTER.[L]		P11142; P0DMV9	P11142 [37-49]; P0DMV9 [37-49]	2.87	2	8	6	0	High	1487.7	744.354	23.953
	[K].TVTNAVVTVPAYFNDSQR.[Q]		P11142	P11142 [138-155]	4.26	1	2	7	0	High	1982	661.338	27.9376
	[K].TVTNAVVTVPAYFNDSQR.[Q]	1xDeamidated [N14]	P11142	P11142 [138-155]	3.72	1	2	9	0	High	1982.98	661.665	28.5459
	[K].TVTNAVVTVPAYFNDSQR.[Q]	2xDeamidated [N4; N14]	P11142	P11142 [138-155]	3.01	1	2	5	0	High	1983.97	992.488	28.8034
	[K].VCNPIITK.[L]	1xMethylthio [C2]	P11142	P11142 [602-609]	1.94	1	1	3	0	High	933.49	467.249	22.3706
	[RK].VEIIANDQGNR.[TI]		P11142; P11021; P0DMV9	P11142 [26-36]; P11021 [50-60]; P0DMV9 [26-36]	2.47	3	9	5	0	High	1228.63	614.817	19.1172
	[RK].VEILANDQGNR.[TI]	1xDeamidated [N/Q]	P11142; P11021; P0DMV9	P11142 [26-36]; P11021 [50-60]; P0DMV9 [26-36]	2.61	3	9	7	0	High	1229.61	615.31	20.1417
	[K].VQVEYK.[G]		P11142	P11142 [103-108]	1.64	1	3	2	0	Medium	765.414	383.211	16.9807
High	Heat shock 70 kDa protein 1B OS=Homo sapiens OX=9606 GN=HSPA1B PE=1 SV=1	Master Protein	P0DMV9	HSPA1B; HSPA1A	338.39	0	32	154	28	61	641	70
	Annotated Sequence	Modifications	Master Protein Accessions	Positions in Master Proteins	XCorr (by Search Engine): Sequest HT	# Protein Groups	# Proteins	# PSMs	# Missed Cleavages	Confidence	Theo. MH+ [Da]	m/z [Da] (by Search Engine): Sequest HT	RT [min] (by Search Engine): Sequest HT
	[K].AEDEVQR.[E]		P0DMV9	P0DMV9 [527-533]	1.78	1	3	6	0	High	846.395	423.702	13.9444
	[K].AFYPEEISSMVLTK.[ML]		P0DMV9	P0DMV9 [113-126]	3.25	1	2	3	0	High	1614.81	538.941	31.2837
	[K].AQIHDLVLVGGSTR.[I]		P0DMV9	P0DMV9 [329-342]	3.44	1	2	5	0	High	1465.81	733.41	23.6266
	[R].ARFEELCSDLFR.[S]	1xMethylthio [C7]	P0DMV9	P0DMV9 [300-311]	1.43	1	4	1	1	Medium	1531.7	766.357	34.9906
	[K].ATAGDTHLGGEDFDNR.[L]		P0DMV9	P0DMV9 [221-236]	4.42	1	5	6	0	High	1675.73	838.369	19.6008
	[K].CQEVISWLDANTLAEK.[D]	1xMethylthio [C1]	P0DMV9	P0DMV9 [574-589]	2.5	1	2	1	0	High	1865.88	933.443	32.4299
	[K].DAGVIAGLNVLR.[I]		P0DMV9	P0DMV9 [160-171]	3.35	1	3	3	0	High	1197.69	599.351	29.9014
	[K].DNNLLGR.[F]		P0DMV9	P0DMV9 [452-458]	1.87	1	4	2	0	High	801.421	401.215	19.7504
	[K].DNNLLGR.[F]	1xDeamidated [N2]	P0DMV9	P0DMV9 [452-458]	1.9	1	4	3	0	High	802.405	401.706	20.5944
	[K].EIAEAYLGYPVTNAVITVPAYFNDSQR.[Q]		P0DMV9	P0DMV9 [129-155]	4.93	1	1	1	0	High	3001.49	1001.17	34.5985
	[K].EIAEAYLGYPVTNAVITVPAYFNDSQR.[Q]	1xDeamidated [N]	P0DMV9	P0DMV9 [129-155]	3.88	1	1	5	0	High	3002.48	1001.5	35.1944
	[K].ELEQVCNPIISGLYQGAGGPGPGGFGAQGPK.[G]	1xMethylthio [C6]	P0DMV9	P0DMV9 [598-628]	7.69	1	2	3	0	High	3044.46	1015.49	34.3588
	[K].ELEQVCNPIISGLYQGAGGPGPGGFGAQGPK.[G]	1xDeamidated [Q15]; 1xMethylthio [C6]	P0DMV9	P0DMV9 [598-628]	5.1	1	2	1	0	High	3045.44	762.121	34.3943
	[R].FEELCSDLFR.[S]	1xMethylthio [C5]	P0DMV9	P0DMV9 [302-311]	2.8	1	4	6	0	High	1304.56	652.786	33.632
	[K].FGDPVVQSDMK.[H]		P0DMV9	P0DMV9 [78-88]	3.39	1	2	3	0	High	1222.58	611.792	22.0208
	[K].FGDPVVQSDMK.[H]	1xOxidation [M10]	P0DMV9	P0DMV9 [78-88]	1.5	1	2	1	0	Medium	1238.57	619.791	20.0546
	[K].GGSGSGPTIEEVD.[-]		P0DMV9	P0DMV9 [629-641]	2.98	1	2	2	0	High	1204.53	602.77	21.9635
	[K].HWPFQVINDGDKPK.[V]		P0DMV9	P0DMV9 [89-102]	4.8	1	1	5	0	High	1680.85	560.954	25.8041
	[R].KELEQVCNPIISGLYQGAGGPGPGGFGAQGPK.[G]	1xMethylthio [C7]	P0DMV9	P0DMV9 [597-628]	5.96	1	2	1	1	High	3172.56	1058.19	32.5759
	[R].KELEQVCNPIISGLYQGAGGPGPGGFGAQGPK.[G]	1xDeamidated [Q16]; 1xMethylthio [C7]	P0DMV9	P0DMV9 [597-628]	5.87	1	2	1	1	High	3173.54	1058.52	32.5463
	[R].KFGDPVVQSDMK.[H]		P0DMV9	P0DMV9 [77-88]	3.24	1	2	3	1	High	1350.67	675.84	20.8182
	[R].IINEPTAAAIAYGLDR.[RT]		P0DMV9	P0DMV9 [172-187]	5.05	1	3	3	0	High	1687.9	563.304	29.057
	[K].LLQDFFNGR.[D]		P0DMV9	P0DMV9 [349-357]	2.26	1	2	1	0	High	1109.57	555.291	28.8485
	[K].LLQDFFNGR.[D]	1xDeamidated [N7]	P0DMV9	P0DMV9 [349-357]	2.25	1	2	4	0	High	1110.56	555.783	29.6999
	[K].ITITNDK.[G]		P11142; P0DMV9	P11142 [501-507]; P0DMV9 [501-507]	1.79	2	6	6	0	High	804.446	402.727	16.4467
	[K].ITITNDK.[G]	1xDeamidated [N5]	P11142; P0DMV9	P11142 [501-507]; P0DMV9 [501-507]	1.83	2	6	8	0	High	805.43	403.219	17.3324
	[R].LVNHFVEEFK.[R]		P0DMV9	P0DMV9 [237-246]	3.19	1	2	8	0	High	1261.66	631.333	24.6734
	[R].LVNHFVEEFKR.[K]		P0DMV9	P0DMV9 [237-247]	1.46	1	2	2	1	Medium	1417.76	709.382	23.4386
	[R].MVQEAEK.[Y]		P11142; P0DMV9	P11142 [518-524]; P0DMV9 [518-524]	1.94	2	3	15	0	High	834.403	417.705	13.692
	[K].NALESYAFNMK.[S]		P0DMV9	P0DMV9 [540-550]	2.85	1	3	2	0	High	1287.6	644.304	27.0363
	[K].NQVALNPQNTVFDAK.[R]		P0DMV9	P0DMV9 [57-71]	3.54	1	2	5	0	High	1658.85	829.928	24.6538
	[K].NQVALNPQNTVFDAK.[R]	1xDeamidated [Q2]	P0DMV9	P0DMV9 [57-71]	2.15	1	2	1	0	High	1659.83	830.421	27.1238
	[K].NQVALNPQNTVFDAK.[R]	2xDeamidated [N1; N6]	P0DMV9	P0DMV9 [57-71]	2.08	1	2	1	0	High	1660.82	830.919	27.1156
	[R].NSTIPTK.[Q]		P0DMV9	P0DMV9 [417-423]	1.87	1	3	7	0	High	760.42	380.714	14.7031
	[R].NSTIPTK.[Q]	1xDeamidated [N1]	P0DMV9	P0DMV9 [417-423]	1.81	1	3	2	0	High	761.404	381.206	16.2942
	[K].QTQIFTTYSDNQPGVLIQVYEGER.[A]		P0DMV9	P0DMV9 [424-447]	3.14	1	3	1	0	High	2786.36	1393.68	31.7231
	[K].QTQIFTTYSDNQPGVLIQVYEGER.[A]	1xDeamidated [Q3]	P0DMV9	P0DMV9 [424-447]	1.45	1	3	1	0	Medium	2787.35	1394.19	31.8235
	[K].SAVEDEGLK.[G]		P0DMV9	P0DMV9 [551-559]	2.23	1	2	6	0	High	947.468	474.238	17.3301
	[K].SINPDEAVAYGAAVQAAILMGDK.[S]		P0DMV9	P0DMV9 [362-384]	4.68	1	3	2	0	High	2304.15	768.723	35.4164
	[R].STLEPVEK.[A]		P0DMV9	P0DMV9 [312-319]	2.18	1	4	4	0	High	902.483	451.745	17.2841
	[R].TLSSSTQASLEIDSLFEGIDFYTSITR.[A]		P0DMV9	P0DMV9 [273-299]	2.03	1	2	1	0	Medium	2981.46	994.491	40.6044
	[R].TLSSSTQASLEIDSLFEGIDFYTSITR.[A]	1xDeamidated [Q7]	P0DMV9	P0DMV9 [273-299]	4.39	1	2	1	0	High	2982.45	994.826	40.5732
	[R].TTPSYVAFTDTER.[L]		P11142; P0DMV9	P11142 [37-49]; P0DMV9 [37-49]	2.87	2	8	6	0	High	1487.7	744.354	23.953
	[RK].VEIIANDQGNR.[TI]		P11142; P11021; P0DMV9	P11142 [26-36]; P11021 [50-60]; P0DMV9 [26-36]	2.47	3	9	5	0	High	1228.63	614.817	19.1172
	[RK].VEILANDQGNR.[TI]	1xDeamidated [N/Q]	P11142; P11021; P0DMV9	P11142 [26-36]; P11021 [50-60]; P0DMV9 [26-36]	2.61	3	9	7	0	High	1229.61	615.31	20.1417
High	Early endosome antigen 1 OS=Homo sapiens OX=9606 GN=EEA1 PE=1 SV=2	Master Protein	Q15075	EEA1	306.63	0	61	135	61	47	1411	162.4
	Annotated Sequence	Modifications	Master Protein Accessions	Positions in Master Proteins	XCorr (by Search Engine): Sequest HT	# Protein Groups	# Proteins	# PSMs	# Missed Cleavages	Confidence	Theo. MH+ [Da]	m/z [Da] (by Search Engine): Sequest HT	RT [min] (by Search Engine): Sequest HT
	[K].AAILDLEK.[T]		Q15075	Q15075 [885-892]	2.01	1	1	1	0	High	872.509	436.758	23.4003
	[K].AAQLATEIADIK.[S]		Q15075	Q15075 [165-176]	3.21	1	1	5	0	High	1243.69	622.348	25.6719
	[R].ADLQNHLDTAQNALQDK.[Q]		Q15075	Q15075 [663-679]	6.4	1	1	2	0	High	1894.93	632.313	22.266
	[R].ADLQNHLDTAQNALQDK.[Q]	1xDeamidated [N12]	Q15075	Q15075 [663-679]	2.87	1	1	2	0	High	1895.91	632.641	21.0123
	[K].ATLEQDSAK.[K]		Q15075	Q15075 [1085-1093]	1.7	1	1	2	0	High	962.479	481.743	14.6084
	[R].DDVTLLR.[Q]		Q15075	Q15075 [83-89]	1.96	1	1	1	0	High	831.457	416.232	22.5758
	[R].EAQNDLEQVLR.[Q]		Q15075	Q15075 [506-516]	2.94	1	1	3	0	High	1314.66	657.836	24.7717
	[K].EATVIQDLK.[T]		Q15075	Q15075 [203-211]	2.29	1	1	2	0	High	1016.56	508.785	22.1604
	[K].EELSEVETK.[Y]		Q15075	Q15075 [379-387]	2.45	1	1	1	0	High	1063.52	532.263	18.234
	[K].EEQQLQGNINELK.[Q]		Q15075	Q15075 [953-965]	3.54	1	1	2	0	High	1542.78	771.892	21.9665
	[K].EEQQLQGNINELK.[Q]	2xDeamidated [Q4; Q6]	Q15075	Q15075 [953-965]	1.42	1	1	1	0	Medium	1544.74	772.882	21.898
	[K].ELVQVQTLMDNMTLER.[E]		Q15075	Q15075 [229-244]	4.71	1	1	3	0	High	1919.96	960.482	32.5791
	[K].EIVSSTR.[L]		Q15075	Q15075 [779-785]	1.48	1	1	1	0	Medium	791.426	396.216	15.1833
	[R].ENQSLQIK.[H]		Q15075	Q15075 [1333-1340]	1.63	1	1	2	0	Medium	959.516	480.261	18.034
	[K].EQALQDLQQQR.[Q]		Q15075	Q15075 [747-757]	2.91	1	1	2	0	High	1356.69	678.847	20.49
	[K].EQHGLQLQSEINQLHSK.[L]	1xDeamidated [Q13]	Q15075	Q15075 [406-422]	1.4	1	1	1	0	Medium	1990	995.512	23.2135
	[K].EQQLQER.[C]		Q15075	Q15075 [1095-1101]	1.47	1	1	4	0	Medium	930.464	465.735	14.2759
	[K].EQQVADLQLK.[L]		Q15075	Q15075 [452-461]	2.05	1	1	3	0	High	1171.63	586.32	21.8136
	[R].ESELLATR.[Q]		Q15075	Q15075 [1039-1046]	2.41	1	1	4	0	High	918.489	459.749	19.714
	[R].GEIAVLEATVQNNQDER.[R]		Q15075	Q15075 [1276-1292]	2.95	1	1	2	0	High	1885.93	943.467	27.8747
	[K].GPQEVAVYVQELQK.[L]		Q15075	Q15075 [279-292]	2.75	1	1	2	0	High	1587.84	529.951	28.1456
	[K].HYEAVHDAGNDSGHGGESNLALK.[R]		Q15075	Q15075 [59-81]	5.39	1	1	3	0	High	2378.08	595.274	19.1233
	[R].KLDNTTAAVQELGR.[E]		Q15075	Q15075 [1319-1332]	4.2	1	1	3	1	High	1515.81	505.942	21.588
	[R].KLDNTTAAVQELGR.[E]	1xDeamidated [N4]	Q15075	Q15075 [1319-1332]	2.44	1	1	2	1	High	1516.8	758.899	22.8233
	[K].KLEADSLEVK.[A]		Q15075	Q15075 [734-743]	2.97	1	1	1	1	High	1131.63	566.318	19.9031
	[K].KSEALESIK.[Q]		Q15075	Q15075 [791-799]	2.69	1	1	1	1	High	1004.56	502.785	17.2829
	[K].LAEIEEIK.[C]		Q15075	Q15075 [1126-1133]	2.22	1	1	3	0	High	944.53	472.768	21.7615
	[K].LDNTTAAVQELGR.[E]		Q15075	Q15075 [1320-1332]	3.82	1	1	2	0	High	1387.72	694.363	22.6632
	[K].LEADSLEVK.[A]		Q15075	Q15075 [735-743]	2.56	1	1	1	0	High	1003.53	502.269	21.0677
	[K].LELNSMQEQLIQAQNTLK.[Q]		Q15075	Q15075 [931-948]	1.59	1	1	1	0	Medium	2101.1	1051.05	30.5643
	[R].IHVELSEK.[G]		Q15075	Q15075 [363-370]	2.08	1	1	2	0	High	954.525	477.767	18.8259
	[K].LKEELSEVETK.[Y]		Q15075	Q15075 [377-387]	2.97	1	1	3	1	High	1304.69	652.851	19.4014
	[K].IQAGEGETAVLNQLQEK.[N]		Q15075	Q15075 [553-569]	3.27	1	1	2	0	High	1827.94	914.476	26.046
	[K].IQAGEGETAVLNQLQEK.[N]	1xDeamidated [N12]	Q15075	Q15075 [553-569]	2.21	1	1	1	0	High	1828.93	914.969	23.1672
	[K].IQHEELNNR.[I]	1xDeamidated [N7]	Q15075	Q15075 [825-833]	2.05	1	1	3	0	Medium	1153.56	385.192	15.6515
	[K].IQNLEALLQK.[S]		Q15075	Q15075 [525-534]	2.45	1	1	4	0	High	1169.69	585.348	27.7413
	[K].LQQQLTQAAQELAAEK.[E]		Q15075	Q15075 [996-1011]	4.45	1	1	5	0	High	1769.94	590.651	27.0229
	[K].LQSQYASSEATISQLR.[S]		Q15075	Q15075 [258-273]	3.92	1	1	1	0	High	1781.9	891.455	24.0055
	[R].IQTTVTELQK.[V]		Q15075	Q15075 [834-843]	2.6	1	1	2	0	High	1160.65	580.83	20.0745
	[K].LSLAQEDLISNR.[N]		Q15075	Q15075 [1056-1067]	2.84	1	1	1	0	High	1358.73	679.866	25.227
	[K].ISVLQNNYEK.[S]	1xDeamidated [N/Q]	Q15075	Q15075 [1014-1023]	2.27	1	1	3	0	High	1208.62	604.811	22.0233
	[R].LTEELNK.[E]		Q15075	Q15075 [196-202]	2.06	1	1	3	0	High	846.457	423.732	16.9365
	[K].ITTQLDQVTAK.[L]		Q15075	Q15075 [686-696]	2.76	1	1	3	0	High	1217.67	609.34	20.8434
	[K].NHTLQEQVTQLTEK.[L]		Q15075	Q15075 [570-583]	4.69	1	1	4	0	High	1668.86	834.932	23.5166
	[K].NIQATLHQK.[D]		Q15075	Q15075 [334-342]	2.45	1	1	2	0	High	1052.58	526.796	16.8895
	[K].NQTLTENLLK.[K]		Q15075	Q15075 [304-313]	1.94	1	1	1	0	High	1173.65	587.325	23.7221
	[K].QDFETLSQETK.[I]		Q15075	Q15075 [814-824]	2.46	1	1	1	0	High	1325.62	663.314	21.6772
	[R].QEVQDLQASLK.[E]		Q15075	Q15075 [90-100]	2.72	1	1	2	0	High	1258.66	629.832	21.969
	[K].QIEALQGELK.[I]		Q15075	Q15075 [974-983]	2.37	1	1	1	0	High	1128.63	564.816	22.6613
	[K].QLLIQQK.[L]		Q15075	Q15075 [1166-1172]	1.74	1	1	1	0	High	870.541	435.774	19.6088
	[R].QLNTDLELR.[A]		Q15075	Q15075 [758-766]	1.65	1	1	1	0	Medium	1101.59	551.299	23.2329
	[K].QLQSDFYGR.[E]		Q15075	Q15075 [1030-1038]	1.73	1	1	1	0	High	1113.53	557.27	21.3795
	[K].QQHQEQQALQQSTTAK.[L]		Q15075	Q15075 [488-503]	5	1	1	2	0	High	1853.91	618.642	15.9436
	[K].RDDVTLLR.[Q]		Q15075	Q15075 [82-89]	2.53	1	1	1	1	High	987.558	494.283	20.3946
	[K].SEALESIK.[Q]		Q15075	Q15075 [792-799]	2.31	1	1	2	0	High	876.467	438.737	18.8869
	[K].SLGSADELFK.[H]		Q15075	Q15075 [49-58]	2.09	1	1	1	0	High	1066.54	533.774	25.3802
	[K].SSVNELTQK.[N]		Q15075	Q15075 [295-303]	2.58	1	1	2	0	High	1005.52	503.264	17.1334
	[K].SSVNELTQK.[N]	1xDeamidated [N4]	Q15075	Q15075 [295-303]	2.26	1	1	1	0	High	1006.51	503.756	16.397
	[K].TELLLSAEAAK.[T]		Q15075	Q15075 [648-658]	1.64	1	1	1	0	Medium	1145.64	573.324	23.763
	[K].VLELQR.[K]		Q15075	Q15075 [1313-1318]	1.66	1	1	2	0	Medium	757.457	379.232	19.4682
	[R].VLSLETSVNELNSQLNESK.[E]		Q15075	Q15075 [616-634]	3.76	1	1	1	0	High	2104.08	1052.54	30.1621
	[K].VSQLDIQIK.[A]		Q15075	Q15075 [637-645]	1.79	1	1	1	0	High	1043.61	522.307	23.4135
	[K].VTNSTELQHQLDK.[T]		Q15075	Q15075 [473-485]	4.21	1	1	2	0	High	1512.77	504.926	18.626
	[K].VTNSTELQHQLDK.[T]	1xDeamidated [N3]	Q15075	Q15075 [473-485]	4.15	1	1	4	0	High	1513.75	505.255	20.7137
	[K].VTNSTELQHQLDK.[T]	2xDeamidated [N3; Q8]	Q15075	Q15075 [473-485]	1.49	1	1	1	0	Medium	1514.73	757.877	20.7429
	[K].WYSEELK.[K]		Q15075	Q15075 [104-110]	1.6	1	1	1	0	Medium	954.457	477.732	21.8129
	[K].YLSLEQK.[T]		Q15075	Q15075 [718-724]	1.42	1	1	2	0	Medium	880.477	440.742	20.4102
	[K].YQGLQQQEAKPDGLVTDSSAELQSLEQQLEEAQTENFNIK.[Q]		Q15075	Q15075 [116-155]	5.78	1	1	1	0	High	4507.17	1503.07	34.5524
High	TP53-binding protein 1 OS=Homo sapiens OX=9606 GN=TP53BP1 PE=1 SV=2	Master Protein	Q12888	TP53BP1	297.98	0	59	129	59	43	1972	213.4
	Annotated Sequence	Modifications	Master Protein Accessions	Positions in Master Proteins	XCorr (by Search Engine): Sequest HT	# Protein Groups	# Proteins	# PSMs	# Missed Cleavages	Confidence	Theo. MH+ [Da]	m/z [Da] (by Search Engine): Sequest HT	RT [min] (by Search Engine): Sequest HT
	[K].AADISLDNLVEGK.[R]		Q12888	Q12888 [1614-1626]	3.1	1	3	2	0	High	1344.7	672.854	28.0184
	[R].ASMGVLSGK.[R]		Q12888	Q12888 [1659-1667]	2.33	1	3	1	0	High	849.45	425.229	19.5503
	[K].ASVAAMEAK.[E]		Q12888	Q12888 [268-276]	2.61	1	3	4	0	High	877.445	439.226	16.7911
	[R].DDISILATGCK.[G]	1xMethylthio [C10]	Q12888	Q12888 [595-605]	2.29	1	3	2	0	High	1181.55	591.28	29.3265
	[K].DIALGVFDVVVTDPSCPASVLK.[C]	1xMethylthio [C16]	Q12888	Q12888 [1911-1932]	2.61	1	3	4	0	High	2291.17	764.391	38.4132
	[K].DIPVTAQPSK.[D]		Q12888	Q12888 [235-244]	2.01	1	3	2	0	High	1055.57	528.29	18.7746
	[K].DPVSPASQK.[M]		Q12888	Q12888 [1098-1106]	1.55	1	3	2	0	Medium	928.473	464.74	14.8186
	[K].EGDIIPPLTGATPPLIGHLK.[L]		Q12888	Q12888 [911-930]	5.36	1	3	2	0	High	2039.15	680.389	30.676
	[R].ENPFQNLK.[V]		Q12888	Q12888 [1866-1873]	1.55	1	3	1	0	Medium	989.505	495.256	22.8151
	[K].ENPVLDVVSNPEQTAGEER.[G]		Q12888	Q12888 [55-73]	4.24	1	3	5	0	High	2082.99	695.003	26.8485
	[K].ENPVLDVVSNPEQTAGEER.[G]	1xDeamidated [N10]	Q12888	Q12888 [55-73]	2.8	1	3	1	0	High	2083.98	695.337	26.7605
	[K].EQLQSVTTNSGYTR.[L]		Q12888	Q12888 [193-206]	2.11	1	3	1	0	High	1583.77	792.386	20.1104
	[K].EQLQSVTTNSGYTR.[L]	1xDeamidated [N9]	Q12888	Q12888 [193-206]	2.65	1	3	2	0	High	1584.75	792.878	20.4493
	[K].EQLSAQELMESGLQIQK.[S]		Q12888	Q12888 [277-293]	3.37	1	3	2	0	High	1931.97	966.493	29.7636
	[K].EQNPPPAR.[S]		Q12888	Q12888 [251-258]	1.55	1	3	2	0	Medium	908.458	454.733	13.0973
	[R].EQYGLGPYEAVTPLTK.[A]		Q12888	Q12888 [1598-1613]	2.49	1	3	1	0	High	1765.9	883.456	28.0987
	[K].ESGELYYSIEK.[E]		Q12888	Q12888 [1564-1574]	1.41	1	3	1	0	Medium	1317.62	659.314	23.8138
	[R].ETAVPGPLGIEDISPNLSPDDK.[S]		Q12888	Q12888 [1413-1434]	3.95	1	3	2	0	High	2264.13	755.381	30.5708
	[R].GDGNSGFNEHLK.[E]		Q12888	Q12888 [74-85]	2.81	1	3	2	0	High	1274.58	425.53	17.4967
	[R].GDGNSGFNEHLK.[E]	1xDeamidated [N4]	Q12888	Q12888 [74-85]	2.44	1	3	2	0	High	1275.56	425.858	18.2859
	[K].GDSGAAPDVDDK.[L]		Q12888	Q12888 [973-984]	2.86	1	3	4	0	High	1146.49	573.749	15.7937
	[R].GGPGKLSPR.[K]	1xPhospho [S7]	Q12888	Q12888 [1356-1364]	2.28	1	3	2	1	High	948.466	474.737	15.3675
	[R].GNLLHFPSSQGEEEK.[E]		Q12888	Q12888 [1060-1074]	3.47	1	3	3	0	High	1671.8	836.402	22.9671
	[K].GVSQTGTPVCEEDGDAGLGIR.[Q]	1xDeamidated [Q4]; 1xMethylthio [C10]	Q12888	Q12888 [1366-1386]	2.18	1	3	2	0	High	2107.93	1054.48	26.6921
	[K].HEEQSNEDIPIAEQSSK.[D]		Q12888	Q12888 [218-234]	4.19	1	3	1	0	High	1940.88	970.945	18.9465
	[K].HEEQSNEDIPIAEQSSK.[D]	1xDeamidated [N6]	Q12888	Q12888 [218-234]	2.32	1	3	1	0	High	1941.87	647.967	18.9683
	[R].HSTPIGISNYPESTIATSDVMSESMVETHDPILGSGK.[G]		Q12888	Q12888 [936-972]	7.2	1	3	2	0	High	3887.83	972.714	30.2048
	[R].KNGSTAVAESVASPQK.[T]	1xDeamidated [N2]; 1xPhospho [S13]	Q12888	Q12888 [1016-1031]	2.71	1	3	3	1	High	1654.77	552.265	18.5555
	[K].LAILDQELEHK.[E]		Q12888	Q12888 [731-741]	2.75	1	3	1	0	High	1308.72	654.862	24.3543
	[R].LDQELQQPQTQEK.[T]		Q12888	Q12888 [846-858]	3.66	1	3	2	0	High	1584.79	792.897	18.6273
	[K].LEGDHTIR.[Q]		Q12888	Q12888 [1077-1084]	1.85	1	3	1	0	High	940.485	470.746	15.526
	[R].ILDWQPR.[E]		Q12888	Q12888 [1859-1865]	1.45	1	3	2	0	Medium	927.505	464.254	24.382
	[K].LLFDDGYECDVLGK.[D]	1xMethylthio [C9]	Q12888	Q12888 [1517-1530]	3.08	1	3	1	0	High	1632.73	816.867	33.2924
	[K].LITSEEER.[S]		Q12888	Q12888 [1670-1677]	1.8	1	3	3	0	High	976.495	488.751	17.1359
	[K].LMLSTSEYSQSPK.[M]		Q12888	Q12888 [515-527]	2.52	1	3	1	0	High	1470.71	735.861	22.6079
	[K].LPDGPTGSSEEEEEFLEIPPFNK.[Q]		Q12888	Q12888 [1751-1773]	2.92	1	3	2	0	High	2561.19	854.401	32.3816
	[R].LSDVDANTAIK.[H]		Q12888	Q12888 [207-217]	2.93	1	3	3	0	High	1146.6	573.804	19.5976
	[K].LVSPETEASEESLQFNLEKPATGER.[K]		Q12888	Q12888 [991-1015]	3.19	1	3	1	0	High	2761.35	921.122	26.9399
	[K].LVSPETEASEESLQFNLEKPATGER.[K]	1xDeamidated [N16]	Q12888	Q12888 [991-1015]	2.96	1	3	1	0	High	2762.34	921.456	26.9647
	[K].MESLSSHR.[I]		Q12888	Q12888 [528-535]	1.97	1	3	2	0	High	946.441	473.723	15.1399
	[K].MVIQGPSSPQGEAMVTDVLEDQK.[E]	1xPhospho [S]	Q12888	Q12888 [1107-1129]	5	1	3	2	0	High	2539.15	847.055	32.0295
	[K].MVIQGPSSPQGEAMVTDVLEDQK.[E]	1xDeamidated [Q10]; 1xPhospho [S7]	Q12888	Q12888 [1107-1129]	3.97	1	3	1	0	High	2540.13	1270.58	32.0308
	[K].NSPEDLGLSLTGDSCK.[L]	1xMethylthio [C15]	Q12888	Q12888 [499-514]	2.69	1	3	1	0	High	1681.74	841.375	28.6788
	[K].NVCEQGTSTVDQNFGK.[Q]	1xMethylthio [C3]	Q12888	Q12888 [1176-1191]	2.13	1	3	1	0	High	1772.76	886.884	24.2941
	[K].QDATVQTER.[G]		Q12888	Q12888 [1192-1200]	1.4	1	3	1	0	Medium	1047.51	524.256	14.4181
	[K].QLSSDAEAQK.[L]		Q12888	Q12888 [874-883]	1.96	1	3	1	0	High	1076.52	538.764	14.6622
	[K].QYTESQLR.[A]		Q12888	Q12888 [1774-1781]	1.75	1	3	1	0	High	1024.51	512.756	17.4516
	[R].RTDVGAGALR.[R]		Q12888	Q12888 [1449-1458]	1.72	1	3	1	1	High	1015.56	508.286	17.2562
	[R].SDSPEIPFQAAAGPSDGLDASSPGNSFVGLR.[V]	1xDeamidated [N25]; 1xPhospho [S3]	Q12888	Q12888 [1460-1490]	3.98	1	3	1	0	High	3127.39	1043.13	34.0229
	[R].SEALSSVLDQEEAMEIK.[E]		Q12888	Q12888 [635-651]	3.59	1	3	2	0	High	1878.9	939.952	29.3963
	[R].SEDMPFSPK.[A]		Q12888	Q12888 [259-267]	2.24	1	3	1	0	High	1037.46	519.234	22.0648
	[R].SEDPPTTPIR.[G]		Q12888	Q12888 [1050-1059]	2.06	1	3	2	0	High	1112.56	556.783	18.5727
	[R].SEDPPTTPIR.[G]	1xPhospho [T7]	Q12888	Q12888 [1050-1059]	2.42	1	3	2	0	High	1192.52	596.765	19.2692
	[R].SNVSSPATPTASSSSSTTPTR.[K]		Q12888	Q12888 [1631-1651]	3.36	1	3	2	0	High	2022.96	1011.98	17.8033
	[K].SPEPEVLSTQEDLFDQSNK.[T]	1xPhospho [S1]	Q12888	Q12888 [294-312]	3.1	1	3	3	0	High	2242.98	1121.99	30.1293
	[K].SVEYEGDLK.[S]		Q12888	Q12888 [809-817]	1.98	1	3	2	0	High	1039.49	520.252	19.4051
	[R].TDVGAGALR.[R]		Q12888	Q12888 [1450-1458]	1.82	1	3	1	0	High	859.463	430.235	18.3183
	[K].TSGTEPADFALPSSR.[G]		Q12888	Q12888 [1341-1355]	3.1	1	3	2	0	High	1535.73	768.37	23.9058
	[K].TSNSLTEDSK.[M]		Q12888	Q12888 [859-868]	2.16	1	3	4	0	High	1081.5	541.254	14.612
	[K].TSNSLTEDSK.[M]	1xDeamidated [N3]	Q12888	Q12888 [859-868]	2.12	1	3	3	0	High	1082.48	541.746	15.24
	[R].TSSGTSLSAMHSSGSSGK.[G]	1xPhospho [S/T]	Q12888	Q12888 [1315-1332]	3.32	1	3	2	0	High	1748.72	583.577	17.2581
	[R].TSSGTSLSAMHSSGSSGK.[G]	2xPhospho [S3; S6]	Q12888	Q12888 [1315-1332]	1.97	1	3	1	0	High	1828.68	914.844	18.8819
	[K].TVSSDGCSTPSR.[E]	1xMethylthio [C7]	Q12888	Q12888 [313-324]	2.4	1	3	2	0	High	1242.51	621.758	17.7947
	[K].VADPVDSSNLDTCGSISQVIEQLPQPNR.[T]	1xMethylthio [C13]	Q12888	Q12888 [89-116]	4.43	1	3	2	0	High	3028.44	1010.15	34.5968
	[R].VDVSCEPLEGVEK.[C]	1xMethylthio [C5]	Q12888	Q12888 [768-780]	2.96	1	3	2	0	High	1449.66	725.334	27.5752
	[R].VITDVYYVDGTEVER.[K]		Q12888	Q12888 [1253-1267]	3.17	1	3	4	0	High	1757.86	879.434	25.8053
	[R].VPETVSAATQTIK.[N]		Q12888	Q12888 [1163-1175]	3.22	1	3	2	0	High	1344.74	672.872	21.4661
	[K].WSSNGYFYSGK.[I]	1xDeamidated [N4]	Q12888	Q12888 [1495-1505]	1.67	1	3	1	0	Medium	1296.55	648.779	24.9381
High	Isoform 2 of Microtubule-actin cross-linking factor 1, isoforms 1/2/3/5 OS=Homo sapiens OX=9606 GN=MACF1	Master Protein	Q9UPN3-2	MACF1	291.89	0	111	153	111	25	5430	620
	Annotated Sequence	Modifications	Master Protein Accessions	Positions in Master Proteins	XCorr (by Search Engine): Sequest HT	# Protein Groups	# Proteins	# PSMs	# Missed Cleavages	Confidence	Theo. MH+ [Da]	m/z [Da] (by Search Engine): Sequest HT	RT [min] (by Search Engine): Sequest HT
	[K].AGNELLESSAGDDASSLR.[S]		Q9UPN3-2	Q9UPN3-2 [4328-4345]	3.04	1	5	1	0	High	1791.84	896.422	23.8573
	[K].ALEEDIENHATDVHQAVK.[I]		Q9UPN3-2	Q9UPN3-2 [3431-3448]	2.4	1	3	1	0	High	2018.98	673.663	21.9714
	[R].ALIAQLPSPAIDHEQLR.[Q]		Q9UPN3-2	Q9UPN3-2 [3843-3859]	3.76	1	5	2	0	High	1872.03	624.683	26.9034
	[R].ALLELVPWR.[A]		Q9UPN3-2	Q9UPN3-2 [3670-3678]	2.01	1	5	3	0	High	1096.65	548.829	32.6785
	[R].AQQEVLQALEPQVDYLR.[N]		Q9UPN3-2	Q9UPN3-2 [2992-3008]	4.46	1	5	2	0	High	2000.04	667.354	30.5401
	[R].AQQEVLQALEPQVDYLR.[N]	1xDeamidated [Q7]	Q9UPN3-2	Q9UPN3-2 [2992-3008]	2.71	1	5	1	0	High	2001.03	667.686	30.6182
	[R].AQVLVNQFWETYEELSPWIEETR.[A]		Q9UPN3-2	Q9UPN3-2 [3820-3842]	3.85	1	5	1	0	High	2867.39	956.467	39.3446
	[R].AQVLVNQFWETYEELSPWIEETR.[A]	1xDeamidated [N6]	Q9UPN3-2	Q9UPN3-2 [3820-3842]	3.63	1	5	1	0	High	2868.37	956.802	39.2542
	[R].ATEVTVAR.[Q]		Q9UPN3-2	Q9UPN3-2 [2494-2501]	1.78	1	5	2	0	High	846.468	423.737	16.0473
	[K].ATVDMLQAEGGR.[I]		Q9UPN3-2	Q9UPN3-2 [3332-3343]	2.62	1	5	1	0	High	1247.6	624.306	21.9659
	[K].DASSCQEQLDEFR.[K]	1xMethylthio [C5]	Q9UPN3-2	Q9UPN3-2 [2254-2266]	1.5	1	5	1	0	Medium	1573.63	787.315	27.9818
	[K].DAYRPTTDADK.[I]		Q9UPN3-2	Q9UPN3-2 [5153-5163]	1.86	1	5	1	0	Medium	1252.58	418.199	15.5186
	[K].DCDVQGLEHDMEEINAR.[W]	1xMethylthio [C2]	Q9UPN3-2	Q9UPN3-2 [3241-3257]	2.13	1	5	1	0	High	2019.82	673.946	31.1959
	[R].DGHNLISLLEVLSGIK.[L]		Q9UPN3-2	Q9UPN3-2 [108-123]	3.41	1	4	4	0	High	1707.96	569.993	39.8143
	[K].DLQDDIQNR.[A]		Q9UPN3-2	Q9UPN3-2 [1594-1602]	2.11	1	5	1	0	High	1116.53	558.767	21.1083
	[R].DQEPIPQNIDR.[V]		Q9UPN3-2	Q9UPN3-2 [4947-4957]	1.54	1	5	1	0	Medium	1324.65	662.829	21.2582
	[R].DSVLFSVADR.[L]		Q9UPN3-2	Q9UPN3-2 [1006-1015]	1.85	1	4	1	0	High	1108.56	554.788	26.947
	[R].DTDSLQSQIEDVR.[L]		Q9UPN3-2	Q9UPN3-2 [3089-3101]	3.09	1	5	1	0	High	1505.71	753.36	25.0088
	[K].DTQDIVHDLESPGIDPSIIK.[Q]		Q9UPN3-2	Q9UPN3-2 [4064-4083]	3.13	1	5	2	0	High	2192.11	731.368	31.0893
	[K].EANSVLQWLESK.[E]	1xDeamidated [N3]	Q9UPN3-2	Q9UPN3-2 [2406-2417]	1.53	1	5	1	0	Medium	1404.7	702.856	32.612
	[K].EAQTLCDELSVLIGEQYLK.[D]	1xMethylthio [C6]	Q9UPN3-2	Q9UPN3-2 [2680-2698]	2.88	1	5	2	0	High	2198.07	733.363	39.8207
	[K].EFANFDFDVWR.[K]		Q9UPN3-2	Q9UPN3-2 [5064-5074]	2.43	1	5	1	0	High	1445.65	723.327	33.42
	[R].EFQESFK.[N]		Q9UPN3-2	Q9UPN3-2 [2952-2958]	1.37	1	5	1	0	Medium	914.425	457.716	20.152
	[K].ELLGWVSTLAR.[N]		Q9UPN3-2	Q9UPN3-2 [1433-1443]	2.15	1	4	2	0	High	1244.7	622.852	32.7902
	[K].ELNPEEGEMVEEK.[Y]		Q9UPN3-2	Q9UPN3-2 [3891-3903]	1.99	1	5	2	0	High	1532.68	766.843	21.6268
	[R].EMFSQLADLDDELDGMGAIGR.[D]		Q9UPN3-2	Q9UPN3-2 [3068-3088]	3.45	1	5	1	0	High	2283.03	1142.02	35.6406
	[R].ENLEQAFEVAER.[L]		Q9UPN3-2	Q9UPN3-2 [253-264]	2.8	1	4	1	0	High	1434.69	717.847	27.8549
	[K].EQLIQSK.[S]		Q9UPN3-2	Q9UPN3-2 [836-842]	1.49	1	4	1	0	Medium	845.473	423.24	16.6509
	[R].EQQLQSTLQQAQGFHSEIEDFLLELTR.[M]		Q9UPN3-2	Q9UPN3-2 [4366-4392]	5.02	1	5	3	0	High	3188.59	1063.54	38.5388
	[K].EQVDPLQMK.[L]		Q9UPN3-2	Q9UPN3-2 [3215-3223]	1.76	1	5	2	0	High	1087.55	544.271	22.2969
	[K].EQVSEAIK.[T]		Q9UPN3-2	Q9UPN3-2 [1479-1486]	1.31	1	4	1	0	Medium	903.478	452.242	16.9085
	[K].EQYEALQEETR.[V]		Q9UPN3-2	Q9UPN3-2 [1641-1651]	2.26	1	5	1	0	High	1395.64	698.324	20.2478
	[K].EQYSTSLAQSEAELK.[Q]		Q9UPN3-2	Q9UPN3-2 [1794-1808]	1.91	1	5	1	0	High	1683.81	842.407	23.6154
	[R].FGDSQQLR.[L]		Q9UPN3-2	Q9UPN3-2 [5193-5200]	2.17	1	4	1	0	High	950.469	475.738	18.2291
	[K].FLDVLELAEK.[F]		Q9UPN3-2	Q9UPN3-2 [4041-4050]	2.5	1	5	1	0	High	1176.65	588.83	32.0114
	[K].FILPEGASQGMTPFR.[S]		Q9UPN3-2	Q9UPN3-2 [5244-5258]	1.65	1	5	1	0	Medium	1650.83	825.918	30.1658
	[K].FQSTYEELTGWLR.[E]		Q9UPN3-2	Q9UPN3-2 [3609-3621]	2.56	1	5	1	0	High	1629.79	815.401	32.6271
	[R].FQVEQIGENK.[Y]		Q9UPN3-2	Q9UPN3-2 [5181-5190]	1.62	1	5	1	0	Medium	1191.6	596.303	21.6654
	[R].FVTISGQK.[V]		Q9UPN3-2	Q9UPN3-2 [1874-1881]	1.88	1	5	1	0	High	879.493	440.25	19.1481
	[R].GALPDDTEALQSLIDTHK.[E]		Q9UPN3-2	Q9UPN3-2 [4838-4855]	3.91	1	5	1	0	High	1923.97	641.993	29.4574
	[K].GGSSPETLPSLLK.[R]		Q9UPN3-2	Q9UPN3-2 [1844-1856]	1.56	1	5	2	0	Medium	1285.7	643.349	25.7879
	[K].GTSLENLIMEITAPDSQGK.[T]		Q9UPN3-2	Q9UPN3-2 [2323-2341]	2.94	1	5	2	0	High	2004	668.672	36.2734
	[K].HINDLYEDLR.[D]		Q9UPN3-2	Q9UPN3-2 [98-107]	1.31	1	4	1	0	Medium	1287.63	644.321	24.9444
	[K].HLWENLGEK.[I]		Q9UPN3-2	Q9UPN3-2 [4244-4252]	1.29	1	5	1	0	Medium	1125.57	563.289	23.2717
	[R].HMLEEEGTLDLLGLK.[R]		Q9UPN3-2	Q9UPN3-2 [3123-3137]	2.15	1	5	1	0	High	1697.88	566.631	31.2376
	[R].HWLSDVK.[D]		Q9UPN3-2	Q9UPN3-2 [1202-1208]	1.33	1	4	1	0	Medium	884.462	442.733	21.2206
	[R].IAEQEHTQEDLQQLR.[S]		Q9UPN3-2	Q9UPN3-2 [1091-1105]	4.22	1	4	1	0	High	1837.9	613.306	20.4032
	[K].LANSEPVGTQTAK.[I]		Q9UPN3-2	Q9UPN3-2 [3409-3421]	2.42	1	5	1	0	High	1315.69	658.347	16.6016
	[K].LANSEPVGTQTAK.[I]	1xDeamidated [N3]	Q9UPN3-2	Q9UPN3-2 [3409-3421]	1.3	1	5	1	0	Medium	1316.67	658.838	17.2494
	[R].IAQSAELADR.[E]		Q9UPN3-2	Q9UPN3-2 [3344-3353]	2.47	1	5	2	0	High	1073.56	537.282	17.9406
	[K].LDIEASEAECR.[H]	1xMethylthio [C10]	Q9UPN3-2	Q9UPN3-2 [3112-3122]	1.8	1	5	2	0	High	1281.54	641.276	24.6811
	[K].LDNFLGEVR.[D]		Q9UPN3-2	Q9UPN3-2 [4673-4681]	2.55	1	5	1	0	High	1062.56	531.782	26.002
	[K].IDSLQAR.[Y]		Q9UPN3-2	Q9UPN3-2 [3469-3475]	1.73	1	3	1	0	High	802.442	401.724	16.8901
	[R].LEEEVEACK.[A]	1xMethylthio [C8]	Q9UPN3-2	Q9UPN3-2 [1018-1026]	1.33	1	4	1	0	Medium	1095.47	548.238	21.4426
	[R].LEEYEQR.[V]		Q9UPN3-2	Q9UPN3-2 [1060-1066]	1.59	1	4	1	0	Medium	966.453	483.73	16.5455
	[K].LEMTAVADIFDR.[D]		Q9UPN3-2	Q9UPN3-2 [5122-5133]	2.57	1	5	2	0	High	1380.68	690.845	32.0101
	[K].IEPMLETLENLSSR.[L]		Q9UPN3-2	Q9UPN3-2 [3942-3955]	1.67	1	5	1	0	Medium	1631.83	816.419	32.4786
	[R].LEQDQTTAQLQVQK.[A]		Q9UPN3-2	Q9UPN3-2 [3744-3757]	2.96	1	5	1	0	High	1629.84	815.426	19.9595
	[R].LETVALPLQGLEDLAADR.[I]		Q9UPN3-2	Q9UPN3-2 [2705-2722]	3.88	1	5	3	0	High	1924.04	962.523	34.5137
	[R].LETVALPLQGLEDLAADR.[I]	1xDeamidated [Q9]	Q9UPN3-2	Q9UPN3-2 [2705-2722]	2.23	1	5	1	0	High	1925.02	642.35	34.6229
	[R].LFGEDEVEVLNWLAEVEDK.[L]		Q9UPN3-2	Q9UPN3-2 [3499-3517]	2.46	1	3	2	0	High	2234.09	1117.55	40.2341
	[R].LFGEDEVEVLNWLAEVEDK.[L]	1xDeamidated [N11]	Q9UPN3-2	Q9UPN3-2 [3499-3517]	2.27	1	3	1	0	High	2235.07	1118.05	40.1877
	[K].LIDWLEDAESHLDSELEISNDPDK.[I]	1xDeamidated [N20]	Q9UPN3-2	Q9UPN3-2 [4605-4628]	2.01	1	5	1	0	Medium	2784.27	928.765	35.2864
	[K].LIIEMLER.[E]		Q9UPN3-2	Q9UPN3-2 [408-415]	1.64	1	4	1	0	Medium	1016.58	508.795	29.8594
	[K].LLSDTVASDPGVLQEQLATTK.[Q]		Q9UPN3-2	Q9UPN3-2 [1958-1978]	3.18	1	5	1	0	High	2186.16	729.39	28.6833
	[K].LNHQGELMLK.[K]		Q9UPN3-2	Q9UPN3-2 [4215-4224]	1.42	1	5	1	0	Medium	1182.63	591.82	20.1339
	[R].INQLSAR.[W]		Q9UPN3-2	Q9UPN3-2 [5031-5037]	1.7	1	5	2	0	High	801.458	401.233	16.1008
	[R].LQAALASTQQFQQMFDELR.[T]		Q9UPN3-2	Q9UPN3-2 [2726-2744]	2.71	1	5	2	0	High	2225.1	742.375	34.0222
	[R].LQDELVTLR.[L]		Q9UPN3-2	Q9UPN3-2 [512-520]	1.55	1	4	1	0	Medium	1086.62	543.811	24.6283
	[K].LQQFMENK.[S]		Q9UPN3-2	Q9UPN3-2 [2166-2173]	1.72	1	5	1	0	High	1037.51	519.256	19.8083
	[K].IQQQIIR.[H]		Q9UPN3-2	Q9UPN3-2 [3422-3428]	2.04	1	5	2	0	High	898.547	449.777	18.777
	[R].LQSQLQENEEFQK.[S]		Q9UPN3-2	Q9UPN3-2 [2767-2779]	2.35	1	5	1	0	High	1620.79	810.901	20.8288
	[K].LSQEEVVLADLSALEAHWSTLR.[H]		Q9UPN3-2	Q9UPN3-2 [1180-1201]	6.69	1	4	2	0	High	2467.28	823.1	36.953
	[R].LSVQSAISTQPEAVK.[Q]		Q9UPN3-2	Q9UPN3-2 [2644-2658]	2.17	1	5	1	0	High	1557.85	779.429	23.5178
	[K].ITGQLESLESR.[W]		Q9UPN3-2	Q9UPN3-2 [3356-3366]	2.31	1	5	1	0	High	1232.65	616.827	22.2611
	[R].LVLDTVNEVSR.[A]		Q9UPN3-2	Q9UPN3-2 [3659-3669]	1.54	1	5	1	0	Medium	1244.68	622.846	24.0137
	[K].LVSDANEQYK.[L]		Q9UPN3-2	Q9UPN3-2 [3686-3695]	2.28	1	5	1	0	High	1166.57	583.788	17.2482
	[K].LVSDTIGQR.[V]		Q9UPN3-2	Q9UPN3-2 [3696-3704]	1.83	1	5	1	0	High	988.542	494.775	18.774
	[R].MLSSSDAITQEFMDLR.[T]		Q9UPN3-2	Q9UPN3-2 [1374-1389]	3.23	1	4	1	0	High	1843.86	922.431	32.2124
	[K].NDVLAHQATVETVNK.[A]		Q9UPN3-2	Q9UPN3-2 [4313-4327]	2.8	1	5	2	0	High	1638.84	546.953	19.5806
	[K].NHWEELSK.[K]		Q9UPN3-2	Q9UPN3-2 [2820-2827]	1.84	1	5	1	0	High	1042.5	521.75	19.319
	[K].NSVFSVLDEEIAK.[A]		Q9UPN3-2	Q9UPN3-2 [1211-1223]	2.21	1	4	1	0	High	1450.74	725.876	31.2754
	[R].NYFSELTMELEEK.[Q]		Q9UPN3-2	Q9UPN3-2 [720-732]	1.44	1	4	1	0	Medium	1632.75	816.878	32.9115
	[K].QFHETAEPISDFLSVTEK.[K]		Q9UPN3-2	Q9UPN3-2 [3390-3407]	3.64	1	5	1	0	High	2078.01	693.34	29.7611
	[R].RGEELIGR.[S]		Q9UPN3-2	Q9UPN3-2 [3996-4003]	1.76	1	5	1	1	High	929.516	465.262	17.935
	[K].RLETVALPLQGLEDLAADR.[I]		Q9UPN3-2	Q9UPN3-2 [2704-2722]	4.15	1	5	1	1	High	2080.14	694.051	33.0054
	[K].RPTPTFHSSR.[T]		Q9UPN3-2	Q9UPN3-2 [5313-5322]	2.31	1	5	1	0	High	1185.61	395.876	15.7729
	[K].SATVELEK.[L]		Q9UPN3-2	Q9UPN3-2 [3978-3985]	1.65	1	5	2	0	Medium	876.467	438.736	17.5961
	[R].SDLDAVSMK.[C]		Q9UPN3-2	Q9UPN3-2 [1106-1114]	1.54	1	4	3	0	Medium	965.461	483.229	20.6821
	[R].SDLEQLDHEVK.[E]		Q9UPN3-2	Q9UPN3-2 [2669-2679]	2.66	1	5	1	0	High	1312.64	656.823	20.8519
	[R].SLQDTAELLSLENHPAK.[Q]		Q9UPN3-2	Q9UPN3-2 [738-754]	2.85	1	4	1	0	High	1865.96	622.659	26.8045
	[R].SLQDTAELLSLENHPAK.[Q]	1xDeamidated [Q3]	Q9UPN3-2	Q9UPN3-2 [738-754]	2.24	1	4	1	0	High	1866.94	622.992	26.7942
	[R].SSQIDQAIVK.[S]		Q9UPN3-2	Q9UPN3-2 [2613-2622]	2.03	1	5	1	0	High	1088.59	544.801	20.0521
	[K].STQYQELLQDLSEK.[V]		Q9UPN3-2	Q9UPN3-2 [2623-2636]	2.68	1	5	1	0	High	1681.83	841.417	30.3096
	[K].SVITYVSSIYDAFPK.[V]		Q9UPN3-2	Q9UPN3-2 [285-299]	2.12	1	4	1	0	High	1689.87	845.439	35.0141
	[K].TEQSVALLEQK.[W]		Q9UPN3-2	Q9UPN3-2 [4454-4464]	2.5	1	5	1	0	High	1245.67	623.338	21.8198
	[K].TGSLEEMTQR.[L]		Q9UPN3-2	Q9UPN3-2 [2940-2949]	2.72	1	5	1	0	High	1151.54	576.272	20.1514
	[R].TGTVQVLK.[R]		Q9UPN3-2	Q9UPN3-2 [4757-4764]	2.07	1	5	2	0	High	845.509	423.258	18.3779
	[K].TLLPEDSQK.[L]		Q9UPN3-2	Q9UPN3-2 [4664-4672]	1.9	1	5	1	0	High	1030.54	515.775	19.5578
	[R].TLQNQLVELK.[N]		Q9UPN3-2	Q9UPN3-2 [2810-2819]	2.08	1	5	1	0	High	1185.68	593.346	24.3303
	[K].TIVQLKPR.[S]		Q9UPN3-2	Q9UPN3-2 [854-861]	1.39	1	4	1	0	Medium	954.609	477.808	19.14
	[R].TSLAGDTSNSSSPASTGAK.[T]	1xDeamidated [N9]	Q9UPN3-2	Q9UPN3-2 [5323-5341]	1.88	1	5	1	0	High	1739.79	870.401	17.6937
	[R].VDEIDAAIQR.[S]		Q9UPN3-2	Q9UPN3-2 [3705-3714]	2.33	1	5	1	0	High	1129.58	565.297	22.1105
	[R].VDSLIPWIK.[Q]		Q9UPN3-2	Q9UPN3-2 [323-331]	2.38	1	4	1	0	High	1070.62	535.817	31.654
	[R].VEDFYR.[K]		Q9UPN3-2	Q9UPN3-2 [3168-3173]	1.49	1	5	1	0	Medium	828.389	414.698	19.8271
	[K].VEVYQQQIEMEK.[L]		Q9UPN3-2	Q9UPN3-2 [4203-4214]	1.48	1	5	1	0	Medium	1523.74	762.373	22.7176
	[K].VFANEVNAHR.[D]		Q9UPN3-2	Q9UPN3-2 [4529-4538]	1.87	1	5	1	0	Medium	1156.59	386.2	17.791
	[R].VGGGWMALDEFLVK.[N]		Q9UPN3-2	Q9UPN3-2 [5213-5226]	2.98	1	8	1	0	High	1521.78	761.392	35.2438
	[K].VPEGGEGISATEVDSR.[W]		Q9UPN3-2	Q9UPN3-2 [300-315]	2.43	1	4	2	0	High	1602.76	801.88	20.7791
	[R].VQIQSNR.[E]		Q9UPN3-2	Q9UPN3-2 [246-252]	1.61	1	4	2	0	Medium	844.464	422.732	14.5681
	[R].VTLDPVQLESSLLR.[S]		Q9UPN3-2	Q9UPN3-2 [2869-2882]	2.88	1	5	2	0	High	1569.88	785.446	32.3451
	[R].WQEYQSR.[V]		Q9UPN3-2	Q9UPN3-2 [316-322]	1.62	1	4	1	0	Medium	996.453	498.73	17.9412
	[K].WVELTDK.[L]		Q9UPN3-2	Q9UPN3-2 [2602-2608]	1.39	1	5	1	0	Medium	890.462	445.734	22.1754
	[R].YADITVTSSK.[A]		Q9UPN3-2	Q9UPN3-2 [3585-3594]	2.12	1	5	1	0	High	1084.55	542.779	19.5045
	[R].YRPDLVDMER.[V]		Q9UPN3-2	Q9UPN3-2 [236-245]	1.54	1	4	1	0	Medium	1293.63	647.315	23.0277
	[R].YSEIQDR.[C]		Q9UPN3-2	Q9UPN3-2 [3476-3482]	1.72	1	3	2	0	High	910.426	455.717	16.1987
	[R].YTALVTLTTQHVK.[Y]		Q9UPN3-2	Q9UPN3-2 [1392-1404]	2.52	1	4	1	0	High	1474.83	737.916	23.5004
High	Isoform Smooth muscle of Myosin light polypeptide 6 OS=Homo sapiens OX=9606 GN=MYL6	Master Protein	P60660-2	MYL6	247.82	0	10	98	1	85	151	17
	Annotated Sequence	Modifications	Master Protein Accessions	Positions in Master Proteins	XCorr (by Search Engine): Sequest HT	# Protein Groups	# Proteins	# PSMs	# Missed Cleavages	Confidence	Theo. MH+ [Da]	m/z [Da] (by Search Engine): Sequest HT	RT [min] (by Search Engine): Sequest HT
	[R].ALGQNPTNAEVLK.[V]		P60660; P60660-2; P14649	P60660 [38-50]; P60660-2 [38-50]; P14649 [95-107]	3.54	3	3	5	0	High	1354.73	677.87	21.1473
	[R].ALGQNPTNAEVLK.[V]	1xDeamidated [N8]	P60660; P60660-2; P14649	P60660 [38-50]; P60660-2 [38-50]; P14649 [95-107]	3.51	3	3	6	0	High	1355.72	678.362	21.6575
	[K].DQGTYEDYVEGLR.[V]		P60660; P60660-2	P60660 [82-94]; P60660-2 [82-94]	3.26	2	2	5	0	High	1544.69	772.848	27.5546
	[K].EAFQLFDR.[T]		P60660; P60660-2	P60660 [14-21]; P60660-2 [14-21]	2.29	2	2	12	0	High	1025.51	513.256	27.5962
	[K].EGNGTVMGAEIR.[H]		P60660; P60660-2	P60660 [99-110]; P60660-2 [99-110]	1.41	2	2	1	0	Medium	1233.59	617.302	20.8672
	[K].EGNGTVMGAELR.[H]	1xDeamidated [N3]	P60660; P60660-2	P60660 [99-110]; P60660-2 [99-110]	2.93	2	5	9	0	High	1234.57	617.79	21.5199
	[K].EGNGTVMGAEIR.[H]	1xDeamidated [N3]; 1xOxidation [M7]	P60660; P60660-2	P60660 [99-110]; P60660-2 [99-110]	2.56	2	5	5	0	High	1250.57	625.787	18.6661
	[R].HVLVTLGEK.[M]		P60660; P60660-2	P60660 [111-119]; P60660-2 [111-119]	2.88	2	2	13	0	High	995.588	498.298	20.8821
	[K].ILYSQCGDVMR.[A]	1xMethylthio [C6]	P60660; P60660-2; P14649	P60660 [27-37]; P60660-2 [27-37]; P14649 [84-94]	2.41	3	3	5	0	High	1330.6	665.801	27.2399
	[K].ILYSQCGDVMR.[A]	1xOxidation [M10]; 1xMethylthio [C6]	P60660; P60660-2; P14649	P60660 [27-37]; P60660-2 [27-37]; P14649 [84-94]	1.32	3	3	1	0	Medium	1346.59	673.799	23.9164
	[-].MCDFTEDQTAEFK.[E]	1xMethylthio [C2]; 1xMet-loss+Acetyl [N-Term]	P60660; P60660-2	P60660 [1-13]; P60660-2 [1-13]	3.69	2	2	3	0	High	1521.59	761.298	31.9046
	[K].MTEEEVEMLVAGHEDSNGCINYEELVR.[M]	1xDeamidated [N17]; 1xMethylthio [C19]	P60660-2	P60660-2 [120-146]	6.45	1	1	12	0	High	3143.33	1048.45	32.8365
	[K].MTEEEVEMLVAGHEDSNGCINYEELVR.[M]	1xDeamidated [N17]; 1xOxidation [M8]; 1xMethylthio [C19]	P60660-2	P60660-2 [120-146]	6.57	1	1	2	0	High	3159.33	1053.78	32.5694
	[K].MTEEEVEMLVAGHEDSNGCINYEELVR.[M]	2xDeamidated [N17; N21]; 1xOxidation [M8]; 1xMethylthio [C19]	P60660-2	P60660-2 [120-146]	2.01	1	1	1	0	Medium	3160.31	1054.11	32.7303
	[K].SDEMNVK.[V]		P60660; P60660-2	P60660 [57-63]; P60660-2 [57-63]	2.06	2	2	14	0	High	822.366	411.687	14.9988
	[K].SDEMNVK.[V]	1xOxidation [M4]	P60660; P60660-2	P60660 [57-63]; P60660-2 [57-63]	1.43	2	2	1	0	Medium	838.361	419.684	15.2819
	[K].VLDFEHFLPMLQTVAK.[N]		P60660; P60660-2	P60660 [64-79]; P60660-2 [64-79]	4.72	2	2	8	0	High	1888	630.007	35.2309
	[K].VLDFEHFLPMLQTVAK.[N]	1xOxidation [M10]	P60660; P60660-2	P60660 [64-79]; P60660-2 [64-79]	2.48	2	2	2	0	High	1904	635.338	32.9429
High	Myosin light polypeptide 6 OS=Homo sapiens OX=9606 GN=MYL6 PE=1 SV=2	Master Protein	P60660	MYL6	188.4	0	10	87	1	85	151	16.9
	Annotated Sequence	Modifications	Master Protein Accessions	Positions in Master Proteins	XCorr (by Search Engine): Sequest HT	# Protein Groups	# Proteins	# PSMs	# Missed Cleavages	Confidence	Theo. MH+ [Da]	m/z [Da] (by Search Engine): Sequest HT	RT [min] (by Search Engine): Sequest HT
	[R].ALGQNPTNAEVLK.[V]		P60660; P60660-2; P14649	P60660 [38-50]; P60660-2 [38-50]; P14649 [95-107]	3.54	3	3	5	0	High	1354.73	677.87	21.1473
	[R].ALGQNPTNAEVLK.[V]	1xDeamidated [N8]	P60660; P60660-2; P14649	P60660 [38-50]; P60660-2 [38-50]; P14649 [95-107]	3.51	3	3	6	0	High	1355.72	678.362	21.6575
	[K].DQGTYEDYVEGLR.[V]		P60660; P60660-2	P60660 [82-94]; P60660-2 [82-94]	3.26	2	2	5	0	High	1544.69	772.848	27.5546
	[K].EAFQLFDR.[T]		P60660; P60660-2	P60660 [14-21]; P60660-2 [14-21]	2.29	2	2	12	0	High	1025.51	513.256	27.5962
	[K].EGNGTVMGAEIR.[H]		P60660; P60660-2	P60660 [99-110]; P60660-2 [99-110]	1.41	2	2	1	0	Medium	1233.59	617.302	20.8672
	[K].EGNGTVMGAELR.[H]	1xDeamidated [N3]	P60660; P60660-2	P60660 [99-110]; P60660-2 [99-110]	2.93	2	5	9	0	High	1234.57	617.79	21.5199
	[K].EGNGTVMGAEIR.[H]	1xDeamidated [N3]; 1xOxidation [M7]	P60660; P60660-2	P60660 [99-110]; P60660-2 [99-110]	2.56	2	5	5	0	High	1250.57	625.787	18.6661
	[R].HVLVTLGEK.[M]		P60660; P60660-2	P60660 [111-119]; P60660-2 [111-119]	2.88	2	2	13	0	High	995.588	498.298	20.8821
	[K].ILYSQCGDVMR.[A]	1xMethylthio [C6]	P60660; P60660-2; P14649	P60660 [27-37]; P60660-2 [27-37]; P14649 [84-94]	2.41	3	3	5	0	High	1330.6	665.801	27.2399
	[K].ILYSQCGDVMR.[A]	1xOxidation [M10]; 1xMethylthio [C6]	P60660; P60660-2; P14649	P60660 [27-37]; P60660-2 [27-37]; P14649 [84-94]	1.32	3	3	1	0	Medium	1346.59	673.799	23.9164
	[-].MCDFTEDQTAEFK.[E]	1xMethylthio [C2]; 1xMet-loss+Acetyl [N-Term]	P60660; P60660-2	P60660 [1-13]; P60660-2 [1-13]	3.69	2	2	3	0	High	1521.59	761.298	31.9046
	[K].MTEEEVEMLVAGHEDSNGCINYEAFVR.[H]	1xDeamidated [N]; 1xMethylthio [C19]	P60660	P60660 [120-146]	2.31	1	1	2	0	High	3119.31	1040.45	33.5018
	[K].MTEEEVEMLVAGHEDSNGCINYEAFVR.[H]	2xDeamidated [N17; N21]; 1xMethylthio [C19]	P60660	P60660 [120-146]	2.26	1	1	2	0	High	3120.29	1040.77	33.4505
	[K].SDEMNVK.[V]		P60660; P60660-2	P60660 [57-63]; P60660-2 [57-63]	2.06	2	2	14	0	High	822.366	411.687	14.9988
	[K].SDEMNVK.[V]	1xOxidation [M4]	P60660; P60660-2	P60660 [57-63]; P60660-2 [57-63]	1.43	2	2	1	0	Medium	838.361	419.684	15.2819
	[K].VLDFEHFLPMLQTVAK.[N]		P60660; P60660-2	P60660 [64-79]; P60660-2 [64-79]	4.72	2	2	8	0	High	1888	630.007	35.2309
	[K].VLDFEHFLPMLQTVAK.[N]	1xOxidation [M10]	P60660; P60660-2	P60660 [64-79]; P60660-2 [64-79]	2.48	2	2	2	0	High	1904	635.338	32.9429
High	Myosin regulatory light chain 12B OS=Homo sapiens OX=9606 GN=MYL12B PE=1 SV=2	Master Protein	O14950	MYL12B; MYL12A	178.61	0	8	68	8	51	172	19.8
	Annotated Sequence	Modifications	Master Protein Accessions	Positions in Master Proteins	XCorr (by Search Engine): Sequest HT	# Protein Groups	# Proteins	# PSMs	# Missed Cleavages	Confidence	Theo. MH+ [Da]	m/z [Da] (by Search Engine): Sequest HT	RT [min] (by Search Engine): Sequest HT
	[R].ATSNVFAMFDQSQIQEFK.[E]		O14950	O14950 [18-35]	4.32	1	4	2	0	High	2090.99	1046	32.6753
	[R].ATSNVFAMFDQSQIQEFK.[E]	1xOxidation [M8]	O14950	O14950 [18-35]	1.95	1	4	1	0	High	2106.98	1053.99	30.3134
	[R].ATSNVFAMFDQSQIQEFK.[E]	1xPhospho [S3]	O14950	O14950 [18-35]	3.78	1	4	3	0	High	2170.95	724.323	35.2355
	[R].DGFIDKEDLHDMLASLGK.[N]		O14950	O14950 [46-63]	6.69	1	3	7	1	High	2003.97	501.749	31.8988
	[K].EAFNMIDQNR.[D]		O14950	O14950 [36-45]	2.52	1	4	8	0	High	1237.56	619.285	22.9744
	[K].EAFNMIDQNR.[D]	1xDeamidated [N4]	O14950	O14950 [36-45]	2.23	1	4	3	0	High	1238.55	619.779	22.8302
	[K].EAFNMIDQNR.[D]	1xOxidation [M5]	O14950	O14950 [36-45]	1.86	1	4	3	0	High	1253.56	627.283	19.759
	[K].EDLHDMLASLGK.[N]		O14950	O14950 [52-63]	4.21	1	3	5	0	High	1328.65	664.829	29.9878
	[R].ELLTTMGDR.[F]		O14950	O14950 [125-133]	2.34	1	4	6	0	High	1035.51	518.26	22.6085
	[R].ELLTTMGDR.[F]	1xOxidation [M6]	O14950	O14950 [125-133]	2.19	1	4	5	0	High	1051.51	526.258	19.0201
	[R].FTDEEVDELYR.[E]		O14950	O14950 [134-144]	3.27	1	2	7	0	High	1415.63	708.32	25.9475
	[K].GNFNYIEFTR.[I]		O14950	O14950 [152-161]	2.73	1	2	4	0	High	1260.6	630.804	27.4695
	[K].GNFNYIEFTR.[I]	1xDeamidated [N]	O14950	O14950 [152-161]	2.15	1	2	4	0	High	1261.58	631.296	27.7607
	[K].LNGTDPEDVIR.[N]	1xDeamidated [N2]	O14950	O14950 [94-104]	3.28	1	3	10	0	High	1229.6	615.304	23.3185
High	Calnexin OS=Homo sapiens OX=9606 GN=CANX PE=1 SV=2	Master Protein	P27824	CANX	162.41	0	19	71	19	29	592	67.5
	Annotated Sequence	Modifications	Master Protein Accessions	Positions in Master Proteins	XCorr (by Search Engine): Sequest HT	# Protein Groups	# Proteins	# PSMs	# Missed Cleavages	Confidence	Theo. MH+ [Da]	m/z [Da] (by Search Engine): Sequest HT	RT [min] (by Search Engine): Sequest HT
	[K].AEEDEILNR.[S]		P27824	P27824 [574-582]	2.82	1	3	2	0	High	1088.52	544.764	20.2527
	[K].AEEDEILNRSPR.[N]	1xPhospho [S10]	P27824	P27824 [574-585]	3.18	1	3	2	1	High	1508.67	503.563	20.4001
	[K].APVPTGEVYFADSFDR.[G]		P27824	P27824 [62-77]	2.58	1	2	4	0	High	1770.83	885.921	29.2688
	[K].DDTDDEIAK.[Y]		P27824	P27824 [91-99]	2.13	1	2	3	0	High	1021.43	511.22	16.6427
	[R].EIEDPEDR.[K]		P27824	P27824 [275-282]	1.86	1	3	6	0	High	1002.44	501.722	17.0788
	[R].GTLSGWILSK.[A]		P27824	P27824 [78-87]	2.33	1	2	2	0	High	1061.6	531.303	28.9031
	[K].KDDTDDEIAK.[Y]		P27824	P27824 [90-99]	2.97	1	2	4	1	High	1149.53	575.267	14.3483
	[R].KIPNPDFFEDLEPFR.[M]		P27824	P27824 [401-415]	4.38	1	3	5	1	High	1863.93	621.981	32.6329
	[R].KPEDWDERPK.[I]		P27824	P27824 [283-292]	4.29	1	3	6	0	High	1299.63	433.882	16.7195
	[K].KTDAPQPDVK.[E]		P27824	P27824 [516-525]	2.64	1	3	2	1	High	1098.58	549.793	14.5639
	[K].IPDPEAVKPDDWDEDAPAK.[I]		P27824	P27824 [293-311]	5.44	1	3	8	0	High	2107.98	703.332	24.5673
	[K].IPNPDFFEDLEPFR.[M]		P27824	P27824 [402-415]	3.63	1	3	6	0	High	1735.83	868.422	34.5469
	[R].IVDDWANDGWGLK.[K]		P27824	P27824 [446-458]	3.23	1	3	2	0	High	1488.71	744.86	29.6606
	[R].IVDDWANDGWGLK.[K]	1xDeamidated [N7]	P27824	P27824 [446-458]	2.61	1	3	1	0	High	1489.7	745.351	30.3314
	[K].RPDADLK.[T]		P27824	P27824 [221-227]	2.25	1	3	5	0	High	814.442	407.725	14.4595
	[K].SDAEEDGGTVSQEEEDR.[K]		P27824	P27824 [554-570]	1.56	1	3	1	0	Medium	1852.73	926.869	17.6462
	[K].TDAPQPDVK.[E]		P27824	P27824 [517-525]	2.19	1	3	3	0	High	970.484	485.746	15.8456
	[K].TGIYEEK.[H]		P27824	P27824 [211-217]	2.11	1	3	4	0	High	839.415	420.212	16.5881
	[K].TPELNLDQFHDK.[T]		P27824	P27824 [171-182]	4.4	1	3	3	0	High	1456.71	728.857	23.6687
	[K].WEVEEMK.[E]		P27824	P27824 [104-110]	1.93	1	2	2	0	High	950.429	475.718	22.3668
High	Myosin-14 OS=Homo sapiens OX=9606 GN=MYH14 PE=1 SV=2	Master Protein	Q7Z406	MYH14	162.25	0	44	83	32	25	1995	227.7
	Annotated Sequence	Modifications	Master Protein Accessions	Positions in Master Proteins	XCorr (by Search Engine): Sequest HT	# Protein Groups	# Proteins	# PSMs	# Missed Cleavages	Confidence	Theo. MH+ [Da]	m/z [Da] (by Search Engine): Sequest HT	RT [min] (by Search Engine): Sequest HT
	[R].AELSSLQTAR.[Q]		Q7Z406	Q7Z406 [1255-1264]	1.87	1	5	1	0	High	1075.57	538.29	19.7048
	[R].ALEEEQEAR.[E]		Q7Z406	Q7Z406 [1508-1516]	1.68	1	3	1	0	Medium	1074.51	537.756	15.8505
	[R].AMEAEAAGLR.[E]		Q7Z406	Q7Z406 [1357-1366]	1.97	1	4	1	0	High	1018.5	509.753	19.5615
	[K].ANEWLMK.[N]	1xDeamidated [N2]	Q7Z406	Q7Z406 [607-613]	2.07	1	5	2	0	High	892.423	446.715	23.6737
	[K].ANEWLMK.[N]	1xDeamidated [N2]; 1xOxidation [M6]	Q7Z406	Q7Z406 [607-613]	1.4	1	5	1	0	Medium	908.418	454.713	20.7416
	[R].AQVTELEDELTAAEDAK.[L]		Q7Z406	Q7Z406 [1563-1579]	2.59	1	4	1	0	High	1832.88	916.942	28.9636
	[R].CNGVLEGIR.[I]	1xDeamidated [N2]; 1xMethylthio [C1]	P35580; P11055; P35579; Q7Z406; P13533	P35580 [701-709]; P11055 [696-704]; P35579 [694-702]; Q7Z406 [718-726]; P13533 [697-705]	2.41	5	25	1	0	High	1007.46	504.236	24.9833
	[R].DEMADEVANGNLSK.[A]	1xDeamidated [N9]	Q7Z406	Q7Z406 [1728-1741]	1.45	1	4	1	0	Medium	1493.64	747.324	21.498
	[R].DLGEELEALR.[G]		Q7Z406	Q7Z406 [1160-1169]	2.25	1	5	1	0	High	1144.58	572.796	30.0223
	[R].EDQSILCTGESGAGK.[T]	1xMethylthio [C7]	P35580; P35579; Q7Z406	P35580 [170-184]; P35579 [166-180]; Q7Z406 [190-204]	3.98	3	16	5	0	High	1540.66	770.834	23.4262
	[K].EEELQAALAR.[ALV]		P35579; Q7Z406	P35579 [1082-1091]; Q7Z406 [1106-1115]	2.61	2	10	1	0	High	1129.58	565.297	22.3601
	[R].ELEDVTESAESMNR.[E]		Q7Z406	Q7Z406 [1923-1936]	2.48	1	4	1	0	High	1609.7	805.354	22.8171
	[R].ELFQETLESLR.[V]		Q7Z406	Q7Z406 [343-353]	1.94	1	5	1	0	High	1364.71	682.855	30.5266
	[K].ELSSTEAQLHDAQELLQEETR.[A]		Q7Z406	Q7Z406 [1326-1346]	3.62	1	4	1	0	High	2427.16	809.727	29.5616
	[K].EQADFAIEALAK.[A]		P35579; Q7Z406	P35579 [408-419]; Q7Z406 [434-445]	2.66	2	7	5	0	High	1305.67	653.338	27.8247
	[R].EQEVTELK.[K]		Q7Z406	Q7Z406 [1190-1197]	1.46	1	5	1	0	Medium	975.499	488.253	17.78
	[R].EQLEEEAAAR.[E]		Q7Z406	Q7Z406 [1367-1376]	1.96	1	4	1	0	High	1145.54	573.276	17.9781
	[R].EVGELQGR.[V]		Q7Z406	Q7Z406 [891-898]	1.62	1	5	3	0	Medium	887.458	444.232	16.906
	[K].EVVLQVEEER.[R]		Q7Z406	Q7Z406 [1870-1879]	2.41	1	4	2	0	High	1229.64	615.317	22.37
	[K].FDQLLAEEK.[ANST]		P35580; P35579; Q7Z406	P35580 [1453-1461]; P35579 [1446-1454]; Q7Z406 [1470-1478]	2.81	3	14	3	0	High	1092.56	546.782	22.5093
	[R].FLTNGPSSSPGQER.[E]	1xDeamidated [N4]	Q7Z406	Q7Z406 [329-342]	1.9	1	5	1	0	High	1477.69	739.349	20.7131
	[R].GELEDTLDSTNAQQELR.[S]		Q7Z406	Q7Z406 [1170-1186]	2.11	1	5	1	0	High	1918.9	959.955	25.7873
	[R].GELEDTLDSTNAQQELR.[S]	1xDeamidated [N11]	Q7Z406	Q7Z406 [1170-1186]	1.43	1	5	1	0	Medium	1919.88	960.45	25.8943
	[R].GPSAGGGPGSGTSPQVEWTAR.[R]		Q7Z406	Q7Z406 [33-53]	2.31	1	5	1	0	High	1955.92	978.463	22.5017
	[R].HWQWWR.[LV]		P35580; Q7Z406	P35580 [831-836]; Q7Z406 [848-853]	1.7	2	10	3	0	High	998.474	499.741	28.7107
	[RK].KEEELQAALAR.[ALV]		P35579; Q7Z406	P35579 [1081-1091]; Q7Z406 [1105-1115]	3.82	2	10	2	1	High	1257.68	419.898	20.3473
	[RK].KEEELQAALAR.[ALV]	1xDeamidated [Q6]	P35579; Q7Z406	P35579 [1081-1091]; Q7Z406 [1105-1115]	2.09	2	10	1	1	High	1258.66	629.832	20.3123
	[RK].KFDQLLAEEK.[ANST]		P35580; P35579; Q7Z406	P35580 [1452-1461]; P35579 [1445-1454]; Q7Z406 [1469-1478]	3.4	3	14	9	1	High	1220.65	610.828	22.4183
	[R].LAEFSSQAAEEEEK.[V]	1xDeamidated [Q7]	Q7Z406	Q7Z406 [1025-1038]	2.25	1	5	1	0	High	1568.7	784.86	20.9457
	[K].LAQAEEQLEQETR.[E]		Q7Z406	Q7Z406 [1840-1852]	3.32	1	4	2	0	High	1544.76	772.881	21.3163
	[R].LDGESSELQEQMVEQQQR.[A]		Q7Z406	Q7Z406 [1077-1094]	2.34	1	5	1	0	High	2133.97	1067.48	23.4128
	[R].LGEEDAGAR.[A]		Q7Z406	Q7Z406 [1818-1826]	1.87	1	4	2	0	High	917.432	459.22	15.3694
	[R].LLGLGVTDFSR.[A]		Q7Z406	Q7Z406 [403-413]	1.47	1	5	1	0	Medium	1177.66	589.332	29.9169
	[K].LLLQVESLTTELSAER.[S]		Q7Z406	Q7Z406 [1779-1794]	2.61	1	4	2	0	High	1801.99	901.5	32.9642
	[R].LQEELAASDR.[A]		Q7Z406	Q7Z406 [1709-1718]	2.47	1	4	1	0	High	1131.56	566.286	18.7348
	[R].LVLDQLR.[C]		Q7Z406	Q7Z406 [711-717]	1.62	1	5	1	0	Medium	856.525	428.766	24.1461
	[R].LVWVPSELHGFEAAALR.[D]		Q7Z406	Q7Z406 [55-71]	3.65	1	5	1	0	High	1895.02	632.343	31.7155
	[R].NCAAYLK.[L]	1xMethylthio [C2]	P35580; P35579; Q7Z406	P35580 [822-828]; P35579 [815-821]; Q7Z406 [839-845]	1.77	3	16	1	0	High	828.374	414.691	22.6594
	[R].NTDQATMPDNTAAQK.[L]		Q7Z406	Q7Z406 [385-399]	1.62	1	5	1	0	Medium	1605.72	803.363	16.9717
	[RK].QLLQANPILEAFGNAK.[T]		P35579; Q7Z406	P35579 [210-225]; Q7Z406 [237-252]	4.54	2	11	4	0	High	1726.95	863.977	32.7588
	[RK].QLLQANPILEAFGNAK.[T]	1xDeamidated [N14]	P35579; Q7Z406	P35579 [210-225]; Q7Z406 [237-252]	4.05	2	11	2	0	High	1727.93	864.47	32.9403
	[K].TLEEETR.[I]		Q7Z406	Q7Z406 [1199-1205]	1.56	1	5	2	0	Medium	877.426	439.216	15.3267
	[R].TVGQLYK.[E]		P35580; P35579; Q7Z406	P35580 [652-658]; P35579 [645-651]; Q7Z406 [669-675]	1.82	3	16	5	0	High	808.456	404.732	18.3704
	[R].VAEQAANDLR.[A]		Q7Z406	Q7Z406 [1553-1562]	2.21	1	4	1	0	High	1086.55	543.781	17.5338
	[R].VAQLEEER.[A]		Q7Z406	Q7Z406 [899-906]	2.04	1	5	1	0	High	973.495	487.251	16.9882
	[K].VKPLLQVTR.[Q]		P35580; Q7Z406	P35580 [841-849]; Q7Z406 [858-866]	1.7	2	14	2	0	High	1053.68	527.342	20.5785
	[R].VLGFSHEEIISMLR.[M]		Q7Z406	Q7Z406 [354-367]	2.28	1	5	1	0	High	1630.86	544.293	31.6792
	[K].VQELQQQSAR.[E]		Q7Z406	Q7Z406 [881-890]	1.9	1	5	1	0	High	1186.62	593.812	15.8665
High	Nuclear mitotic apparatus protein 1 OS=Homo sapiens OX=9606 GN=NUMA1 PE=1 SV=2	Master Protein	Q14980	NUMA1	149.87	0	46	71	46	27	2115	238.1
	Annotated Sequence	Modifications	Master Protein Accessions	Positions in Master Proteins	XCorr (by Search Engine): Sequest HT	# Protein Groups	# Proteins	# PSMs	# Missed Cleavages	Confidence	Theo. MH+ [Da]	m/z [Da] (by Search Engine): Sequest HT	RT [min] (by Search Engine): Sequest HT
	[R].AADALEEQQR.[C]		Q14980	Q14980 [725-734]	2.77	1	4	3	0	High	1130.54	565.774	16.5727
	[R].AALMESQGQQQEER.[G]		Q14980	Q14980 [986-999]	3.3	1	4	1	0	High	1604.73	802.87	17.9762
	[R].AEELGQELK.[A]		Q14980	Q14980 [1322-1330]	1.93	1	4	2	0	High	1016.53	508.767	19.8521
	[K].AHGLLAEENR.[G]		Q14980	Q14980 [1443-1452]	1.52	1	4	1	0	Medium	1109.57	555.287	18.2896
	[R].ALQQVQEK.[E]		Q14980	Q14980 [884-891]	1.83	1	4	3	0	High	943.521	472.264	15.1937
	[R].AQADLALEK.[A]		Q14980	Q14980 [1016-1024]	2.1	1	4	2	0	High	958.52	479.764	19.1711
	[K].AQELGHSQSALASAQR.[E]		Q14980	Q14980 [1175-1190]	4.33	1	4	1	0	High	1653.83	551.949	17.9954
	[K].ASYAEQLSMLK.[K]		Q14980	Q14980 [1431-1441]	2	1	4	1	0	High	1240.62	620.817	25.905
	[K].ATQEWLEK.[Q]		Q14980	Q14980 [351-358]	1.47	1	5	1	0	Medium	1004.5	502.756	20.595
	[K].AVQAQGGESQQEAQR.[L]		Q14980	Q14980 [1574-1588]	2.68	1	5	1	0	High	1586.75	793.88	14.3757
	[R].DSALETLQGQLEEK.[A]		Q14980	Q14980 [1161-1174]	2.65	1	4	2	0	High	1560.78	780.892	28.4246
	[R].DSAQTSVTQAQR.[E]		Q14980	Q14980 [632-643]	2.61	1	4	1	0	High	1291.62	646.315	15.752
	[R].EAEQMGNELER.[L]		Q14980	Q14980 [973-983]	1.86	1	4	1	0	High	1305.57	653.291	19.4027
	[K].EELEQASQAHGAR.[L]		Q14980	Q14980 [483-495]	3.9	1	4	2	0	High	1425.67	475.896	15.709
	[R].EFASHLQQLQDALNELTEEHSK.[A]		Q14980	Q14980 [329-350]	6.09	1	5	6	0	High	2567.24	856.415	32.7238
	[R].ELGELIPLR.[Q]		Q14980	Q14980 [1405-1413]	2.3	1	4	2	0	High	1039.61	520.311	28.7732
	[K].ELSAALQDK.[K]		Q14980	Q14980 [365-373]	2.12	1	5	1	0	High	974.515	487.761	19.3711
	[K].EQALSTLQLEHTSTQALVSELLPAK.[H]		Q14980	Q14980 [1340-1364]	3.18	1	4	1	0	High	2707.45	903.157	32.3919
	[K].FQVATDALK.[S]		Q14980	Q14980 [1700-1708]	1.78	1	5	1	0	High	992.541	496.774	22.561
	[K].FVLDHEDGLNLNEDLENFLQK.[A]		Q14980	Q14980 [133-153]	2.97	1	5	1	0	High	2502.21	834.742	34.1683
	[K].GEVLGDVLQLETLK.[Q]		Q14980	Q14980 [406-419]	3.41	1	4	1	0	High	1513.85	757.427	32.1008
	[R].GLEAAQIK.[E]		Q14980	Q14980 [1071-1078]	1.35	1	4	1	0	Medium	829.478	415.242	18.6759
	[R].HLTAQVR.[S]		Q14980	Q14980 [1675-1681]	1.51	1	5	1	0	Medium	824.474	412.74	15.7059
	[R].HQVEQLSSSLK.[Q]		Q14980	Q14980 [551-561]	2.74	1	4	1	0	High	1255.66	628.336	19.0305
	[R].KNSLISSLEEEVSILNR.[Q]	1xDeamidated [N2]	Q14980	Q14980 [1223-1239]	2.87	1	4	1	1	High	1932.03	644.68	35.0276
	[K].KQQNQELQEQLR.[S]		Q14980	Q14980 [1625-1636]	1.89	1	5	1	1	Medium	1541.8	514.606	18.0388
	[R].LALLNEK.[Q]		Q14980	Q14980 [261-267]	1.47	1	5	1	0	Medium	800.488	400.748	21.8798
	[R].LGHELQQAGLK.[T]		Q14980	Q14980 [1655-1665]	2.86	1	5	2	0	High	1193.66	398.56	19.8689
	[R].LLQAETASNSAR.[A]		Q14980	Q14980 [1271-1282]	2.21	1	4	2	0	High	1260.65	630.832	17.9063
	[R].LLQAETASNSAR.[A]	1xDeamidated [N9]	Q14980	Q14980 [1271-1282]	2.32	1	4	1	0	High	1261.64	631.323	18.2279
	[K].INQLSEENGDLSFK.[L]	1xDeamidated [N8]	Q14980	Q14980 [313-326]	2.64	1	5	1	0	High	1594.76	797.884	24.6786
	[R].LQNALNEQR.[V]	1xDeamidated [N3]	Q14980	Q14980 [1034-1042]	1.61	1	4	1	0	Medium	1086.55	543.781	17.6805
	[R].LQQLGEAHQAETEVLR.[R]		Q14980	Q14980 [771-786]	3.11	1	4	2	0	High	1821.95	911.477	22.715
	[K].LSQLEEHLSQLQDNPPQEK.[G]		Q14980	Q14980 [387-405]	3.75	1	5	1	0	High	2233.11	745.041	24.8265
	[R].LTAQVASLTSELTTLNATIQQQDQELAGLK.[Q]		Q14980	Q14980 [496-525]	1.81	1	4	1	0	Medium	3185.69	1062.57	36.989
	[R].LVMAESEK.[S]		Q14980	Q14980 [1254-1261]	1.66	1	4	1	0	Medium	906.46	453.733	17.2921
	[K].NSLISSLEEEVSILNR.[Q]		Q14980	Q14980 [1224-1239]	3.31	1	4	2	0	High	1802.95	901.978	36.2914
	[R].SAPASQASLR.[A]		Q14980	Q14980 [1840-1849]	1.49	1	3	1	0	Medium	987.522	494.265	15.9509
	[R].SLEAQVAHADQQLR.[D]		Q14980	Q14980 [1682-1695]	3.16	1	5	1	0	High	1565.8	783.406	22.8227
	[R].SQAGVSSGAPPGR.[N]		Q14980	Q14980 [1887-1899]	2.43	1	3	1	0	High	1170.59	585.795	15.3462
	[R].SQAPLESSLDSLGDVFLDSGR.[K]		Q14980	Q14980 [1782-1802]	4.01	1	3	2	0	High	2193.07	1097.04	34.9039
	[K].TGDPQETLR.[R]		Q14980	Q14980 [1958-1966]	1.4	1	3	1	0	Medium	1016.5	508.754	16.9493
	[K].VAGIESHSELQISR.[Q]		Q14980	Q14980 [856-869]	2.27	1	4	1	0	High	1525.8	509.27	21.3801
	[R].VASENLR.[Q]		Q14980	Q14980 [1306-1312]	1.53	1	4	5	0	Medium	788.426	394.716	15.2498
	[R].VEFATLQEALAHALTEK.[E]		Q14980	Q14980 [1043-1059]	5.29	1	4	2	0	High	1870.99	624.332	33.4647
	[R].VEMLETER.[G]		Q14980	Q14980 [436-443]	2.09	1	4	1	0	High	1006.49	503.748	19.908
	[K].YVQELAAVR.[A]		Q14980	Q14980 [1476-1484]	1.88	1	4	1	0	High	1048.58	524.793	21.5706
High	Spliceosome RNA helicase DDX39B OS=Homo sapiens OX=9606 GN=DDX39B PE=1 SV=1	Master Protein	Q13838	DDX39B	148.08	0	16	64	8	45	428	49
	Annotated Sequence	Modifications	Master Protein Accessions	Positions in Master Proteins	XCorr (by Search Engine): Sequest HT	# Protein Groups	# Proteins	# PSMs	# Missed Cleavages	Confidence	Theo. MH+ [Da]	m/z [Da] (by Search Engine): Sequest HT	RT [min] (by Search Engine): Sequest HT
	[R].DFLLKPELLR.[A]		O00148; Q13838	O00148 [48-57]; Q13838 [49-58]	2.91	2	5	5	0	High	1243.74	415.253	29.5558
	[R].DVQEIFR.[LM]		O00148; Q13838	O00148 [209-215]; Q13838 [210-216]	1.44	2	5	5	0	Medium	906.468	453.738	24.1693
	[K].EIRPVCR.[K]	1xMethylthio [C6]	Q13838	Q13838 [234-240]	1.76	1	2	1	0	High	918.465	459.737	19.3259
	[R].FEVNISELPDEIDISSYIEQTR.[-]		Q13838	Q13838 [407-428]	5.18	1	2	7	0	High	2597.26	866.426	35.7223
	[R].FEVNISELPDEIDISSYIEQTR.[-]	1xDeamidated [N4]	Q13838	Q13838 [407-428]	4.03	1	2	3	0	High	2598.25	1299.63	35.6162
	[K].FMQDPMEIFVDDETK.[L]		Q13838	Q13838 [242-256]	4.02	1	2	3	0	High	1844.81	615.608	33.0125
	[K].GLAITFVSDENDAK.[I]		O00148; Q13838	O00148 [384-397]; Q13838 [385-398]	3.11	2	3	4	0	High	1479.73	740.369	26.9567
	[R].GMPQEER.[L]		Q13838	Q13838 [320-326]	1.45	1	2	4	0	Medium	846.377	423.692	14.8527
	[K].GSYVSIHSSGFR.[D]		O00148; Q13838	O00148 [36-47]; Q13838 [37-48]	2.02	2	5	3	0	High	1296.63	648.821	20.9729
	[K].HFILDECDK.[M]	1xMethylthio [C7]	Q13838	Q13838 [192-200]	2.46	1	2	2	0	High	1165.5	583.255	27.1423
	[K].ILNDVQDR.[F]		O00148; Q13838	O00148 [398-405]; Q13838 [399-406]	2.19	2	3	3	0	High	972.511	486.759	18.4205
	[K].ILNDVQDR.[F]	1xDeamidated [N3]	O00148; Q13838	O00148 [398-405]; Q13838 [399-406]	2	2	3	3	0	High	973.495	487.252	18.7224
	[R].ILVATNLFGR.[G]		O00148; Q13838	O00148 [339-348]; Q13838 [340-349]	2.7	2	3	2	0	High	1103.66	552.333	28.9553
	[R].ILVATNLFGR.[G]	1xDeamidated [N6]	O00148; Q13838	O00148 [339-348]; Q13838 [340-349]	1.3	2	3	1	0	Medium	1104.64	552.825	29.9782
	[-].MAENDVDNELLDYEDDEVETAAGGDGAEAPAK.[K]	1xMet-loss+Acetyl [N-Term]	Q13838	Q13838 [1-32]	3.89	1	2	1	0	High	3264.38	1088.8	32.7607
	[-].MAENDVDNELLDYEDDEVETAAGGDGAEAPAK.[K]	1xDeamidated [N4]; 1xMet-loss+Acetyl [N-Term]	Q13838	Q13838 [1-32]	2.36	1	2	2	0	High	3265.37	1089.13	32.9925
	[K].MLEQLDMR.[R]		O00148; Q13838	O00148 [200-207]; Q13838 [201-208]	2.25	2	5	2	0	High	1035.5	518.252	23.8058
	[K].MLEQLDMR.[R]	1xOxidation [M7]	O00148; Q13838	O00148 [200-207]; Q13838 [201-208]	1.86	2	5	1	0	High	1051.49	526.249	21.1821
	[K].NCPHIVVGTPGR.[I]	1xMethylthio [C2]	Q13838	Q13838 [164-175]	3.02	1	2	3	0	High	1295.63	432.549	22.315
	[R].RDVQEIFR.[LM]		O00148; Q13838	O00148 [208-215]; Q13838 [209-216]	2.85	2	5	1	1	High	1062.57	531.788	21.257
	[R].VNIAFNYDMPEDSDTYLHR.[V]		Q13838	Q13838 [356-374]	4.48	1	2	2	0	High	2300.03	767.348	28.4419
	[R].VNIAFNYDMPEDSDTYLHR.[V]	1xDeamidated [N6]	Q13838	Q13838 [356-374]	4.47	1	2	6	0	High	2301.01	767.683	28.3804
High	Bifunctional glutamate/proline--tRNA ligase OS=Homo sapiens OX=9606 GN=EPRS1 PE=1 SV=5	Master Protein	P07814	EPRS	136.15	0	40	75	39	31	1512	170.5
	Annotated Sequence	Modifications	Master Protein Accessions	Positions in Master Proteins	XCorr (by Search Engine): Sequest HT	# Protein Groups	# Proteins	# PSMs	# Missed Cleavages	Confidence	Theo. MH+ [Da]	m/z [Da] (by Search Engine): Sequest HT	RT [min] (by Search Engine): Sequest HT
	[K].AYVDDTPAEQMK.[A]		P07814	P07814 [289-300]	2.8	1	1	2	0	High	1367.61	684.312	20.5251
	[R].DEQFYWIIEALGIR.[K]		P07814	P07814 [403-416]	3.52	1	1	2	0	High	1752.9	876.952	40.5571
	[R].DNYSPGWK.[F]		P07814	P07814 [1347-1354]	1.95	1	1	1	0	High	966.432	483.72	20.5464
	[R].DPTLYR.[DC]		P07814	P07814 [353-358]	1.57	1	2	3	0	Medium	764.394	382.7	19.2185
	[R].DQDLEPGAPSMGAK.[S]		P07814	P07814 [1464-1477]	3.13	1	1	2	0	High	1415.65	708.327	21.2044
	[K].DQVDIAVQELLQLK.[A]		P07814	P07814 [926-939]	3.49	1	1	3	0	High	1611.9	806.449	35.6827
	[K].DQVDIAVQELLQLK.[A]	1xDeamidated [Q8]	P07814	P07814 [926-939]	2.52	1	1	1	0	High	1612.88	538.303	35.6314
	[K].EAPCVLIYIPDGHTK.[E]	1xMethylthio [C4]	P07814	P07814 [694-708]	2.16	1	1	1	0	High	1701.83	567.949	30.1627
	[K].EDVDAAVK.[Q]		P07814	P07814 [775-782]	1.95	1	1	4	0	High	846.42	423.715	16.247
	[K].ENILHVSENVIFTDVNSILR.[Y]		P07814	P07814 [37-56]	1.88	1	1	1	0	Medium	2312.22	771.415	37.5078
	[K].EVIPVNVPEAQEEMK.[E]		P07814	P07814 [514-528]	2.2	1	1	1	0	High	1711.86	856.432	25.9551
	[K].EYIPGQPPLSQSSDSSPTR.[N]		P07814	P07814 [871-889]	2.09	1	1	2	0	High	2045.98	1023.49	23.1414
	[K].EYIPGQPPLSQSSDSSPTR.[N]	1xDeamidated [Q6]	P07814	P07814 [871-889]	1.73	1	1	1	0	High	2046.96	1023.99	23.1239
	[R].FDDTNPEK.[E]		P47897; P07814	P47897 [302-309]; P07814 [236-243]	1.8	2	3	2	0	High	965.421	483.214	16.3417
	[K].FNHWELK.[G]		P07814	P07814 [1355-1361]	1.94	1	1	1	0	High	973.489	487.248	21.8218
	[K].FVELPGAEMGK.[V]		P07814	P07814 [187-197]	2.36	1	1	2	0	High	1177.59	589.3	24.9898
	[K].GDIIQLQR.[R]		P07814	P07814 [667-674]	1.51	1	1	1	0	Medium	942.537	471.772	22.3625
	[R].GMTVEGLK.[Q]		P07814	P07814 [465-472]	1.84	1	1	1	0	High	834.439	417.723	20.3658
	[K].GNAAWQEQLK.[Q]		P07814	P07814 [130-139]	2.62	1	1	1	0	High	1144.57	572.79	21.205
	[K].KEENLADWYSQVITK.[S]		P07814	P07814 [1020-1034]	3.34	1	1	2	1	High	1823.92	608.644	29.4914
	[K].KGDIIQLQR.[R]		P07814	P07814 [666-674]	2.78	1	1	1	1	High	1070.63	535.821	20.224
	[R].KPYIWEYSR.[L]		P07814	P07814 [417-425]	1.65	1	1	1	0	Medium	1241.63	621.32	23.714
	[K].IDMSSNNGCMR.[D]	1xDeamidated [N7]; 1xMethylthio [C9]	P07814	P07814 [342-352]	1.42	1	1	1	0	Medium	1274.46	637.736	22.722
	[K].INEAVECLLSLK.[A]	1xMethylthio [C7]	P07814	P07814 [850-861]	2.56	1	1	1	0	High	1377.71	689.358	34.0888
	[R].LNLNNTVLSK.[R]		P07814	P07814 [426-435]	2	1	1	1	0	High	1115.64	558.324	23.1986
	[R].LNLNNTVLSK.[R]	1xDeamidated [N4]	P07814	P07814 [426-435]	1.8	1	1	1	0	High	1116.63	558.817	23.8686
	[K].LTVAENEAETK.[L]		P07814	P07814 [1390-1400]	3	1	1	2	0	High	1204.61	602.807	17.7275
	[K].LTVAENEAETK.[L]	1xDeamidated [N6]	P07814	P07814 [1390-1400]	1.43	1	1	1	0	Medium	1205.59	603.298	18.0346
	[K].LTWFVNEGLVDGWDDPR.[F]		P07814	P07814 [438-454]	2.38	1	1	1	0	High	2018.96	1009.98	34.4561
	[K].MFEIVFEDPK.[I]		P07814	P07814 [1251-1260]	2.98	1	1	1	0	High	1254.61	627.807	30.3714
	[K].NETSAPFK.[E]		P07814	P07814 [726-733]	2.11	1	1	2	0	High	893.436	447.222	17.1897
	[K].NLQMWEEMK.[K]		P07814	P07814 [319-327]	2.18	1	1	2	0	High	1208.54	604.776	27.0256
	[K].NQGGGLSSSGAGEGQGPK.[K]		P07814	P07814 [992-1009]	2.93	1	1	1	0	High	1587.74	794.373	16.0511
	[K].NQGGGLSSSGAGEGQGPK.[K]	1xDeamidated [N1]	P07814	P07814 [992-1009]	1.38	1	1	1	0	Medium	1588.72	794.863	17.6843
	[R].NSEPAGLETPEAK.[V]		P07814	P07814 [890-902]	2.59	1	1	2	0	High	1342.65	671.827	19.0498
	[R].NSEPAGLETPEAK.[V]	1xDeamidated [N1]	P07814	P07814 [890-902]	1.76	1	1	1	0	High	1343.63	672.32	21.0645
	[K].QFIAAQGSSR.[S]		P07814	P07814 [473-482]	2.02	1	1	1	0	High	1064.55	532.778	18.1325
	[K].QFIAAQGSSR.[S]	1xDeamidated [Q1]	P07814	P07814 [473-482]	1.57	1	1	1	0	Medium	1065.53	533.27	18.0394
	[K].SLIGVEYKPVSATGAEDK.[D]		P07814	P07814 [944-961]	3.31	1	1	2	0	High	1863.97	932.485	23.4728
	[K].SLYDEVAAQGEVVR.[K]		P07814	P07814 [825-838]	2.86	1	1	1	0	High	1535.77	768.388	26.9368
	[K].THMVVANTMEDFQK.[I]		P07814	P07814 [1422-1435]	1.32	1	1	1	0	Medium	1650.76	825.885	23.8151
	[K].THVADFAPEVAWVTR.[S]		P07814	P07814 [1092-1106]	4.33	1	1	5	0	High	1698.86	566.958	29.4523
	[K].VASQGEVVR.[K]		P07814	P07814 [908-916]	2.03	1	1	3	0	High	944.516	472.763	15.5107
	[R].VAVQGDVVR.[E]		P07814	P07814 [757-765]	2.19	1	1	3	0	High	942.537	471.772	18.3723
	[K].VIDPVAPR.[Y]		P07814	P07814 [499-506]	1.59	1	1	2	0	Medium	866.509	433.758	19.9502
	[K].WDVSTTK.[A]		P07814	P07814 [167-173]	1.72	1	1	1	0	High	836.415	418.711	18.974
	[K].YNVYPTYDFACPIVDSIEGVTHALR.[T]	1xMethylthio [C11]	P07814	P07814 [371-395]	2.26	1	1	1	0	High	2889.36	963.792	38.1823
High	Clathrin heavy chain 1 OS=Homo sapiens OX=9606 GN=CLTC PE=1 SV=5	Master Protein	Q00610	CLTC	135.96	0	33	56	33	27	1675	191.5
	Annotated Sequence	Modifications	Master Protein Accessions	Positions in Master Proteins	XCorr (by Search Engine): Sequest HT	# Protein Groups	# Proteins	# PSMs	# Missed Cleavages	Confidence	Theo. MH+ [Da]	m/z [Da] (by Search Engine): Sequest HT	RT [min] (by Search Engine): Sequest HT
	[K].AFMTADLPNELIELLEK.[I]		Q00610	Q00610 [994-1010]	3.22	1	4	3	0	High	1947.01	974.011	38.9377
	[R].AHIAQLCEK.[A]	1xMethylthio [C7]	Q00610	Q00610 [611-619]	2.02	1	4	1	0	High	1058.51	529.76	21.9248
	[R].ALEHFTDLYDIK.[R]		Q00610	Q00610 [626-637]	3.47	1	2	2	0	High	1464.74	488.917	27.7166
	[R].AYEFAER.[C]		Q00610	Q00610 [1095-1101]	1.62	1	4	1	0	Medium	885.41	443.209	19.7554
	[K].DAMQYASESK.[D]		Q00610	Q00610 [1536-1545]	2.4	1	2	2	0	High	1129.48	565.245	18.6279
	[K].DPELWGSVLLESNPYR.[R]		Q00610	Q00610 [952-967]	2.53	1	2	1	0	High	1874.93	937.968	34.3666
	[K].EAIDSYIK.[A]		Q00610	Q00610 [1123-1130]	1.98	1	2	1	0	High	938.483	469.746	22.0214
	[R].EHLELFWSR.[V]		Q00610	Q00610 [1334-1342]	1.85	1	2	1	0	Medium	1216.61	406.209	28.4899
	[R].ENPYYDSR.[V]		Q00610	Q00610 [896-903]	1.77	1	2	3	0	High	1043.44	522.225	17.738
	[R].ESNCYDPER.[V]	1xMethylthio [C4]	Q00610	Q00610 [750-758]	1.54	1	2	1	0	Medium	1158.42	579.714	19.3898
	[K].FDVNTSAVQVLIEHIGNLDR.[A]		Q00610	Q00610 [1075-1094]	5.88	1	2	2	0	High	2240.17	747.395	35.727
	[R].FQSVPAQPGQTSPLLQYFGILLDQGQLNK.[Y]		Q00610	Q00610 [401-429]	2.37	1	2	1	0	High	3187.68	1063.23	38.7448
	[R].GQFSTDELVAEVEK.[R]		Q00610	Q00610 [838-851]	2.28	1	4	1	0	High	1551.75	776.383	28.359
	[K].HELIEFR.[R]		Q00610	Q00610 [1502-1508]	2.33	1	2	1	0	High	943.5	472.254	22.7258
	[R].KDPELWGSVLLESNPYR.[R]		Q00610	Q00610 [951-967]	3.7	1	2	1	1	High	2003.02	668.347	31.2235
	[R].LAELEEFINGPNNAHIQQVGDR.[C]	1xDeamidated [N9]	Q00610	Q00610 [1183-1204]	3.6	1	2	1	0	High	2465.21	822.406	28.0241
	[R].LAELEEFINGPNNAHIQQVGDR.[C]	2xDeamidated [N12; N13]	Q00610	Q00610 [1183-1204]	2.98	1	2	1	0	High	2466.19	822.738	28.8117
	[K].LDASESLR.[K]		Q00610	Q00610 [1613-1620]	2.35	1	2	1	0	High	890.458	445.732	18.6728
	[K].LECSEELGDLVK.[ST]	1xMethylthio [C3]	Q00610	Q00610 [457-468]	2.67	1	4	1	0	High	1380.64	690.825	30.1972
	[R].IHEGCEEPATHNALAK.[I]	1xMethylthio [C5]	Q00610	Q00610 [866-881]	3.86	1	2	1	0	Medium	1765.8	442.205	19.232
	[K].LHIIEVGTPPTGNQPFPK.[K]		Q00610	Q00610 [228-245]	3.33	1	2	4	0	High	1945.05	649.023	26.9609
	[K].LHIIEVGTPPTGNQPFPK.[K]	1xDeamidated [N13]	Q00610	Q00610 [228-245]	3.09	1	2	1	0	High	1946.04	649.353	26.829
	[K].LLLPWLEAR.[I]		Q00610	Q00610 [857-865]	1.88	1	2	2	0	High	1110.67	555.836	33.2871
	[R].ISGETIFVTAPHEATAGIIGVNR.[K]		Q00610	Q00610 [298-320]	1.99	1	2	1	0	Medium	2353.25	785.089	29.1433
	[K].IYIDSNNNPER.[F]		Q00610	Q00610 [882-892]	2.35	1	2	1	0	High	1334.63	667.82	19.4633
	[K].IYIDSNNNPER.[F]	1xDeamidated [N6]	Q00610	Q00610 [882-892]	1.94	1	2	2	0	High	1335.62	668.312	19.9602
	[R].NLQNLLILTAIK.[A]		Q00610	Q00610 [1023-1034]	2.61	1	4	1	0	High	1353.85	677.427	33.5934
	[R].NNLAGAEELFAR.[K]		Q00610	Q00610 [355-366]	1.96	1	2	1	0	High	1304.66	652.833	27.534
	[R].NNLAGAEELFAR.[K]	1xDeamidated [N1]	Q00610	Q00610 [355-366]	1.6	1	2	1	0	Medium	1305.64	653.325	30.6415
	[K].NNRPSEGPLQTR.[L]		Q00610	Q00610 [572-583]	2.71	1	2	1	0	High	1368.7	456.904	16.6899
	[K].NNRPSEGPLQTR.[L]	1xDeamidated [N1]	Q00610	Q00610 [572-583]	3.05	1	2	2	0	High	1369.68	457.232	17.8914
	[R].RPLIDQVVQTALSETQDPEEVSVTVK.[A]		Q00610	Q00610 [968-993]	6.01	1	2	3	0	High	2881.52	961.179	33.9227
	[R].RPISADSAIMNPASK.[V]		Q00610	Q00610 [64-78]	3.29	1	2	1	0	High	1557.81	519.94	21.0155
	[K].SVNESLNNLFITEEDYQALR.[T]		Q00610	Q00610 [1462-1481]	3.61	1	2	2	0	High	2355.15	1178.08	32.2488
	[R].TSIDAYDNFDNISLAQR.[L]		Q00610	Q00610 [1482-1498]	4.49	1	2	1	0	High	1942.91	971.962	28.8973
	[K].VGEQAQVVIIDMNDPSNPIR.[R]		Q00610	Q00610 [44-63]	1.36	1	2	1	0	Medium	2195.11	1098.06	29.8244
	[K].VGYTPDWIFLLR.[NG]		Q00610	Q00610 [508-519]	2.72	1	4	2	0	High	1479.8	740.404	35.7264
	[R].VMEYINR.[L]		Q00610	Q00610 [1040-1046]	1.75	1	2	2	0	High	924.461	462.734	20.0993
High	Enhancer of mRNA-decapping protein 4 OS=Homo sapiens OX=9606 GN=EDC4 PE=1 SV=1	Master Protein	Q6P2E9	EDC4	120.19	0	28	48	28	31	1401	151.6
	Annotated Sequence	Modifications	Master Protein Accessions	Positions in Master Proteins	XCorr (by Search Engine): Sequest HT	# Protein Groups	# Proteins	# PSMs	# Missed Cleavages	Confidence	Theo. MH+ [Da]	m/z [Da] (by Search Engine): Sequest HT	RT [min] (by Search Engine): Sequest HT
	[R].AAADTLQGPMQAAYR.[E]		Q6P2E9	Q6P2E9 [1101-1115]	2.76	1	2	2	0	High	1563.76	782.384	23.5172
	[R].AEVQHQLHVAVGSLQESILAQVQR.[I]	1xDeamidated [Q15]	Q6P2E9	Q6P2E9 [1198-1221]	2.41	1	2	1	0	High	2641.41	881.147	30.9968
	[R].AEVWDLDMLR.[S]		Q6P2E9	Q6P2E9 [264-273]	2.46	1	1	2	0	High	1247.61	624.309	31.4051
	[R].DHMGSVMAQVR.[Q]		Q6P2E9	Q6P2E9 [1356-1366]	2.4	1	2	2	0	High	1230.57	410.862	20.9513
	[R].EAFQSVVLPAFEK.[S]		Q6P2E9	Q6P2E9 [1116-1128]	2.7	1	2	2	0	High	1464.77	732.889	30.0198
	[R].EPVLAQLR.[G]		Q6P2E9	Q6P2E9 [1168-1175]	1.76	1	2	1	0	High	925.547	463.277	23.0619
	[K].EQQAAVTSSIMQAMR.[S]		Q6P2E9	Q6P2E9 [1233-1247]	1.65	1	2	1	0	Medium	1650.79	825.9	27.1206
	[R].ETCSTLAESPR.[N]	1xMethylthio [C3]	Q6P2E9	Q6P2E9 [836-846]	2.46	1	2	2	0	High	1239.53	620.27	21.1317
	[R].FLITGADQNR.[E]		Q6P2E9	Q6P2E9 [369-378]	1.73	1	1	1	0	High	1134.59	567.798	22.2654
	[K].GEVSVALK.[E]		Q6P2E9	Q6P2E9 [1225-1232]	1.58	1	2	1	0	Medium	802.467	401.738	19.3773
	[R].GGQLQEQLTQQLSQALSSAVAGR.[L]		Q6P2E9	Q6P2E9 [1016-1038]	5.16	1	2	2	0	High	2370.24	790.751	35.3679
	[R].GGQLQEQLTQQLSQALSSAVAGR.[L]	1xDeamidated [Q10]	Q6P2E9	Q6P2E9 [1016-1038]	4.09	1	2	1	0	High	2371.22	1186.12	35.2942
	[R].GLLPGLLPAPADK.[L]		Q6P2E9	Q6P2E9 [679-691]	2.71	1	2	2	0	High	1261.75	631.379	29.9865
	[R].GLVSTLQSATEQMAATVAGSVR.[A]		Q6P2E9	Q6P2E9 [1176-1197]	4.89	1	2	3	0	High	2177.12	726.38	37.7439
	[R].GLVSTLQSATEQMAATVAGSVR.[A]	1xDeamidated [Q7]	Q6P2E9	Q6P2E9 [1176-1197]	2.33	1	2	1	0	High	2178.11	1089.56	37.707
	[K].GPGQVPTATSALSLELQEVEPLGLPQASPSR.[T]		Q6P2E9	Q6P2E9 [696-726]	2.26	1	2	1	0	High	3129.64	1043.88	33.7819
	[R].HNTPSLLEAALTQEASTPDSQVWPTAPDITR.[E]		Q6P2E9	Q6P2E9 [805-835]	5.55	1	2	1	0	High	3346.65	1116.22	32.941
	[R].HSQEELLQR.[L]		Q6P2E9	Q6P2E9 [966-974]	2.35	1	2	1	0	High	1139.58	570.294	18.0784
	[R].LCTQLEGLQSTVTGHVER.[A]	1xMethylthio [C2]	Q6P2E9	Q6P2E9 [975-992]	4.18	1	2	2	0	High	2016.98	673	28.5598
	[R].LGTQEYLQQLESHMK.[S]		Q6P2E9	Q6P2E9 [1143-1157]	3.31	1	2	3	0	High	1804.89	602.301	28.549
	[R].LSLMLHGLVTPSLP.[-]		Q6P2E9	Q6P2E9 [1388-1401]	1.42	1	2	1	0	Medium	1477.84	739.427	33.5069
	[K].LSYLEEAVMHLDHSDPITR.[D]		Q6P2E9	Q6P2E9 [1337-1355]	5.06	1	2	1	0	High	2226.09	557.277	31.1966
	[K].LTAVEGSMK.[E]		Q6P2E9	Q6P2E9 [1074-1082]	1.49	1	2	2	0	Medium	935.487	468.247	18.125
	[R].LTEHQVAEPPEDWPALIWQQQR.[E]		Q6P2E9	Q6P2E9 [938-959]	5.13	1	2	2	0	High	2671.33	891.114	31.2715
	[R].IVELPAPADFLSLSSETKPK.[L]		Q6P2E9	Q6P2E9 [572-591]	3.25	1	2	2	0	High	2142.17	714.728	31.4598
	[-].MASCASIDIEDATQHLR.[D]	1xMethylthio [C4]; 1xMet-loss+Acetyl [N-Term]	Q6P2E9	Q6P2E9 [1-17]	3.82	1	1	1	0	High	1817.82	909.412	30.9494
	[K].NLTDAIAR.[A]		Q6P2E9	Q6P2E9 [1093-1100]	1.51	1	2	1	0	Medium	873.479	437.243	21.0683
	[R].SPDVISSASTALSQDIPEIASEALSR.[G]	1xPhospho [S1]	Q6P2E9	Q6P2E9 [729-754]	2.46	1	2	2	0	High	2724.3	908.767	38.5876
	[R].SSHSTWPVDVSQIK.[Q]		Q6P2E9	Q6P2E9 [274-287]	2.43	1	1	2	0	High	1570.79	524.265	24.6226
	[R].TRSPDVISSASTALSQDIPEIASEALSR.[G]	1xPhospho [T1]	Q6P2E9	Q6P2E9 [727-754]	3.02	1	2	1	1	High	2981.45	994.486	35.7283
	[R].TRSPDVISSASTALSQDIPEIASEALSR.[G]	1xDeamidated [Q16]; 1xPhospho [S3]	Q6P2E9	Q6P2E9 [727-754]	4.03	1	2	1	1	High	2982.43	994.818	35.6534
High	60S ribosomal protein L5 OS=Homo sapiens OX=9606 GN=RPL5 PE=1 SV=3	Master Protein	P46777	RPL5	116.96	0	12	67	12	39	297	34.3
	Annotated Sequence	Modifications	Master Protein Accessions	Positions in Master Proteins	XCorr (by Search Engine): Sequest HT	# Protein Groups	# Proteins	# PSMs	# Missed Cleavages	Confidence	Theo. MH+ [Da]	m/z [Da] (by Search Engine): Sequest HT	RT [min] (by Search Engine): Sequest HT
	[R].DIICQIAYAR.[I]	1xMethylthio [C4]	P46777	P46777 [59-68]	1.54	1	1	1	0	Medium	1211.59	606.296	30.9086
	[K].EFNAEVHR.[K]		P46777	P46777 [189-196]	2.34	1	1	3	0	High	1001.48	501.244	16.9353
	[K].EFNAEVHR.[K]	1xDeamidated [N3]	P46777	P46777 [189-196]	2.09	1	1	5	0	High	1002.46	501.736	17.2853
	[R].ENPVYEK.[K]		P46777	P46777 [249-255]	1.99	1	1	8	0	High	878.425	439.716	16.0907
	[R].FPGYDSESK.[E]		P46777	P46777 [180-188]	2	1	1	4	0	High	1029.45	515.23	19.8975
	[K].GAVDGGLSIPHSTK.[R]		P46777	P46777 [165-178]	4.07	1	1	9	0	High	1338.7	446.905	20.4985
	[K].HIMGQNVADYMR.[Y]		P46777	P46777 [198-209]	2.51	1	1	2	0	High	1434.66	478.892	25.0282
	[K].HIMGQNVADYMR.[Y]	1xOxidation [M3]	P46777	P46777 [198-209]	1.52	1	1	1	0	Medium	1450.66	725.831	21.8804
	[K].NSVTPDMMEEMYK.[K]		P46777	P46777 [229-241]	3.19	1	1	4	0	High	1574.65	787.829	26.651
	[K].NSVTPDMMEEMYK.[K]	1xDeamidated [N1]	P46777	P46777 [229-241]	2.68	1	1	3	0	High	1575.64	788.322	29.0454
	[K].NSVTPDMMEEMYK.[K]	1xOxidation [M7]	P46777	P46777 [229-241]	2.24	1	1	3	0	High	1590.65	795.828	23.6192
	[K].QFSQYIK.[N]		P46777	P46777 [222-228]	1.86	1	1	3	0	High	913.478	457.242	21.2939
	[K].RFPGYDSESK.[E]		P46777	P46777 [179-188]	2.98	1	1	4	1	High	1185.55	593.28	18.519
	[K].TDYYAR.[K]		P46777	P46777 [28-33]	1.72	1	1	6	0	High	788.357	394.682	16.5875
	[K].VGLTNYAAAYCTGLLLAR.[R]	1xMethylthio [C11]	P46777	P46777 [90-107]	3.78	1	1	4	0	High	1915.98	958.491	37.4612
	[R].YLMEEDEDAYK.[K]		P46777	P46777 [210-220]	2.36	1	1	4	0	High	1405.58	703.295	22.9003
	[R].YLMEEDEDAYK.[K]	1xOxidation [M3]	P46777	P46777 [210-220]	2.32	1	1	3	0	High	1421.58	711.292	20.3448
High	Isoleucine--tRNA ligase, cytoplasmic OS=Homo sapiens OX=9606 GN=IARS1 PE=1 SV=2	Master Protein	P41252	IARS	102.21	0	29	52	29	26	1262	144.4
	Annotated Sequence	Modifications	Master Protein Accessions	Positions in Master Proteins	XCorr (by Search Engine): Sequest HT	# Protein Groups	# Proteins	# PSMs	# Missed Cleavages	Confidence	Theo. MH+ [Da]	m/z [Da] (by Search Engine): Sequest HT	RT [min] (by Search Engine): Sequest HT
	[R].AEPDHMVLGK.[R]		P41252	P41252 [894-903]	1.52	1	1	1	0	Medium	1096.55	548.776	18.7776
	[K].APLKPYPVSPSDK.[V]		P41252	P41252 [1039-1051]	2.95	1	1	2	0	High	1398.76	466.926	19.3723
	[K].DVLLPWYNAYR.[F]		P41252	P41252 [651-661]	2.01	1	1	1	0	High	1409.72	705.365	32.6247
	[K].EEEIEFLYNENTVR.[E]		P41252	P41252 [673-686]	2.43	1	1	1	0	High	1784.83	892.918	28.5987
	[K].EEEIEFLYNENTVR.[E]	1xDeamidated [N9]	P41252	P41252 [673-686]	1.67	1	1	1	0	Medium	1785.82	893.416	28.6922
	[R].EFEDAFPADFIAEGIDQTR.[G]		P41252	P41252 [547-565]	2.84	1	1	5	0	High	2170.99	724.331	34.4915
	[K].EIVVIHQDPEALK.[D]		P41252	P41252 [849-861]	3.54	1	1	3	0	High	1490.82	745.914	22.5635
	[R].ESPNITDR.[W]		P41252	P41252 [687-694]	1.66	1	1	1	0	Medium	931.448	466.228	16.5406
	[R].ESVDHLTIPSR.[C]		P41252	P41252 [501-511]	2.8	1	1	3	0	High	1253.65	418.554	21.292
	[R].FGWDCHGLPVEYEIDK.[T]	1xMethylthio [C5]	P41252	P41252 [83-98]	4	1	1	1	0	High	1953.85	651.956	31.5526
	[R].FLIQNVLR.[L]		P41252	P41252 [662-669]	2.21	1	1	1	0	High	1002.61	501.808	29.0925
	[K].FVDILTNWYVR.[M]		P41252	P41252 [726-736]	2.35	1	1	1	0	High	1425.75	713.379	33.5358
	[K].GSELEITLTR.[G]		P41252	P41252 [1062-1071]	2	1	1	1	0	High	1118.61	559.805	24.9413
	[K].LESDYEILER.[F]		P41252	P41252 [269-278]	1.94	1	1	2	0	High	1266.62	633.81	24.8802
	[K].LFLNETQTQEITEDIPVK.[T]		P41252	P41252 [1227-1244]	3.26	1	1	2	0	High	2118.1	1059.55	30.5163
	[R].LYLINSPVVR.[A]		P41252	P41252 [625-634]	1.3	1	1	1	0	Medium	1173.7	587.354	27.113
	[R].LYLINSPVVR.[A]	1xDeamidated [N5]	P41252	P41252 [625-634]	1.65	1	1	1	0	Medium	1174.68	587.845	27.8931
	[R].LYTVVPR.[L]		P41252	P41252 [716-722]	1.56	1	1	1	0	Medium	847.504	424.256	21.6137
	[-].MLQQVPENINFPAEEEK.[I]	1xAcetyl [N-Term]	P41252	P41252 [1-17]	2.47	1	1	2	0	High	2057.98	686.665	32.2957
	[R].NNDLCYWVPELVR.[E]	1xMethylthio [C5]	P41252	P41252 [429-441]	2.8	1	1	2	0	High	1666.77	833.889	35.5868
	[R].NNDLCYWVPELVR.[E]	1xDeamidated [N2]; 1xMethylthio [C5]	P41252	P41252 [429-441]	1.46	1	1	1	0	Medium	1667.76	834.381	38.4751
	[K].SVVTSIFGVK.[N]		P41252	P41252 [1116-1125]	1.97	1	1	1	0	High	1036.6	518.806	29.309
	[K].TESAVSQMQSVIELGR.[V]		P41252	P41252 [818-833]	3.41	1	1	1	0	High	1734.87	867.939	29.7571
	[K].TGTIVVEGHELHDEDIR.[L]		P41252	P41252 [930-946]	3.74	1	1	3	0	High	1919.95	640.653	22.1136
	[R].VENMVDQLLR.[N]		P41252	P41252 [419-428]	2.65	1	1	2	0	High	1216.64	608.822	28.7989
	[K].VLIDPVSVQDK.[D]		P41252	P41252 [786-796]	2.31	1	1	1	0	High	1212.68	606.846	23.9543
	[K].VTLSTDK.[N]		P41252	P41252 [879-885]	1.44	1	1	1	0	Medium	763.42	382.213	16.0628
	[R].YAHQSGFHVDR.[R]		P41252	P41252 [71-81]	2.88	1	1	1	0	High	1316.61	439.542	17.6369
	[K].YGADALR.[L]		P41252	P41252 [618-624]	1.81	1	1	2	0	High	765.389	383.198	18.2749
	[K].YIIEELNVR.[K]		P41252	P41252 [869-877]	2.07	1	1	4	0	High	1148.63	574.819	26.8701
	[K].YRPLFDYFLK.[C]		P41252	P41252 [289-298]	2.7	1	1	1	0	High	1361.73	454.58	32.1151
	[R].YSAEWK.[S]		P41252	P41252 [127-132]	1.3	1	1	1	0	Medium	783.367	392.187	18.8794
High	Nucleoprotein TPR OS=Homo sapiens OX=9606 GN=TPR PE=1 SV=3	Master Protein	P12270	TPR	99.25	0	34	50	34	16	2363	267.1
	Annotated Sequence	Modifications	Master Protein Accessions	Positions in Master Proteins	XCorr (by Search Engine): Sequest HT	# Protein Groups	# Proteins	# PSMs	# Missed Cleavages	Confidence	Theo. MH+ [Da]	m/z [Da] (by Search Engine): Sequest HT	RT [min] (by Search Engine): Sequest HT
	[K].AIQDHLLEVEQSK.[D]		P12270	P12270 [323-335]	4.09	1	2	2	0	High	1509.79	755.399	23.1446
	[R].ASTALSNEQQAR.[R]		P12270	P12270 [1054-1065]	2.49	1	1	1	0	High	1275.63	638.318	15.7029
	[R].DEEVSSADISSSSEVISQHLVSYR.[N]		P12270	P12270 [518-541]	2.3	1	2	1	0	High	2624.23	875.415	28.5615
	[K].DPDTEEYR.[K]		P12270	P12270 [1348-1355]	1.77	1	1	2	0	High	1024.42	512.715	16.7992
	[K].EDVDDLVSQLR.[Q]		P12270	P12270 [932-942]	2.46	1	1	1	0	High	1288.64	644.822	29.104
	[K].EGVQGPLNVSLSEEGK.[S]		P12270	P12270 [1176-1191]	2.58	1	1	1	0	High	1642.83	821.92	25.0095
	[K].ELEIAQDR.[N]		P12270	P12270 [98-105]	1.86	1	2	1	0	High	973.495	487.251	19.6039
	[K].ELENANDLLSATK.[R]		P12270	P12270 [352-364]	1.69	1	2	1	0	High	1417.72	709.36	24.8834
	[R].ELQELQDSLNAER.[E]		P12270	P12270 [1234-1246]	3.09	1	1	2	0	High	1544.76	772.88	24.5801
	[K].ESAEFQTQLEK.[K]		P12270	P12270 [996-1006]	2.48	1	1	1	0	High	1309.63	655.317	20.9359
	[K].ETLNQAETK.[S]		P12270	P12270 [1481-1489]	1.77	1	1	2	0	High	1033.52	517.262	15.2825
	[K].FLADQQSEIDGLK.[G]		P12270	P12270 [28-40]	1.9	1	2	1	0	High	1463.74	732.373	24.9776
	[R].GQNLLLTNLQTIQGILER.[S]		P12270	P12270 [811-828]	4.47	1	1	2	0	High	2024.15	1012.58	37.4625
	[K].HVEDLLTK.[L]		P12270	P12270 [253-260]	1.76	1	2	1	0	High	954.525	477.766	20.555
	[R].KLELDILPLQEANAELSEK.[S]		P12270	P12270 [1299-1317]	3.81	1	1	1	1	High	2153.17	718.396	31.5565
	[K].LAVAEVR.[A]		P12270	P12270 [774-780]	1.68	1	1	1	0	Medium	757.457	379.232	19.0274
	[K].IAVEAQNK.[Y]		P12270	P12270 [1074-1081]	1.71	1	1	2	0	High	872.484	436.743	15.2394
	[K].LDELQASDVSVK.[Y]		P12270	P12270 [166-177]	2.68	1	2	1	0	High	1303.67	652.34	22.3119
	[K].LENEVEQR.[H]		P12270	P12270 [855-862]	1.68	1	1	1	0	Medium	1016.5	508.754	15.9213
	[R].LEQDLQQMQAK.[V]		P12270	P12270 [1286-1296]	2.53	1	1	1	0	High	1331.66	666.334	20.008
	[K].IIDIQEK.[V]		P12270	P12270 [1421-1427]	1.6	1	1	1	0	Medium	858.493	429.75	19.6113
	[K].LLEEDVK.[R]		P12270	P12270 [1327-1333]	1.57	1	1	1	0	Medium	845.461	423.234	18.9858
	[K].LQEQVTDLR.[S]		P12270	P12270 [700-708]	2.43	1	2	2	0	High	1101.59	551.299	20.4145
	[K].IQNEQLEK.[L]		P12270	P12270 [692-699]	1.83	1	2	2	0	High	1001.53	501.267	15.8043
	[R].IQQLTEEIGR.[L]		P12270	P12270 [1368-1377]	2.36	1	1	2	0	High	1186.64	593.825	22.027
	[R].LSQELEYLTEDVK.[R]		P12270	P12270 [134-146]	1.82	1	2	1	0	High	1566.79	783.898	28.846
	[R].LSQELEYLTEDVK.[R]	1xDeamidated [Q3]	P12270	P12270 [134-146]	3.13	1	2	1	0	High	1567.77	784.398	28.7216
	[-].MAAVLQQVLER.[T]	1xMet-loss+Acetyl [N-Term]	P12270	P12270 [1-11]	2.87	1	2	3	0	High	1168.67	584.837	35.3096
	[R].NLQEQTVQLQSELSR.[L]		P12270	P12270 [1513-1527]	2.22	1	1	1	0	High	1772.91	886.956	26.8523
	[K].SLESQVENLQK.[T]		P12270	P12270 [1492-1502]	2.05	1	1	1	0	High	1274.66	637.833	23.8145
	[K].SQEQILEILR.[F]		P12270	P12270 [1192-1201]	2.31	1	1	1	0	High	1228.69	614.849	29.1465
	[K].TLSSVQNEVQEALQR.[A]		P12270	P12270 [1039-1053]	2.49	1	1	2	0	High	1701.88	851.446	28.6462
	[K].TQYEELK.[A]		P12270	P12270 [1443-1449]	1.73	1	1	2	0	High	910.452	455.729	17.6394
	[R].TTQEEQLR.[Q]		P12270	P12270 [1536-1543]	1.55	1	1	2	0	Medium	1004.5	502.754	15.2376
	[R].VLLMELEEAR.[G]		P12270	P12270 [502-511]	2.1	1	2	2	0	High	1202.64	601.826	28.8002
High	Tubulin beta chain OS=Homo sapiens OX=9606 GN=TUBB PE=1 SV=2	Master Protein	P07437	TUBB	99.02	0	10	34	4	36	444	49.6
	Annotated Sequence	Modifications	Master Protein Accessions	Positions in Master Proteins	XCorr (by Search Engine): Sequest HT	# Protein Groups	# Proteins	# PSMs	# Missed Cleavages	Confidence	Theo. MH+ [Da]	m/z [Da] (by Search Engine): Sequest HT	RT [min] (by Search Engine): Sequest HT
	[R].AILVDLEPGTMDSVR.[S]		P07437	P07437 [63-77]	3.15	1	4	3	0	High	1615.84	808.422	29.5509
	[R].ALTVPELTQQVFDAK.[N]		P07437	P07437 [283-297]	3.04	1	1	5	0	High	1659.9	553.97	31.1311
	[K].EVDEQMLNVQNK.[N]		P07437; P68371	P07437 [325-336]; P68371 [325-336]	2.73	2	4	1	0	High	1446.69	723.849	21.9099
	[K].EVDEQMLNVQNK.[N]	1xOxidation [M6]	P07437; P68371	P07437 [325-336]; P68371 [325-336]	2.08	2	4	1	0	High	1462.68	731.846	19.0504
	[K].FWEVISDEHGIDPTGTYHGDSDLQLDR.[I]		P07437	P07437 [20-46]	5.14	1	1	3	0	High	3102.41	776.358	29.3993
	[K].GHYTEGAELVDSVLDVVR.[K]		P07437; P68371	P07437 [104-121]; P68371 [104-121]	5.55	2	6	7	0	High	1958.98	979.996	33.5837
	[R].LHFFMPGFAPLTSR.[G]		P07437; P68371	P07437 [263-276]; P68371 [263-276]	3.83	2	8	4	0	High	1620.84	540.951	32.6284
	[R].ISVYYNEATGGK.[Y]		P07437	P07437 [47-58]	2.91	1	1	2	0	High	1301.64	651.322	21.3745
	[R].ISVYYNEATGGK.[Y]	1xDeamidated [N6]	P07437	P07437 [47-58]	1.98	1	1	1	0	High	1302.62	651.816	21.6336
	[K].NSSYFVEWIPNNVK.[TV]	1xDeamidated [N]	P07437; P68371	P07437 [337-350]; P68371 [337-350]	2.29	2	8	3	0	High	1697.82	849.42	30.6339
	[K].NSSYFVEWIPNNVK.[TV]	2xDeamidated [N1; N11]	P07437; P68371	P07437 [337-350]; P68371 [337-350]	1.9	2	8	1	0	High	1698.8	849.903	34.019
	[R].SGPFGQIFRPDNFVFGQSGAGNNWAK.[G]		P07437; P68371	P07437 [78-103]; P68371 [78-103]	4.17	2	5	1	0	High	2798.34	933.453	32.9976
	[R].YLTVAAVFR.[G]		P07437; P68371	P07437 [310-318]; P68371 [310-318]	1.74	2	3	2	0	High	1039.59	520.301	28.9527
High	Heterogeneous nuclear ribonucleoprotein M OS=Homo sapiens OX=9606 GN=HNRNPM PE=1 SV=3	Master Protein	P52272	HNRNPM	94.19	0	28	53	28	41	730	77.5
	Annotated Sequence	Modifications	Master Protein Accessions	Positions in Master Proteins	XCorr (by Search Engine): Sequest HT	# Protein Groups	# Proteins	# PSMs	# Missed Cleavages	Confidence	Theo. MH+ [Da]	m/z [Da] (by Search Engine): Sequest HT	RT [min] (by Search Engine): Sequest HT
	[R].AFITNIPFDVK.[W]		P52272	P52272 [73-83]	2.57	1	2	2	0	High	1264.69	632.85	30.4111
	[R].FEPYANPTK.[R]		P52272	P52272 [61-69]	1.56	1	2	1	0	Medium	1066.52	533.764	19.7529
	[K].FESPEVAER.[A]		P52272	P52272 [699-707]	2.23	1	2	2	0	High	1063.51	532.259	19.5052
	[R].FGSGMNMGR.[I]		P52272	P52272 [363-371]	2.42	1	2	2	0	High	956.408	478.708	20.0509
	[R].FGSGMNMGR.[I]	1xDeamidated [N6]	P52272	P52272 [363-371]	1.56	1	2	1	0	Medium	957.392	479.199	20.5089
	[R].GCAVVEFK.[M]	1xMethylthio [C2]	P52272	P52272 [113-120]	1.65	1	2	1	0	Medium	898.416	449.711	24.6779
	[R].LGGAGMER.[M]		P52272	P52272 [411-418]	2.37	1	2	2	0	High	790.388	395.698	16.2482
	[R].INEILSNALK.[R]	1xDeamidated [N7]	P52272	P52272 [372-381]	1.99	1	2	1	0	High	1115.63	558.32	24.9871
	[-].MAAGVEAAAEVAATEIK.[M]	1xMet-loss+Acetyl [N-Term]	P52272	P52272 [1-17]	4.9	1	2	3	0	High	1542.8	771.904	33.9139
	[R].MAAPIDR.[V]		P52272	P52272 [497-503]	2.03	1	2	2	0	High	773.397	387.202	17.7763
	[R].MATGLER.[M]		P52272	P52272 [551-557]	1.77	1	2	3	0	High	777.392	389.2	17.1804
	[R].MGAGLGHGMDR.[V]		P52272	P52272 [419-429]	2.62	1	2	1	0	High	1101.49	551.251	18.4242
	[R].MGAGMGFGLER.[M]		P52272	P52272 [486-496]	2.25	1	2	1	0	High	1125.52	563.263	25.9406
	[R].MGANNLER.[M]		P52272	P52272 [558-565]	1.85	1	2	1	0	High	904.431	452.719	16.895
	[R].MGANNLER.[M]	1xDeamidated [N4]	P52272	P52272 [558-565]	1.8	1	2	2	0	High	905.415	453.211	17.0363
	[R].MGANSLER.[M]	1xDeamidated [N4]	P52272	P52272 [571-578]; [584-591]	2.36	1	2	4	0	High	878.404	439.705	17.2365
	[K].MGGMEGPFGGGMENMGR.[F]		P52272	P52272 [346-362]	1.97	1	2	1	0	High	1714.68	857.845	27.9103
	[R].MGLAMGGGGGASFDR.[A]		P52272	P52272 [607-621]	1.46	1	2	1	0	Medium	1383.61	692.312	24.8056
	[R].MGLSMER.[M]		P52272	P52272 [525-531]	2.18	1	2	1	0	High	823.38	412.193	20.4735
	[R].MGPAIER.[M]		P52272	P52272 [518-524]	1.68	1	2	2	0	Medium	773.397	387.202	18.0723
	[R].MGPAMGPALGAGIER.[M]		P52272	P52272 [592-606]	2.76	1	2	1	0	High	1427.71	714.359	25.4538
	[R].MGPAMGPALGAGIER.[M]	1xOxidation [M1]	P52272	P52272 [592-606]	1.97	1	2	1	0	High	1443.71	722.36	23.8781
	[R].MGPLGLDHMASSIER.[M]		P52272	P52272 [457-471]	3.13	1	2	1	0	High	1613.78	538.598	27.2943
	[R].MGPVMDR.[M]		P52272	P52272 [544-550]	1.73	1	2	2	0	High	805.37	403.188	18.4328
	[R].MGQTMER.[I]		P52272	P52272 [472-478]	2.13	1	2	2	0	High	852.37	426.689	15.0516
	[R].MVPAGMGAGLER.[M]		P52272	P52272 [532-543]	2.01	1	2	2	0	High	1188.59	594.797	22.6582
	[R].NLPFDFTWK.[M]		P52272	P52272 [659-667]	1.76	1	2	2	0	High	1167.58	584.295	32.1975
	[K].QGGGGGGGSVPGIER.[M]		P52272	P52272 [389-403]	2.48	1	2	1	0	High	1284.63	642.819	18.731
	[K].VGEVTYVELLMDAEGK.[S]		P52272	P52272 [95-110]	2.99	1	2	2	0	High	1752.87	876.941	33.5921
	[R].VGQTIER.[M]		P52272	P52272 [504-510]	2.13	1	2	3	0	High	802.442	401.724	15.2339
	[R].VGSEIER.[M]		P52272	P52272 [430-436]	1.99	1	2	2	0	High	789.41	395.209	15.4615
High	Endoplasmic reticulum chaperone BiP OS=Homo sapiens OX=9606 GN=HSPA5 PE=1 SV=2	Master Protein	P11021	HSPA5	94.09	0	20	43	18	40	654	72.3
	Annotated Sequence	Modifications	Master Protein Accessions	Positions in Master Proteins	XCorr (by Search Engine): Sequest HT	# Protein Groups	# Proteins	# PSMs	# Missed Cleavages	Confidence	Theo. MH+ [Da]	m/z [Da] (by Search Engine): Sequest HT	RT [min] (by Search Engine): Sequest HT
	[K].DAGTIAGLNVMR.[I]		P11021	P11021 [186-197]	2.59	1	1	2	0	High	1217.63	609.32	26.6494
	[K].DNHLLGTFDLTGIPPAPR.[G]		P11021	P11021 [475-492]	2.87	1	1	4	0	High	1934.01	645.344	30.925
	[K].ELEEIVQPIISK.[L]		P11021	P11021 [622-633]	2.83	1	1	2	0	High	1397.79	699.398	27.9703
	[K].ETAEAYLGK.[K]		P11021	P11021 [155-163]	2.18	1	1	2	0	High	981.489	491.248	19.8003
	[K].FEELNMDLFR.[S]		P11021	P11021 [327-336]	2.23	1	1	1	0	High	1313.62	657.315	31.3239
	[R].IEIESFYEGEDFSETLTR.[A]		P11021	P11021 [307-324]	1.44	1	1	1	0	Medium	2164.99	1083	31.819
	[K].IEWLESHQDADIEDFK.[A]		P11021	P11021 [602-617]	4.47	1	1	1	0	High	1974.91	658.975	28.1288
	[R].IINEPTAAAIAYGLDK.[KRG]		P11142; P11021	P11142 [172-187]; P11021 [198-213]	4.39	2	5	6	0	High	1659.9	553.97	28.6191
	[K].ITITNDQNR.[L]		P11021	P11021 [524-532]	2.04	1	1	2	0	High	1074.55	537.779	17.3392
	[K].ITITNDQNR.[L]	1xDeamidated [N5]	P11021	P11021 [524-532]	2.13	1	1	1	0	High	1075.54	538.272	18.1764
	[R].ITPSYVAFTPEGER.[L]		P11021	P11021 [61-74]	1.94	1	1	1	0	High	1566.78	783.893	25.6155
	[K].LYGSAGPPPTGEEDTAEK.[D]		P11021	P11021 [634-651]	1.8	1	1	1	0	High	1818.84	909.923	20.0197
	[K].NQLTSNPENTVFDAK.[R]		P11021	P11021 [82-96]	3.05	1	1	2	0	High	1677.81	839.407	23.6668
	[R].NTVVPTK.[K]		P11021	P11021 [440-446]	1.3	1	1	1	0	Medium	758.441	379.724	15.4622
	[K].SDIDEIVLVGGSTR.[I]		P11021	P11021 [354-367]	2.86	1	1	1	0	High	1460.76	730.884	28.0962
	[K].SQIFSTASDNQPTVTIK.[V]		P11021	P11021 [448-464]	2.89	1	1	3	0	High	1836.93	918.971	24.6987
	[K].TKPYIQVDIGGGQTK.[T]		P11021	P11021 [124-138]	2.71	1	1	1	0	High	1604.86	535.626	22.1205
	[R].TWNDPSVQQDIK.[F]		P11021	P11021 [102-113]	2.66	1	1	2	0	High	1430.69	715.85	22.4363
	[RK].VEIIANDQGNR.[TI]		P11142; P11021; P0DMV9	P11142 [26-36]; P11021 [50-60]; P0DMV9 [26-36]	2.47	3	9	5	0	High	1228.63	614.817	19.1172
	[RK].VEILANDQGNR.[TI]	1xDeamidated [N/Q]	P11142; P11021; P0DMV9	P11142 [26-36]; P11021 [50-60]; P0DMV9 [26-36]	2.61	3	9	7	0	High	1229.61	615.31	20.1417
	[K].VLEDSDLK.[K]		P11021	P11021 [345-352]	1.96	1	1	3	0	High	918.478	459.742	18.7734
	[K].VYEGERPLTK.[D]		P11021	P11021 [465-474]	2.35	1	1	1	0	High	1191.64	397.884	17.1228
High	Tubulin alpha-1B chain OS=Homo sapiens OX=9606 GN=TUBA1B PE=1 SV=1	Master Protein	P68363	TUBA1B	90.74	0	15	42	2	40	451	50.1
	Annotated Sequence	Modifications	Master Protein Accessions	Positions in Master Proteins	XCorr (by Search Engine): Sequest HT	# Protein Groups	# Proteins	# PSMs	# Missed Cleavages	Confidence	Theo. MH+ [Da]	m/z [Da] (by Search Engine): Sequest HT	RT [min] (by Search Engine): Sequest HT
	[R].AVFVDLEPTVIDEVR.[T]		Q71U36; P68363	Q71U36 [65-79]; P68363 [65-79]	4.38	2	5	2	0	High	1701.91	851.458	31.6079
	[K].DVNAAIATIK.[T]		Q71U36; P68363	Q71U36 [327-336]; P68363 [327-336]	1.6	2	8	1	0	Medium	1015.58	508.292	23.3456
	[K].EDAANNYAR.[G]		Q71U36; P68363	Q71U36 [97-105]; P68363 [97-105]	2.46	2	13	5	0	High	1023.45	512.228	15.1839
	[K].EDAANNYAR.[G]	1xDeamidated [N5]	Q71U36; P68363	Q71U36 [97-105]; P68363 [97-105]	2.21	2	13	4	0	High	1024.43	512.72	14.9109
	[R].EDMAALEK.[D]		Q71U36; P68363	Q71U36 [423-430]; P68363 [423-430]	2.07	2	7	3	0	High	906.424	453.716	19.4045
	[K].EIIDLVLDR.[I]		Q71U36; P68363	Q71U36 [113-121]; P68363 [113-121]	2.09	2	4	3	0	High	1085.62	543.314	30.6869
	[R].FDGALNVDLTEFQTNLVPYPR.[I]		Q71U36; P68363	Q71U36 [244-264]; P68363 [244-264]	1.7	2	12	1	0	High	2409.21	1205.11	34.7563
	[K].FDLMYAK.[RW]		Q71U36; P68363	Q71U36 [395-401]; P68363 [395-401]	1.57	2	13	1	0	Medium	887.433	444.22	24.9567
	[R].GHYTIGK.[E]		Q71U36; P68363	Q71U36 [106-112]; P68363 [106-112]	1.65	2	9	2	0	Medium	775.41	388.209	15.4634
	[R].IHFPLATYAPVISAEK.[A]		Q71U36; P68363	Q71U36 [265-280]; P68363 [265-280]	3.17	2	10	3	0	High	1756.96	586.326	29.9111
	[R].LISQIVSSITASLR.[F]		P68363	P68363 [230-243]	3.46	1	8	6	0	High	1487.88	744.444	36.4798
	[R].LSVDYGK.[K]		Q71U36; P68363	Q71U36 [157-163]; P68363 [157-163]	1.68	2	8	3	0	Medium	781.409	391.207	18.969
	[R].NLDIERPTYTNLNR.[L]		Q71U36; P68363	Q71U36 [216-229]; P68363 [216-229]	2.82	2	11	1	0	High	1718.88	859.944	23.1904
	[R].QIFHPEQLITGK.[E]		Q71U36; P68363	Q71U36 [85-96]; P68363 [85-96]	3.1	2	13	3	0	High	1410.77	470.929	27.0576
	[R].SIQFVDWCPTGFK.[V]	1xMethylthio [C8]	P68363	P68363 [340-352]	2.97	1	4	2	0	High	1573.72	787.362	34.2193
	[K].TIGGGDDSFNTFFSETGAGK.[H]		Q71U36; P68363	Q71U36 [41-60]; P68363 [41-60]	3.32	2	8	3	0	High	2007.89	1004.45	30.0958
High	Annexin A2 OS=Homo sapiens OX=9606 GN=ANXA2 PE=1 SV=2	Master Protein	P07355	ANXA2	87.47	0	13	31	13	47	339	38.6
	Annotated Sequence	Modifications	Master Protein Accessions	Positions in Master Proteins	XCorr (by Search Engine): Sequest HT	# Protein Groups	# Proteins	# PSMs	# Missed Cleavages	Confidence	Theo. MH+ [Da]	m/z [Da] (by Search Engine): Sequest HT	RT [min] (by Search Engine): Sequest HT
	[R].AEDGSVIDYELIDQDAR.[D]		P07355	P07355 [180-196]	2.99	1	2	3	0	High	1908.88	954.945	28.4705
	[K].DIISDTSGDFR.[K]		P07355	P07355 [158-168]	2.45	1	3	3	0	High	1225.57	613.288	25.8006
	[K].GDLENAFLNLVQCIQNKPLYFADR.[L]	1xMethylthio [C13]	P07355	P07355 [250-273]	3.72	1	2	1	0	High	2827.39	943.136	40.287
	[K].GLGTDEDSLIEIICSR.[T]	1xMethylthio [C14]	P07355	P07355 [120-135]	3.8	1	3	3	0	High	1766.83	883.918	37.3471
	[K].GVDEVTIVNILTNR.[S]		P07355	P07355 [50-63]	3.57	1	2	2	0	High	1542.85	771.928	32.7206
	[K].LSLEGDHSTPPSAYGSVK.[A]		P07355	P07355 [11-28]	3.86	1	3	1	0	High	1844.9	615.64	21.816
	[R].LYDSMK.[G]		P07355	P07355 [274-279]	1.37	1	2	1	0	Medium	756.36	378.683	17.5314
	[-].MSTVHEILCK.[L]	1xMethylthio [C9]; 1xMet-loss+Acetyl [N-Term]	P07355	P07355 [1-10]	3.13	1	2	2	0	High	1117.54	559.273	25.9178
	[R].RAEDGSVIDYELIDQDAR.[D]		P07355	P07355 [179-196]	4.6	1	2	2	1	High	2064.98	689.001	26.8355
	[K].SALSGHLETVILGLLK.[T]		P07355	P07355 [89-104]	4.56	1	3	7	0	High	1650.98	825.994	36.4467
	[R].SEVDMLK.[I]		P07355	P07355 [296-302]	1.82	1	3	1	0	High	821.407	411.207	20.3024
	[R].TNQELQEINR.[V]		P07355	P07355 [136-145]	2.81	1	3	2	0	High	1244.62	622.815	19.1135
	[R].TNQELQEINR.[V]	1xDeamidated [N2]	P07355	P07355 [136-145]	2	1	3	1	0	High	1245.61	623.307	19.9285
	[K].TPAQYDASELK.[A]		P07355	P07355 [105-115]	3.04	1	3	2	0	High	1222.6	611.801	19.7542
High	Aspartate--tRNA ligase, cytoplasmic OS=Homo sapiens OX=9606 GN=DARS1 PE=1 SV=2	Master Protein	P14868	DARS	85.69	0	18	43	18	41	501	57.1
	Annotated Sequence	Modifications	Master Protein Accessions	Positions in Master Proteins	XCorr (by Search Engine): Sequest HT	# Protein Groups	# Proteins	# PSMs	# Missed Cleavages	Confidence	Theo. MH+ [Da]	m/z [Da] (by Search Engine): Sequest HT	RT [min] (by Search Engine): Sequest HT
	[R].ALHHGIDLEK.[I]		P14868	P14868 [442-451]	2.88	1	2	3	0	High	1132.61	378.209	18.4749
	[R].ATVNQDTR.[L]		P14868	P14868 [172-179]	1.67	1	2	4	0	Medium	904.448	452.728	13.4584
	[R].EAGVEMGDEDDLSTPNEK.[L]		P14868	P14868 [357-374]	2.86	1	2	2	0	High	1935.81	968.411	22.288
	[K].ESIVDVEGVVR.[K]		P14868	P14868 [111-121]	2.41	1	2	1	0	High	1201.64	601.325	25.6916
	[K].FAANINK.[E]		P14868	P14868 [104-110]	1.91	1	2	2	0	High	777.425	389.216	17.4467
	[R].FGAPPHAGGGIGLER.[V]		P14868	P14868 [461-475]	1.85	1	2	1	0	High	1435.74	718.376	21.831
	[R].FQTEIQTVNK.[Q]		P14868	P14868 [321-330]	2.67	1	2	2	0	High	1207.63	604.32	20.249
	[R].GEEILSGAQR.[I]		P14868	P14868 [422-431]	2.45	1	2	3	0	High	1059.54	530.276	19.2148
	[R].LEYCEALAMLR.[E]	1xMethylthio [C4]	P14868	P14868 [346-356]	1.54	1	2	1	0	Medium	1357.63	679.32	33.7845
	[R].IHDPQLLTER.[A]		P14868	P14868 [432-441]	2.7	1	2	3	0	High	1221.66	407.891	21.0043
	[R].LPLQLDDAVRPEAEGEEEGR.[A]		P14868	P14868 [152-171]	4	1	2	6	0	High	2223.09	741.701	25.6297
	[R].LPLQLDDAVRPEAEGEEEGR.[A]	1xDeamidated [Q4]	P14868	P14868 [152-171]	3.59	1	2	4	0	High	2224.07	742.035	25.6245
	[R].LQSGICHLFR.[E]	1xMethylthio [C6]	P14868	P14868 [198-207]	2.33	1	2	1	0	High	1219.61	407.207	29.5236
	[K].IYVISLAEPR.[L]		P14868	P14868 [142-151]	2.23	1	2	1	0	High	1160.67	580.834	27.7038
	[R].TSTSQAVFR.[L]		P14868	P14868 [189-197]	2.32	1	2	3	0	High	996.511	498.759	18.3861
	[K].VFSIGPVFR.[A]		P14868	P14868 [265-273]	1.8	1	2	1	0	High	1021.58	511.295	29.3538
	[R].VTMLFLGLHNVR.[Q]		P14868	P14868 [476-487]	2.02	1	2	1	0	Medium	1399.79	467.267	29.4997
	[K].YDTDFYILDK.[Y]		P14868	P14868 [384-393]	2.69	1	2	2	0	High	1292.6	646.806	28.7707
	[R].YGISSMIQSQEKPDR.[V]		P14868	P14868 [29-43]	2.56	1	1	2	0	High	1738.84	869.924	23.2667
High	Spectrin beta chain, non-erythrocytic 2 OS=Homo sapiens OX=9606 GN=SPTBN2 PE=1 SV=3	Master Protein	O15020	SPTBN2	84.97	0	42	50	34	21	2390	271.2
	Annotated Sequence	Modifications	Master Protein Accessions	Positions in Master Proteins	XCorr (by Search Engine): Sequest HT	# Protein Groups	# Proteins	# PSMs	# Missed Cleavages	Confidence	Theo. MH+ [Da]	m/z [Da] (by Search Engine): Sequest HT	RT [min] (by Search Engine): Sequest HT
	[R].AAELQAQWER.[L]		O15020	O15020 [722-731]	2.29	1	2	1	0	High	1201.6	601.303	21.9242
	[K].ALAQEDQGAGEVER.[T]		O15020	O15020 [1448-1461]	2.86	1	2	1	0	High	1472.7	736.853	18.2964
	[R].ALGAAAAGPELAELQEMWK.[R]		O15020	O15020 [1553-1571]	3.21	1	2	1	0	High	1955.99	978.499	33.6031
	[R].AQGSVAFDYR.[K]		O15020	O15020 [2281-2290]	1.42	1	2	1	0	Medium	1113.53	557.269	21.5549
	[R].DLEAIAAR.[V]		O15020	O15020 [1007-1014]	1.67	1	2	1	0	Medium	858.468	429.737	21.7502
	[R].DLNAAEALQR.[R]		O15020	O15020 [1831-1840]	2.64	1	2	1	0	High	1100.57	550.788	22.5659
	[K].DLTSVNILLK.[K]		Q01082; O15020	Q01082 [1411-1420]; O15020 [1414-1423]	1.66	2	5	1	0	Medium	1115.67	558.337	30.1382
	[R].DTSTIGQER.[V]		O15020	O15020 [1742-1750]	1.64	1	2	2	0	Medium	1006.48	503.744	15.8726
	[R].DVEDEILWVTER.[L]		O15020	O15020 [1496-1507]	2.86	1	2	2	0	High	1503.73	752.372	33.3447
	[R].EANALAAGHPAQAVAINAR.[L]		O15020	O15020 [1021-1039]	2.21	1	2	1	0	High	1844.97	615.662	21.4407
	[R].EESLGEAR.[R]		O15020	O15020 [1058-1065]	1.4	1	2	1	0	Medium	890.421	445.715	15.8024
	[R].ELDDLEQWIQER.[E]		O15020	O15020 [1702-1713]	3.05	1	2	1	0	High	1573.75	787.378	31.8569
	[R].ELTLEKPELK.[A]		O15020	O15020 [1342-1351]	1.43	1	2	1	0	Medium	1199.69	600.35	21.8224
	[R].EQQHLLASADTGR.[D]		O15020	O15020 [659-671]	1.83	1	2	2	0	Medium	1425.71	475.908	18.6765
	[K].EQWLNGLALPER.[L]	1xDeamidated [N5]	O15020	O15020 [872-883]	1.56	1	2	1	0	Medium	1426.73	713.87	29.5712
	[R].ETWLSENQR.[L]		Q01082; O15020	Q01082 [435-443]; O15020 [438-446]	2.05	2	8	2	0	High	1162.55	581.777	21.2803
	[R].ETWLSENQR.[L]	1xDeamidated [N7]	Q01082; O15020	Q01082 [435-443]; O15020 [438-446]	1.91	2	8	1	0	High	1163.53	582.27	22.2722
	[K].EVEAIQAQAK.[A]		O15020	O15020 [1438-1447]	1.9	1	2	2	0	High	1086.58	543.793	17.2939
	[R].EVVAASHELGQDYEHVTMLR.[D]		O15020	O15020 [1714-1733]	2.07	1	2	1	0	Medium	2284.1	762.039	25.9259
	[K].GNLEVLLFTIQSK.[LM]		Q01082; O15020	Q01082 [360-372]; O15020 [363-375]	1.37	2	5	1	0	Medium	1461.83	731.421	33.846
	[K].HRPDLLDFESLK.[K]		O15020	O15020 [218-229]	2.54	1	2	1	0	High	1469.77	490.597	28.7222
	[K].KNQTLQK.[E]	1xDeamidated [Q6]	Q01082; O15020	Q01082 [1526-1532]; O15020 [1529-1535]	1.54	2	5	1	1	Medium	860.484	430.742	15.0583
	[R].LEALAEER.[A]		O15020	O15020 [732-739]	2.29	1	2	1	0	High	930.489	465.748	19.1271
	[R].LEALGTGWEELGR.[M]		O15020	O15020 [1147-1159]	2.45	1	2	1	0	High	1430.73	715.866	29.2109
	[R].LEDLEVVQQR.[F]		O15020	O15020 [884-893]	2.57	1	2	1	0	High	1228.65	614.83	22.6104
	[R].LEHSSFPEGPGPGSGDEANGPR.[G]	1xDeamidated [N19]	O15020	O15020 [2158-2179]	2.7	1	2	1	0	High	2194.96	732.328	20.9488
	[K].LEQLAAR.[F]		O15020	O15020 [423-429]	1.3	1	2	1	0	Medium	800.462	400.735	17.5332
	[R].IHCLENVDK.[A]	1xMethylthio [C3]	Q01082; O15020	Q01082 [110-118]; O15020 [113-121]	2.3	2	8	1	0	High	1116.52	558.762	21.7816
	[RK].LISDINK.[A]		Q01082; O15020	Q01082 [388-394]; O15020 [391-397]	1.71	2	5	2	0	High	802.467	401.737	18.3716
	[R].LQSQDLGR.[H]		O15020	O15020 [554-561]	1.45	1	2	1	0	Medium	916.485	458.746	16.6372
	[K].LTLEQGQQLVAEGHPGASQASAR.[A]		O15020	O15020 [699-721]	2.66	1	2	1	0	High	2348.2	783.404	23.856
	[R].IVNTQEQLNHR.[W]		O15020	O15020 [929-939]	2.93	1	2	1	0	High	1351.71	451.241	16.4895
	[R].LVSQDNFGLELAAVEAAVR.[K]		O15020	O15020 [447-465]	2.1	1	2	2	0	High	2002.06	1001.54	34.5692
	[K].MLTAQDVSYDEAR.[N]		O15020	O15020 [1298-1310]	2.47	1	2	1	0	High	1498.68	749.846	22.8114
	[K].RLEDALR.[A]		O15020	O15020 [1583-1589]	1.53	1	2	1	1	Medium	872.495	436.751	19.2396
	[R].SAELGCTVDEVESLIK.[R]	1xMethylthio [C6]	O15020	O15020 [2038-2053]	3.24	1	2	1	0	High	1738.82	869.915	34.0203
	[R].SHRPTLDALR.[E]		O15020	O15020 [798-807]	2.71	1	2	1	0	High	1165.64	389.219	20.0068
	[R].SHYAAEEISEK.[L]		O15020	O15020 [1977-1987]	2.11	1	2	1	0	Medium	1263.59	421.866	17.6048
	[R].SLDDFQAWLGR.[T]		O15020	O15020 [1073-1083]	2.83	1	2	1	0	High	1307.64	654.324	32.1131
	[KR].VHLENMGSHDIVDGNHR.[L]		Q01082; O15020	Q01082 [128-144]; O15020 [131-147]	3.36	2	8	1	0	Medium	1929.9	483.23	20.3552
	[K].VLDHAMEAER.[L]		O15020	O15020 [296-305]	1.96	1	2	1	0	Medium	1170.56	390.857	18.2835
	[R].VQAVDAVAAELAAER.[Y]		O15020	O15020 [481-495]	2.75	1	2	1	0	High	1512.8	756.905	28.5743
	[K].WVNSHLAR.[V]		Q9H254; Q01082; O15020	Q9H254 [70-77]; Q01082 [63-70]; O15020 [66-73]	1.79	3	11	1	0	High	982.522	491.765	18.3868
High	Kinectin OS=Homo sapiens OX=9606 GN=KTN1 PE=1 SV=1	Master Protein	Q86UP2	KTN1	84.85	0	28	42	28	22	1357	156.2
	Annotated Sequence	Modifications	Master Protein Accessions	Positions in Master Proteins	XCorr (by Search Engine): Sequest HT	# Protein Groups	# Proteins	# PSMs	# Missed Cleavages	Confidence	Theo. MH+ [Da]	m/z [Da] (by Search Engine): Sequest HT	RT [min] (by Search Engine): Sequest HT
	[K].AHVQEVAQHNLK.[E]		Q86UP2	Q86UP2 [909-920]	3.55	1	4	2	0	High	1373.73	458.581	16.4968
	[K].AQLNETLTK.[L]		Q86UP2	Q86UP2 [1260-1268]	1.87	1	4	2	0	High	1017.56	509.282	18.637
	[K].AQQSLELIQSK.[I]		Q86UP2	Q86UP2 [1286-1296]	2.72	1	4	1	0	High	1244.68	622.846	22.0158
	[K].AQQSLELIQSK.[I]	1xDeamidated [Q3]	Q86UP2	Q86UP2 [1286-1296]	1.69	1	4	1	0	High	1245.67	623.339	21.9996
	[R].DAVSNTTNQLESK.[Q]		Q86UP2	Q86UP2 [431-443]	2.68	1	4	1	0	High	1406.68	703.841	20.3621
	[K].DIQNMNFLLK.[A]		Q86UP2	Q86UP2 [639-648]	1.66	1	4	1	0	Medium	1235.65	618.328	30.3894
	[K].EEELNAIR.[T]		Q86UP2	Q86UP2 [762-769]	1.47	1	4	1	0	Medium	973.495	487.251	19.7615
	[K].EEIGNVQLEK.[A]		Q86UP2	Q86UP2 [843-852]	1.96	1	3	1	0	High	1158.6	579.803	21.3783
	[K].EEIGNVQLEK.[A]	1xDeamidated [N5]	Q86UP2	Q86UP2 [843-852]	1.59	1	3	1	0	Medium	1159.58	580.297	21.2772
	[K].EESLQMQVQDILEQNEALK.[A]		Q86UP2	Q86UP2 [564-582]	2.33	1	4	1	0	High	2245.1	749.041	33.3645
	[K].EISGLWNELDSLK.[D]		Q86UP2	Q86UP2 [1007-1019]	3.01	1	4	1	0	High	1503.77	752.388	32.6721
	[R].EQMEAEIAHLK.[Q]		Q86UP2	Q86UP2 [413-423]	2.42	1	4	2	0	High	1298.64	433.551	22.1167
	[K].GELTTLIHQLQEK.[D]		Q86UP2	Q86UP2 [325-337]	2.6	1	4	2	0	High	1509.83	503.948	30.4488
	[K].KVEPVPVTK.[Q]		Q86UP2	Q86UP2 [142-150]	2.28	1	4	1	1	High	996.609	498.808	16.5535
	[R].LLEEQLQHEISNK.[M]		Q86UP2	Q86UP2 [684-696]	3.85	1	4	1	0	High	1580.83	790.917	23.6631
	[K].LQQEEVQK.[K]		Q86UP2	Q86UP2 [469-476]	1.4	1	4	2	0	Medium	1001.53	501.267	14.861
	[K].LQTLVSEQPNK.[D]		Q86UP2	Q86UP2 [717-727]	2.38	1	4	1	0	High	1256.68	628.845	19.9626
	[K].LTDTLVSK.[Q]		Q86UP2	Q86UP2 [536-543]	2.39	1	4	2	0	High	876.504	438.756	19.2173
	[K].NAEQAATQLK.[V]		Q86UP2	Q86UP2 [478-487]	2.29	1	4	1	0	High	1073.56	537.283	17.4338
	[K].SGVIQDALK.[K]		Q86UP2	Q86UP2 [312-320]	2.19	1	4	1	0	High	930.525	465.767	22.1704
	[K].SQIEQLK.[Q]		Q86UP2	Q86UP2 [975-981]	1.78	1	4	1	0	High	845.473	423.241	17.4887
	[R].STYVTEVR.[E]		Q86UP2	Q86UP2 [1221-1228]	1.84	1	4	2	0	High	954.489	477.748	18.5283
	[K].SVEELLEAELLK.[V]		Q86UP2	Q86UP2 [812-823]	2.85	1	4	2	0	High	1372.76	686.881	33.6732
	[K].SVLAETEGILQK.[L]		Q86UP2	Q86UP2 [1141-1152]	1.94	1	4	1	0	High	1287.72	644.363	27.5583
	[R].TAEHEAAQQDLQSK.[F]		Q86UP2	Q86UP2 [508-521]	2.81	1	4	1	0	High	1555.73	519.25	15.2406
	[K].TQLLQDVQDENK.[L]		Q86UP2	Q86UP2 [960-971]	2.94	1	4	2	0	High	1430.71	715.86	22.0655
	[K].TVEELLETGLIQVATK.[E]		Q86UP2	Q86UP2 [746-761]	3.56	1	4	3	0	High	1743.97	581.996	34.6662
	[K].VEPVPVTK.[Q]		Q86UP2	Q86UP2 [143-150]	1.34	1	4	1	0	Medium	868.514	434.76	17.6487
	[K].VQLQEAER.[R]		Q86UP2	Q86UP2 [488-495]	1.96	1	4	2	0	High	972.511	486.759	17.186
	[K].VSVPSNLSYGEWLHGFEK.[K]		Q86UP2	Q86UP2 [1083-1100]	3.24	1	4	1	0	High	2049.01	683.674	30.2642
High	Histone H2B type 2-F OS=Homo sapiens OX=9606 GN=H2BC18 PE=1 SV=3	Master Protein	Q5QNW6	HIST2H2BF	78.88	0	6	44	6	40	126	13.9
	Annotated Sequence	Modifications	Master Protein Accessions	Positions in Master Proteins	XCorr (by Search Engine): Sequest HT	# Protein Groups	# Proteins	# PSMs	# Missed Cleavages	Confidence	Theo. MH+ [Da]	m/z [Da] (by Search Engine): Sequest HT	RT [min] (by Search Engine): Sequest HT
	[K].AMGIMNSFVNDIFER.[I]		Q5QNW6	Q5QNW6 [59-73]	3.59	1	15	4	0	High	1743.82	872.413	35.8034
	[K].AMGIMNSFVNDIFER.[I]	1xDeamidated [N]	Q5QNW6	Q5QNW6 [59-73]	3.7	1	15	9	0	High	1744.8	872.904	33.4077
	[K].AMGIMNSFVNDIFER.[I]	2xDeamidated [N6; N10]	Q5QNW6	Q5QNW6 [59-73]	3.28	1	15	7	0	High	1745.79	873.398	32.8371
	[K].AMGIMNSFVNDIFER.[I]	1xOxidation [M2]	Q5QNW6	Q5QNW6 [59-73]	3.16	1	15	1	0	High	1759.81	880.409	34.1638
	[R].EIQTAVR.[L]		Q5QNW6	Q5QNW6 [94-100]	1.78	1	15	4	0	High	816.457	408.732	16.296
	[K].ESYSVYVYK.[V]		Q5QNW6	Q5QNW6 [36-44]	1.33	1	10	1	0	Medium	1137.55	569.277	22.8692
	[K].HAVSEGTK.[A]		Q5QNW6	Q5QNW6 [110-117]	2.6	1	17	13	0	High	828.421	414.714	10.4843
	[R].KESYSVYVYK.[V]		Q5QNW6	Q5QNW6 [35-44]	3.1	1	10	2	1	High	1265.64	633.322	20.8051
	[K].QVHPDTGISSK.[A]		Q5QNW6	Q5QNW6 [48-58]	3.14	1	16	3	0	High	1168.6	390.203	15.3657
High	cAMP-dependent protein kinase type II-alpha regulatory subunit OS=Homo sapiens OX=9606 GN=PRKAR2A PE=1 SV=2	Master Protein	P13861	PRKAR2A	77.93	0	16	35	14	49	404	45.5
	Annotated Sequence	Modifications	Master Protein Accessions	Positions in Master Proteins	XCorr (by Search Engine): Sequest HT	# Protein Groups	# Proteins	# PSMs	# Missed Cleavages	Confidence	Theo. MH+ [Da]	m/z [Da] (by Search Engine): Sequest HT	RT [min] (by Search Engine): Sequest HT
	[R].APASVLPAATPR.[Q]		P13861	P13861 [45-56]	3.39	1	2	2	0	High	1150.66	575.832	21.2068
	[K].DGGNQEVEIAR.[C]		P13861	P13861 [319-329]	2.77	1	2	1	0	High	1187.57	594.286	18.9193
	[K].DGGNQEVEIAR.[C]	1xDeamidated [N4]	P13861	P13861 [319-329]	1.57	1	2	1	0	Medium	1188.55	594.779	19.6126
	[K].GDSESEEDEDLEVPVPSR.[F]	2xPhospho [S3; S5]	P13861	P13861 [76-93]	2.28	1	2	1	0	High	2148.79	1074.9	29.5719
	[RK].GQYFGELALVTNKPR.[A]		P31323; P13861	P31323 [347-361]; P13861 [333-347]	4.18	2	3	4	0	High	1692.91	564.974	26.9955
	[R].GSFGELALMYNTPR.[A]		P31323; P13861	P31323 [219-232]; P13861 [204-217]	2.41	2	3	1	0	High	1555.76	778.382	30.3148
	[R].GTYDILVTK.[D]		P13861	P13861 [182-190]	1.34	1	2	1	0	Medium	1009.56	505.282	24.0023
	[R].LLGPCMDIMK.[R]	1xMethylthio [C5]	P13861	P13861 [370-379]	1.84	1	2	1	0	High	1166.54	583.775	31.9584
	[R].IITQGEK.[A]		P13861	P13861 [288-294]	1.58	1	1	3	0	Medium	788.451	394.729	14.4645
	[K].IVDVIGEK.[I]		P13861	P13861 [273-280]	1.83	1	2	3	0	High	872.509	436.757	20.7754
	[K].MFESFIESVPLLK.[S]		P13861	P13861 [251-263]	2.77	1	2	2	0	High	1539.81	770.41	34.9052
	[K].MFGSSVDLGNLGQ.[-]		P13861	P13861 [392-404]	1.61	1	2	1	0	Medium	1324.62	662.815	31.2364
	[-].MSHIQIPPGLTELLQGYTVEVLR.[Q]	1xMet-loss+Acetyl [N-Term]	P13861	P13861 [1-23]	5.83	1	2	4	0	High	2505.37	835.796	38.9351
	[-].MSHIQIPPGLTELLQGYTVEVLR.[Q]	1xDeamidated [Q15]; 1xMet-loss+Acetyl [N-Term]	P13861	P13861 [1-23]	3.36	1	2	2	0	High	2506.36	836.129	38.8874
	[K].NLDQEQLSQVLDAMFER.[I]		P13861	P13861 [142-158]	4.61	1	2	3	0	High	2035.98	679.33	36.2875
	[K].NLDQEQLSQVLDAMFER.[I]	1xDeamidated [Q9]	P13861	P13861 [142-158]	2.7	1	2	1	0	High	2036.96	679.66	36.1624
	[R].NISHYEEQLVK.[M]		P13861	P13861 [381-391]	2.58	1	2	2	0	High	1359.69	680.348	21.9696
	[K].SLEVSER.[M]		P13861	P13861 [264-270]	1.45	1	2	1	0	Medium	819.421	410.212	16.7936
	[R].SVGQYDNR.[G]		P13861	P13861 [196-203]	1.41	1	2	1	0	Medium	938.433	469.719	15.2382
High	Proline-, glutamic acid- and leucine-rich protein 1 OS=Homo sapiens OX=9606 GN=PELP1 PE=1 SV=2	Master Protein	Q8IZL8	PELP1	77.12	0	13	28	13	22	1130	119.6
	Annotated Sequence	Modifications	Master Protein Accessions	Positions in Master Proteins	XCorr (by Search Engine): Sequest HT	# Protein Groups	# Proteins	# PSMs	# Missed Cleavages	Confidence	Theo. MH+ [Da]	m/z [Da] (by Search Engine): Sequest HT	RT [min] (by Search Engine): Sequest HT
	[R].GADTAPTLAPEALPSQGEVER.[E]		Q8IZL8	Q8IZL8 [1019-1039]	2.57	1	1	2	0	High	2109.05	703.688	24.9865
	[R].GSPDGSLQTGKPSAPK.[K]		Q8IZL8	Q8IZL8 [480-495]	3.07	1	1	1	0	High	1526.78	509.598	16.6397
	[K].LDVGEAMAPPSHR.[K]		Q8IZL8	Q8IZL8 [499-511]	3.27	1	1	2	0	High	1379.67	460.563	21.0664
	[R].LHDLVLPLVMGVQQGEVLGSSPYTSSR.[C]	1xDeamidated [Q]	Q8IZL8	Q8IZL8 [548-574]	4.85	1	1	2	0	High	2883.49	961.843	33.649
	[R].LLLLESVSGLLQPR.[T]		Q8IZL8	Q8IZL8 [35-48]	4.24	1	1	6	0	High	1537.93	513.315	35.5874
	[R].LPSLGAGFSQGLK.[H]		Q8IZL8	Q8IZL8 [243-255]	2.97	1	1	3	0	High	1274.71	637.86	27.5552
	[-].MAAAVLSGPSAGSAAGVPGGTGGLSAVSSGPR.[L]	1xMet-loss+Acetyl [N-Term]	Q8IZL8	Q8IZL8 [1-32]	3.3	1	1	2	0	High	2608.33	870.114	30.3186
	[K].NISLHGDGPLR.[L]		Q8IZL8	Q8IZL8 [355-365]	1.9	1	1	2	0	High	1178.63	589.818	21.0589
	[R].SIQQVLQTQDPPATMELAVAVLR.[D]	1xDeamidated [Q9]	Q8IZL8	Q8IZL8 [134-156]	3.96	1	1	1	0	High	2509.33	837.123	35.1555
	[R].TGSAVAPVHPPNR.[S]		Q8IZL8	Q8IZL8 [49-61]	3.94	1	1	3	0	High	1302.69	434.902	17.1958
	[R].VPPLQPMGPTCPTPAPVPPPEAPSPFR.[A]	1xDeamidated [Q5]; 1xMethylthio [C11]	Q8IZL8	Q8IZL8 [635-661]	2.37	1	1	1	0	High	2824.39	942.137	31.7744
	[K].VQPEPEPEPGLLLEVEEPGTEEER.[G]		Q8IZL8	Q8IZL8 [995-1018]	3.12	1	1	1	0	High	2702.3	901.437	30.4073
	[R].YAAQLPALFR.[D]		Q8IZL8	Q8IZL8 [161-170]	2.18	1	1	2	0	High	1149.64	575.325	29.3667
High	Lysine--tRNA ligase OS=Homo sapiens OX=9606 GN=KARS1 PE=1 SV=3	Master Protein	Q15046	KARS	74.98	0	16	40	16	25	597	68
	Annotated Sequence	Modifications	Master Protein Accessions	Positions in Master Proteins	XCorr (by Search Engine): Sequest HT	# Protein Groups	# Proteins	# PSMs	# Missed Cleavages	Confidence	Theo. MH+ [Da]	m/z [Da] (by Search Engine): Sequest HT	RT [min] (by Search Engine): Sequest HT
	[K].AVECPPPR.[T]	1xMethylthio [C4]	Q15046	Q15046 [431-438]	1.98	1	2	8	0	High	914.422	457.715	19.7745
	[R].FELFVMK.[K]		Q15046	Q15046 [486-492]	1.8	1	2	1	0	High	913.485	457.246	29.9284
	[R].GDIIGVQGNPGK.[T]		Q15046	Q15046 [179-190]	2.37	1	2	2	0	High	1154.62	577.812	20.2993
	[K].HITGSYK.[V]		Q15046	Q15046 [364-370]	1.42	1	2	1	0	Medium	805.42	403.214	14.7077
	[R].IAPELYHK.[M]		Q15046	Q15046 [298-305]	1.82	1	2	1	0	High	970.536	485.772	18.4718
	[K].ILDDICVAK.[A]	1xMethylthio [C6]	Q15046	Q15046 [422-430]	1.96	1	2	2	0	High	1035.52	518.264	27.8843
	[-].MAAVQAAEVK.[V]	1xMet-loss+Acetyl [N-Term]	Q15046	Q15046 [1-10]	2.67	1	1	2	0	High	928.51	464.759	21.0086
	[K].MLVVGGIDR.[V]		Q15046	Q15046 [306-314]	2.3	1	2	2	0	High	959.534	480.271	23.7605
	[K].MVSGMVK.[H]		Q15046	Q15046 [357-363]	1.5	1	2	1	0	Medium	751.384	376.195	17.6962
	[R].QLFEEQAK.[A]		Q15046	Q15046 [510-517]	1.82	1	2	1	0	High	992.505	496.757	19.6377
	[R].RGDIIGVQGNPGK.[T]		Q15046	Q15046 [178-190]	2.81	1	2	2	1	High	1310.72	655.863	19.0293
	[K].SEEEFIHINNK.[L]		Q15046	Q15046 [165-175]	1.71	1	2	2	0	High	1359.65	680.327	21.2168
	[K].SEEEFIHINNK.[L]	1xDeamidated [N9]	Q15046	Q15046 [165-175]	3.11	1	2	2	0	High	1360.64	680.823	22.3607
	[R].SQAIHQLK.[V]		Q15046	Q15046 [81-88]	2.23	1	2	2	0	High	924.526	462.767	15.0996
	[R].VAMFLTDSNNIK.[E]		Q15046	Q15046 [554-565]	1.68	1	2	1	0	Medium	1352.69	676.847	25.8092
	[R].VAMFLTDSNNIK.[E]	1xDeamidated [N9]; 1xOxidation [M3]	Q15046	Q15046 [554-565]	1.48	1	2	1	0	Medium	1369.67	685.338	23.8889
	[K].VTYHPDGPEGQAYDVDFTPPFR.[R]		Q15046	Q15046 [371-392]	5.1	1	2	5	0	High	2508.15	836.72	28.5891
	[K].VTYHPDGPEGQAYDVDFTPPFR.[R]	1xDeamidated [Q11]	Q15046	Q15046 [371-392]	4.17	1	2	1	0	High	2509.13	837.053	28.4951
	[R].YLDLILNDFVR.[Q]		Q15046	Q15046 [231-241]	2.64	1	2	2	0	High	1380.75	690.88	34.4574
	[R].YLDLILNDFVR.[Q]	1xDeamidated [N7]	Q15046	Q15046 [231-241]	2.62	1	2	1	0	High	1381.74	691.373	35.3089
High	Tubulin alpha-1A chain OS=Homo sapiens OX=9606 GN=TUBA1A PE=1 SV=1	Master Protein	Q71U36	TUBA1A	74.32	0	15	36	2	40	451	50.1
	Annotated Sequence	Modifications	Master Protein Accessions	Positions in Master Proteins	XCorr (by Search Engine): Sequest HT	# Protein Groups	# Proteins	# PSMs	# Missed Cleavages	Confidence	Theo. MH+ [Da]	m/z [Da] (by Search Engine): Sequest HT	RT [min] (by Search Engine): Sequest HT
	[R].AVFVDLEPTVIDEVR.[T]		Q71U36; P68363	Q71U36 [65-79]; P68363 [65-79]	4.38	2	5	2	0	High	1701.91	851.458	31.6079
	[K].DVNAAIATIK.[T]		Q71U36; P68363	Q71U36 [327-336]; P68363 [327-336]	1.6	2	8	1	0	Medium	1015.58	508.292	23.3456
	[K].EDAANNYAR.[G]		Q71U36; P68363	Q71U36 [97-105]; P68363 [97-105]	2.46	2	13	5	0	High	1023.45	512.228	15.1839
	[K].EDAANNYAR.[G]	1xDeamidated [N5]	Q71U36; P68363	Q71U36 [97-105]; P68363 [97-105]	2.21	2	13	4	0	High	1024.43	512.72	14.9109
	[R].EDMAALEK.[D]		Q71U36; P68363	Q71U36 [423-430]; P68363 [423-430]	2.07	2	7	3	0	High	906.424	453.716	19.4045
	[K].EIIDLVLDR.[I]		Q71U36; P68363	Q71U36 [113-121]; P68363 [113-121]	2.09	2	4	3	0	High	1085.62	543.314	30.6869
	[R].FDGALNVDLTEFQTNLVPYPR.[I]		Q71U36; P68363	Q71U36 [244-264]; P68363 [244-264]	1.7	2	12	1	0	High	2409.21	1205.11	34.7563
	[K].FDLMYAK.[RW]		Q71U36; P68363	Q71U36 [395-401]; P68363 [395-401]	1.57	2	13	1	0	Medium	887.433	444.22	24.9567
	[R].GHYTIGK.[E]		Q71U36; P68363	Q71U36 [106-112]; P68363 [106-112]	1.65	2	9	2	0	Medium	775.41	388.209	15.4634
	[R].IHFPLATYAPVISAEK.[A]		Q71U36; P68363	Q71U36 [265-280]; P68363 [265-280]	3.17	2	10	3	0	High	1756.96	586.326	29.9111
	[R].LIGQIVSSITASLR.[F]		Q71U36	Q71U36 [230-243]	1.68	1	5	1	0	Medium	1457.87	729.439	35.9611
	[R].LSVDYGK.[K]		Q71U36; P68363	Q71U36 [157-163]; P68363 [157-163]	1.68	2	8	3	0	Medium	781.409	391.207	18.969
	[R].NLDIERPTYTNLNR.[L]		Q71U36; P68363	Q71U36 [216-229]; P68363 [216-229]	2.82	2	11	1	0	High	1718.88	859.944	23.1904
	[R].QIFHPEQLITGK.[E]		Q71U36; P68363	Q71U36 [85-96]; P68363 [85-96]	3.1	2	13	3	0	High	1410.77	470.929	27.0576
	[K].TIGGGDDSFNTFFSETGAGK.[H]		Q71U36; P68363	Q71U36 [41-60]; P68363 [41-60]	3.32	2	8	3	0	High	2007.89	1004.45	30.0958
	[R].TIQFVDWCPTGFK.[V]	1xMethylthio [C8]	Q71U36	Q71U36 [340-352]	2.58	1	8	1	0	High	1587.73	794.37	34.318
High	Methionine--tRNA ligase, cytoplasmic OS=Homo sapiens OX=9606 GN=MARS1 PE=1 SV=2	Master Protein	P56192	MARS	72.87	0	20	33	20	30	900	101.1
	Annotated Sequence	Modifications	Master Protein Accessions	Positions in Master Proteins	XCorr (by Search Engine): Sequest HT	# Protein Groups	# Proteins	# PSMs	# Missed Cleavages	Confidence	Theo. MH+ [Da]	m/z [Da] (by Search Engine): Sequest HT	RT [min] (by Search Engine): Sequest HT
	[K].ADKNEVAAEVAK.[L]		P56192	P56192 [864-875]	2.73	1	1	2	1	High	1244.65	415.554	16.5894
	[R].AEVLISTVGPEDCVVPFLTRPK.[V]	1xMethylthio [C13]	P56192	P56192 [26-47]	2.38	1	2	1	0	High	2416.26	806.092	34.1252
	[K].ALEEGLTPQEICDK.[Y]	1xMethylthio [C12]	P56192	P56192 [322-335]	2.7	1	2	1	0	High	1591.73	796.371	28.0981
	[R].ALTHIDHSLSR.[Q]		P56192	P56192 [120-130]	2.55	1	2	2	0	High	1249.66	417.226	18.7187
	[R].AVTNEPEEEELATLSEEEIAMAVTAWEK.[G]		P56192	P56192 [215-242]	4.24	1	2	3	0	High	3119.46	1040.49	39.6588
	[R].AVTNEPEEEELATLSEEEIAMAVTAWEK.[G]	1xDeamidated [N4]	P56192	P56192 [215-242]	1.68	1	2	1	0	Medium	3120.45	1560.74	39.6251
	[K].FFGGYVPEMVLTPDDQR.[L]		P56192	P56192 [664-680]	3.62	1	1	2	0	High	1970.93	985.969	32.4286
	[K].GEDVLGSVR.[R]		P56192	P56192 [110-118]	2.04	1	2	1	0	High	931.484	466.245	20.896
	[R].GFVLQDTVEQLR.[C]		P56192	P56192 [377-388]	2.67	1	2	3	0	High	1404.75	702.879	29.2577
	[K].GLESLPPLRPQQNPVLPVAGER.[N]		P56192	P56192 [243-264]	3.87	1	2	1	0	High	2367.31	789.776	28.0493
	[R].GVGVFGDMAQDTGIPADIWR.[F]		P56192	P56192 [599-618]	3.59	1	1	2	0	High	2105.01	1053.01	34.3129
	[R].HGNQYIQVNEPWK.[R]		P56192	P56192 [714-726]	2.15	1	1	1	0	High	1612.79	806.898	24.0186
	[K].LENDQIESLR.[Q]		P56192	P56192 [805-814]	1.7	1	1	1	0	High	1216.62	608.812	21.7746
	[K].LENDQIESLR.[Q]	1xDeamidated [N3]	P56192	P56192 [805-814]	2.09	1	1	2	0	High	1217.6	609.305	22.2956
	[K].LINAVELK.[K]		P56192	P56192 [424-431]	1.88	1	2	1	0	High	899.556	450.281	22.5603
	[K].ITQDIFQQLLK.[R]		P56192	P56192 [365-375]	3.21	1	2	1	0	High	1346.77	673.887	31.7442
	[K].NEVAAEVAK.[L]		P56192	P56192 [867-875]	2.17	1	1	2	0	High	930.489	465.748	16.5949
	[K].QLAVAEGKPPEAPK.[G]		P56192	P56192 [882-895]	2.61	1	1	1	0	High	1434.8	478.937	19.0874
	[R].SILTISR.[H]		P56192	P56192 [707-713]	1.34	1	1	1	0	Medium	789.483	395.245	22.4094
	[R].TLPGSDWTPNAQFITR.[S]		P56192	P56192 [468-483]	1.86	1	2	1	0	High	1803.9	902.457	29.0173
	[K].WGTPVPLEGFEDK.[V]		P56192	P56192 [501-513]	2.17	1	2	1	0	High	1474.72	737.866	29.5029
	[K].YHIIHADIYR.[W]		P56192	P56192 [336-345]	1.9	1	2	2	0	High	1300.68	650.844	23.2449
High	60S acidic ribosomal protein P2 OS=Homo sapiens OX=9606 GN=RPLP2 PE=1 SV=1	Master Protein	P05387	RPLP2	70.95	0	6	24	5	89	115	11.7
	Annotated Sequence	Modifications	Master Protein Accessions	Positions in Master Proteins	XCorr (by Search Engine): Sequest HT	# Protein Groups	# Proteins	# PSMs	# Missed Cleavages	Confidence	Theo. MH+ [Da]	m/z [Da] (by Search Engine): Sequest HT	RT [min] (by Search Engine): Sequest HT
	[K].KEESEESDDDMGFGLFD.[-]		P05386; P05387	P05386 [98-114]; P05387 [99-115]	3.02	2	3	1	1	High	1949.76	975.382	31.4579
	[K].KEESEESDDDMGFGLFD.[-]	1xPhospho [S7]	P05386; P05387	P05386 [98-114]; P05387 [99-115]	2.93	2	3	2	1	High	2029.73	1015.37	34.0631
	[K].KEESEESDDDMGFGLFD.[-]	2xPhospho [S4; S7]	P05386; P05387	P05386 [98-114]; P05387 [99-115]	3.98	2	3	2	1	High	2109.69	1055.35	38.7395
	[K].LASVPAGGAVAVSAAPGSAAPAAGSAPAAAEEK.[K]		P05387	P05387 [62-94]	5.03	1	1	3	0	High	2774.43	1387.72	24.1432
	[K].ILDSVGIEADDDR.[L]		P05387	P05387 [26-38]	3.63	1	1	4	0	High	1417.68	709.344	23.8052
	[K].NIEDVIAQGIGK.[L]		P05387	P05387 [50-61]	2.92	1	1	4	0	High	1256.68	628.847	29.2176
	[K].VISELNGK.[N]	1xDeamidated [N6]	P05387	P05387 [42-49]	1.94	1	1	3	0	High	860.472	430.74	18.1238
	[R].YVASYLLAALGGNSSPSAK.[D]		P05387	P05387 [3-21]	3.77	1	1	2	0	High	1868.98	934.992	32.2822
	[R].YVASYLLAALGGNSSPSAK.[D]	1xDeamidated [N13]	P05387	P05387 [3-21]	4.31	1	1	3	0	High	1869.96	623.992	32.8
High	ATP-dependent RNA helicase DDX39A OS=Homo sapiens OX=9606 GN=DDX39A PE=1 SV=2	Master Protein	O00148	DDX39A	69.44	0	12	36	4	32	427	49.1
	Annotated Sequence	Modifications	Master Protein Accessions	Positions in Master Proteins	XCorr (by Search Engine): Sequest HT	# Protein Groups	# Proteins	# PSMs	# Missed Cleavages	Confidence	Theo. MH+ [Da]	m/z [Da] (by Search Engine): Sequest HT	RT [min] (by Search Engine): Sequest HT
	[R].DFLLKPELLR.[A]		O00148; Q13838	O00148 [48-57]; Q13838 [49-58]	2.91	2	5	5	0	High	1243.74	415.253	29.5558
	[R].DVQEIFR.[LM]		O00148; Q13838	O00148 [209-215]; Q13838 [210-216]	1.44	2	5	5	0	Medium	906.468	453.738	24.1693
	[R].FEVNVAELPEEIDISTYIEQSR.[-]		O00148	O00148 [406-427]	3.25	1	1	2	0	High	2581.27	861.095	35.4661
	[K].FMQDPMEVFVDDETK.[L]	1xDeamidated [Q3]	O00148	O00148 [241-255]	2.33	1	2	1	0	High	1831.78	916.397	32.1163
	[K].GLAITFVSDENDAK.[I]		O00148; Q13838	O00148 [384-397]; Q13838 [385-398]	3.11	2	3	4	0	High	1479.73	740.369	26.9567
	[K].GSYVSIHSSGFR.[D]		O00148; Q13838	O00148 [36-47]; Q13838 [37-48]	2.02	2	5	3	0	High	1296.63	648.821	20.9729
	[K].ILNDVQDR.[F]		O00148; Q13838	O00148 [398-405]; Q13838 [399-406]	2.19	2	3	3	0	High	972.511	486.759	18.4205
	[K].ILNDVQDR.[F]	1xDeamidated [N3]	O00148; Q13838	O00148 [398-405]; Q13838 [399-406]	2	2	3	3	0	High	973.495	487.252	18.7224
	[R].ILVATNLFGR.[G]		O00148; Q13838	O00148 [339-348]; Q13838 [340-349]	2.7	2	3	2	0	High	1103.66	552.333	28.9553
	[R].ILVATNLFGR.[G]	1xDeamidated [N6]	O00148; Q13838	O00148 [339-348]; Q13838 [340-349]	1.3	2	3	1	0	Medium	1104.64	552.825	29.9782
	[K].MLEQLDMR.[R]		O00148; Q13838	O00148 [200-207]; Q13838 [201-208]	2.25	2	5	2	0	High	1035.5	518.252	23.8058
	[K].MLEQLDMR.[R]	1xOxidation [M7]	O00148; Q13838	O00148 [200-207]; Q13838 [201-208]	1.86	2	5	1	0	High	1051.49	526.249	21.1821
	[K].NCPHVVVGTPGR.[I]	1xMethylthio [C2]	O00148	O00148 [163-174]	2.1	1	3	1	0	Medium	1281.62	427.878	21.0186
	[R].RDVQEIFR.[LM]		O00148; Q13838	O00148 [208-215]; Q13838 [209-216]	2.85	2	5	1	1	High	1062.57	531.788	21.257
	[R].VNIVFNYDMPEDSDTYLHR.[V]		O00148	O00148 [355-373]	3.49	1	1	1	0	High	2328.06	776.69	29.2245
	[R].VNIVFNYDMPEDSDTYLHR.[V]	1xDeamidated [N6]	O00148	O00148 [355-373]	2.91	1	1	1	0	High	2329.04	777.027	29.2147
High	Neuroblast differentiation-associated protein AHNAK OS=Homo sapiens OX=9606 GN=AHNAK PE=1 SV=2	Master Protein	Q09666	AHNAK	69.22	0	23	50	23	15	5890	628.7
	Annotated Sequence	Modifications	Master Protein Accessions	Positions in Master Proteins	XCorr (by Search Engine): Sequest HT	# Protein Groups	# Proteins	# PSMs	# Missed Cleavages	Confidence	Theo. MH+ [Da]	m/z [Da] (by Search Engine): Sequest HT	RT [min] (by Search Engine): Sequest HT
	[K].ADIDVSGPK.[V]		Q09666	Q09666 [1281-1289]; [2665-2673]; [2793-2801]; [3049-3057]; [3177-3185]; [3831-3839]; [3959-3967]; [4087-4095]; [4215-4223]; [4679-4687]; [4807-4815]	2.28	1	1	4	0	High	901.463	451.235	18.2725
	[K].ADVDVSGPK.[MV]		Q09666	Q09666 [1409-1417]; [2270-2278]; [2921-2929]	1.45	1	1	1	0	Medium	887.447	444.227	16.6576
	[K].AEAPLPSPK.[L]		Q09666	Q09666 [5104-5112]	1.37	1	1	1	0	Medium	909.504	455.255	18.3145
	[K].AEGPDVAVDLPK.[G]		Q09666	Q09666 [3489-3500]	2.2	1	1	1	0	High	1210.63	605.819	23.6662
	[K].AEGPEVDVNLPK.[A]		Q09666	Q09666 [764-775]; [892-903]; [1727-1738]; [2063-2074]; [2525-2536]; [2909-2920]	2.64	1	1	5	0	High	1267.65	634.33	23.2856
	[K].FSMPGFK.[AG]	1xOxidation [M3]	Q09666	Q09666 [885-891]; [1262-1268]; [1390-1396]; [1518-1524]; [1720-1726]; [2056-2062]; [2251-2257]; [2518-2524]; [2646-2652]; [2902-2908]; [3030-3036]; [3610-3616]; [3812-3818]; [4068-4074]; [4196-4202]; [4324-4330]; [4660-4666]; [4788-4794]	1.95	1	1	3	0	High	829.391	415.199	19.9471
	[K].GDMDISVPK.[L]	1xOxidation [M3]	Q09666	Q09666 [4535-4543]	1.92	1	1	1	0	High	977.461	489.235	17.7769
	[K].GDVDVSLPK.[LVM]		Q09666	Q09666 [2133-2141]; [2595-2603]; [2723-2731]; [3761-3769]; [4017-4025]; [4145-4153]; [4273-4281]; [4401-4409]; [4475-4483]	1.96	1	1	3	0	High	929.494	465.25	21.5118
	[K].GDVDVTGPK.[V]		Q09666	Q09666 [2851-2859]	1.38	1	1	1	0	Medium	887.447	444.228	17.8395
	[K].GEGPDVDVSLPK.[A]		Q09666	Q09666 [4795-4806]	2.22	1	1	1	0	High	1212.61	606.809	23.4311
	[K].GEGPEVDVNLPK.[A]		Q09666	Q09666 [1141-1152]; [2258-2269]; [3165-3176]; [3947-3958]; [4075-4086]	2.28	1	1	3	0	High	1253.64	627.322	23.1603
	[K].GEVDVDVPK.[L]		Q09666	Q09666 [2402-2410]	2.04	1	1	1	0	High	957.489	479.248	20.1079
	[K].GPEVDLK.[G]		Q09666	Q09666 [2610-2616]; [2738-2744]; [2866-2872]; [3574-3580]; [3702-3708]; [3776-3782]; [4160-4166]; [4288-4294]; [4880-4886]	1.87	1	1	1	0	High	757.409	379.208	17.8265
	[K].ISMPDIDLNLK.[G]	1xOxidation [M3]	Q09666	Q09666 [2707-2717]; [3091-3101]; [3219-3229]; [3543-3553]; [3745-3755]; [3873-3883]; [4721-4731]	2.02	1	1	2	0	High	1274.67	637.838	25.8785
	[K].ISMPDVDLHLK.[G]	1xOxidation [M3]	Q09666	Q09666 [818-828]; [1195-1205]; [1653-1663]; [1855-1865]; [1922-1932]; [1989-1999]; [2117-2127]	2.44	1	1	4	0	High	1283.67	428.56	22.6339
	[K].ISMPDVDLHMK.[G]	2xOxidation [M3; M10]	Q09666	Q09666 [946-956]	2.27	1	1	1	0	High	1317.62	439.877	19.3831
	[K].MPEMNIK.[VA]		Q09666	Q09666 [808-814]; [936-942]; [2569-2575]; [2697-2703]; [2953-2959]; [3081-3087]; [3209-3215]; [3661-3667]; [3863-3869]; [3991-3997]; [4247-4253]; [4375-4381]; [4449-4455]	1.37	1	1	1	0	Medium	862.416	431.711	20.8618
	[K].MPEMNIK.[VA]	2xOxidation [M1; M4]	Q09666	Q09666 [808-814]; [936-942]; [2569-2575]; [2697-2703]; [2953-2959]; [3081-3087]; [3209-3215]; [3661-3667]; [3863-3869]; [3991-3997]; [4247-4253]; [4375-4381]; [4449-4455]	1.45	1	1	5	0	Medium	894.406	447.706	14.0934
	[K].SEDGVEGDLGETQSR.[T]		Q09666	Q09666 [135-149]	2.57	1	1	1	0	High	1578.69	789.847	20.0856
	[K].VDIDVPDVNIEGPDAK.[L]		Q09666	Q09666 [4224-4239]	3.31	1	1	4	0	High	1695.84	848.425	27.9665
	[K].VDINAPDVDVR.[G]		Q09666	Q09666 [3914-3924]	3.02	1	1	2	0	High	1212.62	606.815	23.1998
	[K].VPDVDIK.[GE]		Q09666	Q09666 [1354-1360]; [1684-1690]; [2020-2026]; [3122-3128]	1.38	1	2	1	0	Medium	785.44	393.224	19.9982
	[K].VPDVEIK.[SG]		Q09666	Q09666 [849-855]; [1226-1232]	1.38	1	1	2	0	Medium	799.456	400.232	20.4462
	[K].VQTPEVDVK.[G]		Q09666	Q09666 [3364-3372]	2.11	1	1	1	0	High	1014.55	507.777	19.4132
High	Microtubule-associated protein 1B OS=Homo sapiens OX=9606 GN=MAP1B PE=1 SV=2	Master Protein	P46821	MAP1B	69.17	0	32	39	32	16	2468	270.5
	Annotated Sequence	Modifications	Master Protein Accessions	Positions in Master Proteins	XCorr (by Search Engine): Sequest HT	# Protein Groups	# Proteins	# PSMs	# Missed Cleavages	Confidence	Theo. MH+ [Da]	m/z [Da] (by Search Engine): Sequest HT	RT [min] (by Search Engine): Sequest HT
	[K].AEADAYIR.[E]		P46821	P46821 [980-987]	1.6	1	1	1	0	Medium	908.447	454.727	18.9261
	[R].AEEDMDEAIEK.[G]		P46821	P46821 [1000-1010]	2.69	1	1	2	0	High	1279.54	640.273	19.8496
	[K].AEEVDVTK.[D]		P46821	P46821 [845-852]	1.54	1	1	1	0	Medium	890.447	445.727	15.9971
	[K].ASLTLFCPEEGDWK.[N]	1xMethylthio [C7]	P46821	P46821 [184-197]	2.33	1	1	1	0	High	1641.73	821.368	32.6849
	[K].ASTTLDIK.[D]		P46821	P46821 [1233-1240]	1.85	1	1	1	0	High	848.472	424.74	18.8265
	[R].AVLDALLEGK.[A]		P46821	P46821 [2400-2409]	2.3	1	3	2	0	High	1028.6	514.802	29.3394
	[K].DLTGQVPTPVVK.[Q]		P46821	P46821 [520-531]	1.51	1	1	1	0	Medium	1253.71	627.359	24.0093
	[K].DSISAVSSEK.[V]		P46821	P46821 [1241-1250]	2.37	1	1	2	0	High	1022.5	511.754	17.6326
	[R].EEEYEPEK.[M]		P46821	P46821 [1031-1038]	1.6	1	1	2	0	Medium	1052.44	526.724	16.1486
	[K].ETEPVEAYVIQK.[E]		P46821	P46821 [869-880]	1.91	1	1	1	0	High	1405.72	703.364	23.6837
	[R].GAESPFEEK.[S]		P46821	P46821 [1424-1432]	1.88	1	1	1	0	High	993.452	497.23	18.8776
	[K].HMDPPPAPVQDR.[S]		P46821	P46821 [2197-2208]	2.1	1	1	2	0	Medium	1359.65	453.888	18.4347
	[R].HNLQDFINIK.[L]		P46821	P46821 [204-213]	2.42	1	1	1	0	High	1241.66	621.334	26.8394
	[R].LMITDAAR.[H]		P46821	P46821 [126-133]	1.7	1	1	1	0	High	890.476	445.742	21.021
	[K].ITSFPESEGYSYETSTK.[T]		P46821	P46821 [2014-2030]	1.77	1	1	1	0	High	1925.87	963.439	23.9668
	[K].MEAEDYVMAVVDK.[A]		P46821	P46821 [1039-1051]	2.82	1	1	1	0	High	1499.68	750.342	30.2287
	[K].MSISEGTVSDK.[S]		P46821	P46821 [1519-1529]	2.34	1	1	1	0	High	1153.54	577.274	19.7011
	[K].MSISEGTVSDK.[S]	1xOxidation [M1]	P46821	P46821 [1519-1529]	1.85	1	1	1	0	High	1169.54	585.272	16.9543
	[K].NLISPDLGVVFLNVPENLK.[N]		P46821	P46821 [348-366]	1.84	1	1	1	0	Medium	2081.16	694.393	35.7934
	[K].SDISPLTPR.[E]		P46821	P46821 [1782-1790]	1.99	1	1	1	0	High	985.531	493.27	21.0583
	[R].SPDEEDYDYESYEK.[T]		P46821	P46821 [1881-1894]	2.03	1	1	1	0	High	1768.67	884.838	22.3693
	[K].SPSDSGYSYETIGK.[T]		P46821	P46821 [1915-1928]	3.15	1	1	1	0	High	1490.66	745.836	21.4894
	[K].SPSLSPSPPSPLEK.[T]		P46821	P46821 [1256-1269]	2.04	1	1	1	0	High	1422.75	711.876	22.6836
	[K].SSHLPTEVIEKPPAVPVSFEFSDAK.[D]		P46821	P46821 [1345-1369]	3.7	1	1	1	0	Medium	2711.39	678.603	28.8498
	[K].SSTPLSEAK.[K]		P46821	P46821 [742-750]	1.81	1	1	1	0	High	919.473	460.24	16.2464
	[R].SSYYVVSGNDPAAEEPSR.[A]		P46821	P46821 [2382-2399]	2.91	1	1	1	0	High	1927.87	964.437	22.4757
	[K].STDFAPIK.[E]		P46821	P46821 [1462-1469]	1.55	1	1	1	0	Medium	878.462	439.735	20.6604
	[R].SVGNTIDPVILFQK.[M]		P46821	P46821 [401-414]	2.71	1	1	1	0	High	1530.85	765.929	30.5318
	[K].TPEDGDYSYEIIEK.[T]		P46821	P46821 [1932-1945]	3.02	1	1	2	0	High	1658.74	829.876	24.8859
	[R].TPEEGGYSYDISEK.[T]		P46821	P46821 [1949-1962]	3.23	1	1	1	0	High	1574.69	787.847	21.6236
	[R].TSDVGGYYYEK.[I]		P46821	P46821 [1898-1908]	2.19	1	1	1	0	High	1281.56	641.286	20.486
	[R].VDSILLTHIGDDNLPGINSMLQR.[K]		P46821	P46821 [304-326]	2.49	1	1	1	0	High	2521.31	841.106	32.529
	[R].VLFPGNSTQYNILEGLEK.[L]		P46821	P46821 [487-504]	1.99	1	1	1	0	High	2022.05	1011.53	32.4422
High	60S ribosomal protein L6 OS=Homo sapiens OX=9606 GN=RPL6 PE=1 SV=3	Master Protein	Q02878	RPL6	65	0	12	32	12	42	288	32.7
	Annotated Sequence	Modifications	Master Protein Accessions	Positions in Master Proteins	XCorr (by Search Engine): Sequest HT	# Protein Groups	# Proteins	# PSMs	# Missed Cleavages	Confidence	Theo. MH+ [Da]	m/z [Da] (by Search Engine): Sequest HT	RT [min] (by Search Engine): Sequest HT
	[K].AIPQLQGYLR.[S]		Q02878	Q02878 [263-272]	1.68	1	1	3	0	Medium	1158.66	579.835	26.9892
	[R].ASITPGTILIILTGR.[H]		Q02878	Q02878 [142-156]	3.82	1	1	5	0	High	1525.93	509.315	37.0259
	[K].AVDSQILPK.[I]		Q02878	Q02878 [252-260]	2.16	1	1	3	0	High	970.557	485.782	20.968
	[K].EKYEITEQR.[K]		Q02878	Q02878 [238-246]	1.45	1	1	1	1	Medium	1195.6	598.302	17.3477
	[K].FVIATSTK.[I]		Q02878	Q02878 [193-200]	1.95	1	1	2	0	High	866.498	433.754	20.1986
	[K].HLTDAYFK.[K]		Q02878	Q02878 [211-218]	3	1	1	2	0	High	994.499	497.754	21.5681
	[R].HQEGEIFDTEK.[E]		Q02878	Q02878 [227-237]	3.9	1	1	4	0	High	1332.61	666.807	19.6069
	[K].IDISNVK.[I]		Q02878	Q02878 [201-207]	1.93	1	1	3	0	High	788.451	394.729	19.6033
	[K].QLASGLLLVTGPLVLNR.[V]		Q02878	Q02878 [167-183]	3.66	1	1	2	0	High	1764.07	882.541	34.4079
	[R].SVFALTNGIYPHK.[L]	1xDeamidated [N7]	Q02878	Q02878 [273-285]	2.64	1	1	2	0	High	1447.76	724.384	27.03
	[K].VLATVTKPVGGDK.[N]		Q02878	Q02878 [88-100]	3.73	1	1	2	0	High	1284.75	428.922	18.2908
	[K].YEITEQR.[K]		Q02878	Q02878 [240-246]	1.95	1	1	3	0	High	938.458	469.732	17.9002
High	Leucine--tRNA ligase, cytoplasmic OS=Homo sapiens OX=9606 GN=LARS1 PE=1 SV=2	Master Protein	Q9P2J5	LARS	64.58	0	21	33	21	21	1176	134.4
	Annotated Sequence	Modifications	Master Protein Accessions	Positions in Master Proteins	XCorr (by Search Engine): Sequest HT	# Protein Groups	# Proteins	# PSMs	# Missed Cleavages	Confidence	Theo. MH+ [Da]	m/z [Da] (by Search Engine): Sequest HT	RT [min] (by Search Engine): Sequest HT
	[K].DNGVVPVVK.[E]	1xDeamidated [N2]	Q9P2J5	Q9P2J5 [342-350]	1.77	1	2	1	0	High	927.515	464.26	21.781
	[K].EVWDYVFFK.[E]		Q9P2J5	Q9P2J5 [633-641]	1.43	1	2	1	0	Medium	1232.6	616.803	33.1491
	[K].FSADGMR.[L]		Q9P2J5	Q9P2J5 [734-740]	1.64	1	3	2	0	Medium	783.345	392.176	18.4501
	[K].GFYEGIMLVDGFK.[G]		Q9P2J5	Q9P2J5 [471-483]	2.1	1	2	2	0	High	1475.72	738.367	33.2546
	[K].GTGVVTSVPSDSPDDIAALR.[D]		Q9P2J5	Q9P2J5 [385-404]	3.03	1	2	3	0	High	1956.99	978.997	26.6367
	[R].LALADAGDTVEDANFVEAMADAGILR.[L]		Q9P2J5	Q9P2J5 [741-766]	5.36	1	3	3	0	High	2648.29	883.434	36.9524
	[R].IEPGVSVSLVNPQPSNGHFSTK.[I]	1xDeamidated [N16]	Q9P2J5	Q9P2J5 [1063-1084]	2.45	1	3	3	0	High	2295.16	765.725	25.6897
	[K].IHLTENGIR.[V]	1xDeamidated [N6]	Q9P2J5	Q9P2J5 [1156-1164]	1.68	1	3	1	0	Medium	1053.57	527.289	20.2874
	[K].NLETFCEETR.[R]	1xMethylthio [C6]	Q9P2J5	Q9P2J5 [549-558]	2.41	1	2	1	0	High	1287.53	644.27	28.8079
	[K].QEFEFWYPVDLR.[V]		Q9P2J5	Q9P2J5 [660-671]	2.26	1	2	1	0	High	1628.77	814.891	33.868
	[R].RVPVLGK.[E]		Q9P2J5	Q9P2J5 [1127-1133]	1.96	1	3	2	1	High	768.509	384.758	18.3554
	[R].SFITTDVNPYYDSFVR.[W]		Q9P2J5	Q9P2J5 [204-219]	2.25	1	2	1	0	High	1923.91	962.459	31.4201
	[R].SGPASTFNDR.[V]	1xDeamidated [N8]	Q9P2J5	Q9P2J5 [786-795]	1.82	1	3	2	0	High	1052.46	526.736	18.1369
	[K].SLGLSDEEIVK.[F]		Q9P2J5	Q9P2J5 [163-173]	2	1	2	2	0	High	1189.63	595.318	24.3865
	[K].STGNFLTLTQAIDK.[F]		Q9P2J5	Q9P2J5 [720-733]	3.53	1	3	1	0	High	1508.8	754.901	29.5622
	[K].TEDIIIK.[D]		Q9P2J5	Q9P2J5 [131-137]	1.86	1	2	1	0	High	831.482	416.245	20.6251
	[R].VDIGDTIIYLVH.[-]		Q9P2J5	Q9P2J5 [1165-1176]	2.92	1	3	2	0	High	1357.74	679.371	34.16
	[R].VFASELNAGIIK.[T]		Q9P2J5	Q9P2J5 [796-807]	1.85	1	3	1	0	High	1261.72	631.362	27.055
	[R].VFEVNASNLEK.[Q]		Q9P2J5	Q9P2J5 [29-39]	1.53	1	1	1	0	Medium	1249.64	625.325	23.4287
	[K].VLEPYPSK.[L]		Q9P2J5	Q9P2J5 [271-278]	1.51	1	2	1	0	Medium	932.509	466.758	19.3184
	[R].YTIYSPK.[D]		Q9P2J5	Q9P2J5 [237-243]	1.53	1	2	1	0	Medium	871.456	436.23	20.2466
High	Tubulin beta-4B chain OS=Homo sapiens OX=9606 GN=TUBB4B PE=1 SV=1	Master Protein	P68371	TUBB4B	63.03	0	9	23	3	30	445	49.8
	Annotated Sequence	Modifications	Master Protein Accessions	Positions in Master Proteins	XCorr (by Search Engine): Sequest HT	# Protein Groups	# Proteins	# PSMs	# Missed Cleavages	Confidence	Theo. MH+ [Da]	m/z [Da] (by Search Engine): Sequest HT	RT [min] (by Search Engine): Sequest HT
	[R].ALTVPELTQQMFDAK.[N]		P68371	P68371 [283-297]	1.36	1	4	1	0	Medium	1691.87	846.44	31.5571
	[R].AVLVDLEPGTMDSVR.[S]		P68371	P68371 [63-77]	1.68	1	3	1	0	Medium	1601.82	801.415	28.4983
	[K].EVDEQMLNVQNK.[N]		P07437; P68371	P07437 [325-336]; P68371 [325-336]	2.73	2	4	1	0	High	1446.69	723.849	21.9099
	[K].EVDEQMLNVQNK.[N]	1xOxidation [M6]	P07437; P68371	P07437 [325-336]; P68371 [325-336]	2.08	2	4	1	0	High	1462.68	731.846	19.0504
	[K].GHYTEGAELVDSVLDVVR.[K]		P07437; P68371	P07437 [104-121]; P68371 [104-121]	5.55	2	6	7	0	High	1958.98	979.996	33.5837
	[R].LHFFMPGFAPLTSR.[G]		P07437; P68371	P07437 [263-276]; P68371 [263-276]	3.83	2	8	4	0	High	1620.84	540.951	32.6284
	[R].INVYYNEATGGK.[Y]		P68371	P68371 [47-58]	2.04	1	1	1	0	High	1328.65	664.828	21.4439
	[K].NSSYFVEWIPNNVK.[TV]	1xDeamidated [N]	P07437; P68371	P07437 [337-350]; P68371 [337-350]	2.29	2	8	3	0	High	1697.82	849.42	30.6339
	[K].NSSYFVEWIPNNVK.[TV]	2xDeamidated [N1; N11]	P07437; P68371	P07437 [337-350]; P68371 [337-350]	1.9	2	8	1	0	High	1698.8	849.903	34.019
	[R].SGPFGQIFRPDNFVFGQSGAGNNWAK.[G]		P07437; P68371	P07437 [78-103]; P68371 [78-103]	4.17	2	5	1	0	High	2798.34	933.453	32.9976
	[R].YLTVAAVFR.[G]		P07437; P68371	P07437 [310-318]; P68371 [310-318]	1.74	2	3	2	0	High	1039.59	520.301	28.9527
High	Arginine--tRNA ligase, cytoplasmic OS=Homo sapiens OX=9606 GN=RARS1 PE=1 SV=2	Master Protein	P54136	RARS	62.98	0	17	29	17	30	660	75.3
	Annotated Sequence	Modifications	Master Protein Accessions	Positions in Master Proteins	XCorr (by Search Engine): Sequest HT	# Protein Groups	# Proteins	# PSMs	# Missed Cleavages	Confidence	Theo. MH+ [Da]	m/z [Da] (by Search Engine): Sequest HT	RT [min] (by Search Engine): Sequest HT
	[K].AAYPDLENPPLLVTPSQQAK.[F]		P54136	P54136 [90-109]	2.2	1	2	1	0	High	2152.13	718.048	28.9999
	[K].DFVSEQLTSLLVNGVQLPALGENK.[K]		P54136	P54136 [169-192]	2.29	1	2	1	0	High	2571.37	857.794	39.8592
	[K].DFVSEQLTSLLVNGVQLPALGENK.[K]	1xDeamidated [N13]	P54136	P54136 [169-192]	2.89	1	2	2	0	High	2572.35	858.123	38.3238
	[R].GESFYQDR.[M]		P54136	P54136 [334-341]	2.2	1	2	2	0	High	1001.43	501.22	18.834
	[K].GFDILGIKPVQR.[M]		P54136	P54136 [648-659]	2.36	1	2	1	0	High	1342.78	448.267	28.0801
	[R].GFVQVDDGR.[K]		P54136	P54136 [353-361]	2.35	1	2	2	0	High	992.48	496.744	20.4052
	[K].HLPDNECIEK.[V]	1xMethylthio [C7]	P54136	P54136 [144-153]	2.16	1	2	2	0	High	1243.54	622.277	20.6012
	[R].KDFVSEQLTSLLVNGVQLPALGENK.[K]	1xDeamidated [N14]	P54136	P54136 [168-192]	3.42	1	2	2	1	High	2700.45	900.82	34.8516
	[R].LFEFAGYDVLR.[L]		P54136	P54136 [224-234]	2.54	1	2	2	0	High	1329.68	665.345	32.2348
	[K].ILLDHEK.[E]		P54136	P54136 [564-570]	1.32	1	2	1	0	Medium	867.493	434.25	17.8933
	[R].LLQQEEEIK.[S]		P54136	P54136 [12-20]	2.52	1	1	2	0	High	1129.61	565.308	20.0448
	[R].LMDLLGEGLK.[R]		P54136	P54136 [462-471]	2.3	1	2	2	0	High	1088.6	544.804	29.5172
	[R].LNHVGDWGTQFGMLIAHLQDK.[F]	1xOxidation [M13]	P54136	P54136 [235-255]	3.64	1	2	2	0	High	2396.18	799.397	33.0047
	[K].IYDALDVSLIER.[G]		P54136	P54136 [322-333]	2.49	1	2	1	0	High	1406.75	703.88	30.2893
	[-].MDVLVSECSAR.[L]	1xAcetyl [N-Term]; 1xMethylthio [C8]	P54136	P54136 [1-11]	2.21	1	1	1	0	High	1297.56	649.283	36.1165
	[K].SDGGYTYDTSDLAAIK.[Q]		P54136	P54136 [378-393]	2.52	1	2	2	0	High	1676.76	838.885	25.7531
	[K].SLTAEIDR.[L]		P54136	P54136 [21-28]	1.55	1	1	1	0	Medium	904.473	452.741	20.295
	[R].STIIGESISR.[L]		P54136	P54136 [214-223]	2.17	1	2	2	0	High	1062.58	531.791	21.7942
High	Actin, cytoplasmic 2 OS=Homo sapiens OX=9606 GN=ACTG1 PE=1 SV=1	Master Protein	P63261	ACTG1	60.38	0	12	32	1	41	375	41.8
	Annotated Sequence	Modifications	Master Protein Accessions	Positions in Master Proteins	XCorr (by Search Engine): Sequest HT	# Protein Groups	# Proteins	# PSMs	# Missed Cleavages	Confidence	Theo. MH+ [Da]	m/z [Da] (by Search Engine): Sequest HT	RT [min] (by Search Engine): Sequest HT
	[K].AGFAGDDAPR.[A]		P63267; P60709; P63261	P63267 [20-29]; P60709 [19-28]; P63261 [19-28]	2.53	3	11	3	0	High	976.448	488.728	18.0235
	[R].AVFPSIVGRPR.[QH]		P63267; P60709; P63261	P63267 [30-40]; P60709 [29-39]; P63261 [29-39]	1.41	3	10	1	0	Medium	1198.71	599.856	23.8723
	[R].DLTDYLMK.[I]		P63267; P60709; P63261	P63267 [185-192]; P60709 [184-191]; P63261 [184-191]	1.6	3	8	2	0	Medium	998.486	499.747	29.2003
	[K].DLYANTVLSGGTTMYPGIADR.[M]		P60709; P63261	P60709 [292-312]; P63261 [292-312]	1.37	2	2	1	0	Medium	2215.07	1108.04	31.1285
	[K].DSYVGDEAQSK.[R]		P63267; P60709; P63261	P63267 [52-62]; P60709 [51-61]; P63261 [51-61]	2.29	3	6	3	0	High	1198.52	599.765	17.131
	[K].EITALAPSTMK.[I]		P63267; P60709; P63261	P63267 [317-327]; P60709 [316-326]; P63261 [316-326]	1.75	3	7	1	0	High	1161.62	581.313	22.7119
[truncated: 1,785 more rows]
